# Supplementary material for: The Effects of Feature-Based Priming and Visual Working Memory on Oculomotor Capture
Source: PLoS One. 2015 Nov 13;10(11):e0142696. doi: 10.1371/journal.pone.0142696 (PMC4643993; doi:10.1371/journal.pone.0142696)
Supplement: S1 Dataset — (CSV) [file pone.0142696.s001.csv]

_prepare	_run	acc	accuracy	allowed_responses	auto_log	average_response_time	avg_rt	background	bidi	block_nr	cal_beep	cal_target_size	canvas_backend	column_order	compensation	coordinates	correct	correct_keyboard_response	correct_response	count_block_loop	count_block_sequence	count_consent	count_correct_response	count_counterbalance	count_custom_functions	count_debug	count_end_of_experiment	count_experiment	count_experiment_starts	count_experimental_loop	count_eyelink_calibrate	count_eyelink_drift_correct	count_eyelink_start_recording	count_eyelink_stop_recording	count_feedback	count_feedback2	count_incorrect_response	count_init	count_instruction1_right	count_instruction2_left	count_keyboard_response	count_logger	count_make_feedback	count_notes	count_practice_loop	count_practice_starts	count_reset_block_accuracy	count_reset_feedback	count_trial_script
NA	NA	100	100	NA	yes	1146	1146	#969696	no	0	NA	NA	legacy	NA	0	relative	1	1	LEFT	0	0	0	0	0	0	0	0	0	0	0	0	0	0	0	NA	NA	0	0	1	1	0	0	0	0	0	0	0	0	0
NA	NA	100	100	NA	yes	1176	1176	#969696	no	0	NA	NA	legacy	NA	0	relative	1	1	RIGHT	0	0	0	1	0	0	1	0	0	0	0	0	1	1	1	NA	NA	1	0	1	1	1	1	0	0	0	0	0	0	1
NA	NA	100	100	NA	yes	1347	1347	#969696	no	0	NA	NA	legacy	NA	0	relative	1	1	LEFT	0	0	0	2	0	0	2	0	0	0	0	0	2	2	2	NA	NA	2	0	1	1	2	2	0	0	0	0	0	0	2
NA	NA	75	75	NA	yes	1401	1401	#969696	no	0	NA	NA	legacy	NA	0	relative	0	0	LEFT	0	0	0	3	0	0	3	0	0	0	0	0	3	3	3	NA	NA	3	0	1	1	3	3	0	0	0	0	0	0	3
NA	NA	80	80	NA	yes	1511	1511	#969696	no	0	NA	NA	legacy	NA	0	relative	1	1	RIGHT	0	0	0	4	0	0	4	0	0	0	0	0	4	4	4	NA	NA	4	0	1	1	4	4	0	0	0	0	0	0	4
NA	NA	83.33333333	83.33333333	NA	yes	1622	1622	#969696	no	0	NA	NA	legacy	NA	0	relative	1	1	LEFT	0	0	0	5	0	0	5	0	0	0	0	0	5	5	5	NA	NA	5	0	1	1	5	5	0	0	0	0	0	0	5
NA	NA	85.71428571	85.71428571	NA	yes	1526	1526	#969696	no	0	NA	NA	legacy	NA	0	relative	1	1	RIGHT	0	0	0	6	0	0	6	0	0	0	0	0	6	6	6	NA	NA	6	0	1	1	6	6	0	0	0	0	0	0	6
NA	NA	87.5	87.5	NA	yes	1479	1479	#969696	no	0	NA	NA	legacy	NA	0	relative	1	1	LEFT	0	0	0	7	0	0	7	0	0	0	0	0	7	7	7	NA	NA	7	0	1	1	7	7	0	0	0	0	0	0	7
NA	NA	77.77777778	77.77777778	NA	yes	1481	1481	#969696	no	0	NA	NA	legacy	NA	0	relative	0	0	RIGHT	0	0	0	8	0	0	8	0	0	0	0	0	8	8	8	NA	NA	8	0	1	1	8	8	0	0	0	0	0	0	8
NA	NA	70	70	NA	yes	1458	1458	#969696	no	0	NA	NA	legacy	NA	0	relative	0	0	LEFT	0	0	0	9	0	0	9	0	0	0	0	0	9	9	9	NA	NA	9	0	1	1	9	9	0	0	0	0	0	0	9
NA	NA	72.72727273	72.72727273	NA	yes	1424	1424	#969696	no	0	NA	NA	legacy	NA	0	relative	1	1	LEFT	0	0	0	10	0	0	10	0	0	0	0	0	10	10	10	NA	NA	10	0	1	1	10	10	0	0	0	0	0	0	10
NA	NA	75	75	NA	yes	1423	1423	#969696	no	0	NA	NA	legacy	NA	0	relative	1	1	RIGHT	0	0	0	11	0	0	11	0	0	0	0	0	11	11	11	NA	NA	11	0	1	1	11	11	0	0	0	0	0	0	11
NA	NA	76.92307692	76.92307692	NA	yes	1369	1369	#969696	no	0	NA	NA	legacy	NA	0	relative	1	1	RIGHT	0	0	0	12	0	0	12	0	0	0	0	0	12	12	12	NA	NA	12	0	1	1	12	12	0	0	0	0	0	0	12
NA	NA	78.57142857	78.57142857	NA	yes	1340	1340	#969696	no	0	NA	NA	legacy	NA	0	relative	1	1	LEFT	0	0	0	13	0	0	13	0	0	0	0	0	13	13	13	NA	NA	13	0	1	1	13	13	0	0	0	0	0	0	13
NA	NA	73.33333333	73.33333333	NA	yes	1317	1317	#969696	no	0	NA	NA	legacy	NA	0	relative	0	0	RIGHT	0	0	0	14	0	0	14	0	0	0	0	0	14	14	14	NA	NA	14	0	1	1	14	14	0	0	0	0	0	0	14
NA	NA	75	75	NA	yes	1287	1287	#969696	no	0	NA	NA	legacy	NA	0	relative	1	1	RIGHT	0	0	0	15	0	0	15	0	0	0	0	0	15	15	15	NA	NA	15	0	1	1	15	15	0	0	0	0	0	0	15
NA	NA	76.47058824	76.47058824	NA	yes	1258	1258	#969696	no	0	NA	NA	legacy	NA	0	relative	1	1	LEFT	0	0	0	16	0	0	16	0	0	0	0	0	16	16	16	NA	NA	16	0	1	1	16	16	0	0	0	0	0	0	16
NA	NA	77.77777778	77.77777778	NA	yes	1228	1228	#969696	no	0	NA	NA	legacy	NA	0	relative	1	1	LEFT	0	0	0	17	0	0	17	0	0	0	0	0	17	17	17	NA	NA	17	0	1	1	17	17	0	0	0	0	0	0	17
NA	NA	78.94736842	78.94736842	NA	yes	1195	1195	#969696	no	0	NA	NA	legacy	NA	0	relative	1	1	LEFT	0	0	0	18	0	0	18	0	0	0	0	0	18	18	18	NA	NA	18	0	1	1	18	18	0	0	0	0	0	0	18
NA	NA	80	80	NA	yes	1204	1204	#969696	no	0	NA	NA	legacy	NA	0	relative	1	1	LEFT	0	0	0	19	0	0	19	0	0	0	0	0	19	19	19	NA	NA	19	0	1	1	19	19	0	0	0	0	0	0	19
NA	NA	80.95238095	80.95238095	NA	yes	1196	1196	#969696	no	0	NA	NA	legacy	NA	0	relative	1	1	LEFT	0	0	0	20	0	0	20	0	0	0	0	0	20	20	20	NA	NA	20	0	1	1	20	20	0	0	0	0	0	0	20
NA	NA	77.27272727	77.27272727	NA	yes	1177	1177	#969696	no	0	NA	NA	legacy	NA	0	relative	0	0	RIGHT	0	0	0	21	0	0	21	0	0	0	0	0	21	21	21	NA	NA	21	0	1	1	21	21	0	0	0	0	0	0	21
NA	NA	78.26086957	78.26086957	NA	yes	1172	1172	#969696	no	0	NA	NA	legacy	NA	0	relative	1	1	LEFT	0	0	0	22	0	0	22	0	0	0	0	0	22	22	22	NA	NA	22	0	1	1	22	22	0	0	0	0	0	0	22
NA	NA	75	75	NA	yes	1156	1156	#969696	no	0	NA	NA	legacy	NA	0	relative	0	0	RIGHT	0	0	0	23	0	0	23	0	0	0	0	0	23	23	23	NA	NA	23	0	1	1	23	23	0	0	0	0	0	0	23
NA	NA	76	76	NA	yes	1139	1139	#969696	no	0	NA	NA	legacy	NA	0	relative	1	1	RIGHT	0	0	0	24	0	0	24	0	0	0	0	0	24	24	24	NA	NA	24	0	1	1	24	24	0	0	0	0	0	0	24
NA	NA	76.92307692	76.92307692	NA	yes	1135	1135	#969696	no	0	NA	NA	legacy	NA	0	relative	1	1	RIGHT	0	0	0	25	0	0	25	0	0	0	0	0	25	25	25	NA	NA	25	0	1	1	25	25	0	0	0	0	0	0	25
NA	NA	77.77777778	77.77777778	NA	yes	1143	1143	#969696	no	0	NA	NA	legacy	NA	0	relative	1	1	RIGHT	0	0	0	26	0	0	26	0	0	0	0	0	26	26	26	NA	NA	26	0	1	1	26	26	0	0	0	0	0	0	26
NA	NA	78.57142857	78.57142857	NA	yes	1127	1127	#969696	no	0	NA	NA	legacy	NA	0	relative	1	1	LEFT	0	0	0	27	0	0	27	0	0	0	0	0	27	27	27	NA	NA	27	0	1	1	27	27	0	0	0	0	0	0	27
NA	NA	79.31034483	79.31034483	NA	yes	1114	1114	#969696	no	0	NA	NA	legacy	NA	0	relative	1	1	LEFT	0	0	0	28	0	0	28	0	0	0	0	0	28	28	28	NA	NA	28	0	1	1	28	28	0	0	0	0	0	0	28
NA	NA	80	80	NA	yes	1104	1104	#969696	no	0	NA	NA	legacy	NA	0	relative	1	1	LEFT	0	0	0	29	0	0	29	0	0	0	0	0	29	29	29	NA	NA	29	0	1	1	29	29	0	0	0	0	0	0	29
NA	NA	77.41935484	77.41935484	NA	yes	1099	1099	#969696	no	0	NA	NA	legacy	NA	0	relative	0	0	RIGHT	0	0	0	30	0	0	30	0	0	0	0	0	30	30	30	NA	NA	30	0	1	1	30	30	0	0	0	0	0	0	30
NA	NA	78.125	78.125	NA	yes	1092	1092	#969696	no	0	NA	NA	legacy	NA	0	relative	1	1	LEFT	0	0	0	31	0	0	31	0	0	0	0	0	31	31	31	NA	NA	31	0	1	1	31	31	0	0	0	0	0	0	31
NA	NA	78.78787879	78.78787879	NA	yes	1085	1085	#969696	no	0	NA	NA	legacy	NA	0	relative	1	1	RIGHT	0	0	0	32	0	0	32	0	0	0	0	0	32	32	32	NA	NA	32	0	1	1	32	32	0	0	0	0	0	0	32
NA	NA	79.41176471	79.41176471	NA	yes	1095	1095	#969696	no	0	NA	NA	legacy	NA	0	relative	1	1	RIGHT	0	0	0	33	0	0	33	0	0	0	0	0	33	33	33	NA	NA	33	0	1	1	33	33	0	0	0	0	0	0	33
NA	NA	80	80	NA	yes	1084	1084	#969696	no	0	NA	NA	legacy	NA	0	relative	1	1	LEFT	0	0	0	34	0	0	34	0	0	0	0	0	34	34	34	NA	NA	34	0	1	1	34	34	0	0	0	0	0	0	34
NA	NA	80.55555556	80.55555556	NA	yes	1095	1095	#969696	no	0	NA	NA	legacy	NA	0	relative	1	1	LEFT	0	0	0	35	0	0	35	0	0	0	0	0	35	35	35	NA	NA	35	0	1	1	35	35	0	0	0	0	0	0	35
NA	NA	100	100	NA	yes	804	804	#969696	no	1	NA	NA	legacy	NA	0	relative	1	1	LEFT	1	1	0	36	0	0	36	0	0	0	0	0	36	36	36	0	NA	36	0	2	2	36	36	1	0	0	0	1	1	36
NA	NA	50	50	NA	yes	834	834	#969696	no	1	NA	NA	legacy	NA	0	relative	0	0	LEFT	1	1	0	37	0	0	37	0	0	0	0	0	37	37	37	0	NA	37	0	2	2	37	37	1	0	0	0	1	1	37
NA	NA	66.66666667	66.66666667	NA	yes	915	915	#969696	no	1	NA	NA	legacy	NA	0	relative	1	1	RIGHT	1	1	0	38	0	0	38	0	0	0	0	0	38	38	38	0	NA	38	0	2	2	38	38	1	0	0	0	1	1	38
NA	NA	75	75	NA	yes	928	928	#969696	no	1	NA	NA	legacy	NA	0	relative	1	1	LEFT	1	1	0	39	0	0	39	0	0	0	0	0	39	39	39	0	NA	39	0	2	2	39	39	1	0	0	0	1	1	39
NA	NA	80	80	NA	yes	942	942	#969696	no	1	NA	NA	legacy	NA	0	relative	1	1	RIGHT	1	1	0	40	0	0	40	0	0	0	0	0	40	40	40	0	NA	40	0	2	2	40	40	1	0	0	0	1	1	40
NA	NA	83.33333333	83.33333333	NA	yes	933	933	#969696	no	1	NA	NA	legacy	NA	0	relative	1	1	RIGHT	1	1	0	41	0	0	41	0	0	0	0	0	41	41	41	0	NA	41	0	2	2	41	41	1	0	0	0	1	1	41
NA	NA	85.71428571	85.71428571	NA	yes	961	961	#969696	no	1	NA	NA	legacy	NA	0	relative	1	1	LEFT	1	1	0	42	0	0	42	0	0	0	0	0	42	42	42	0	NA	42	0	2	2	42	42	1	0	0	0	1	1	42
NA	NA	87.5	87.5	NA	yes	951	951	#969696	no	1	NA	NA	legacy	NA	0	relative	1	1	RIGHT	1	1	0	43	0	0	43	0	0	0	0	0	43	43	43	0	NA	43	0	2	2	43	43	1	0	0	0	1	1	43
NA	NA	88.88888889	88.88888889	NA	yes	946	946	#969696	no	1	NA	NA	legacy	NA	0	relative	1	1	LEFT	1	1	0	44	0	0	44	0	0	0	0	0	44	44	44	0	NA	44	0	2	2	44	44	1	0	0	0	1	1	44
NA	NA	90	90	NA	yes	931	931	#969696	no	1	NA	NA	legacy	NA	0	relative	1	1	LEFT	1	1	0	45	0	0	45	0	0	0	0	0	45	45	45	0	NA	45	0	2	2	45	45	1	0	0	0	1	1	45
NA	NA	90.90909091	90.90909091	NA	yes	968	968	#969696	no	1	NA	NA	legacy	NA	0	relative	1	1	LEFT	1	1	0	46	0	0	46	0	0	0	0	0	46	46	46	0	NA	46	0	2	2	46	46	1	0	0	0	1	1	46
NA	NA	91.66666667	91.66666667	NA	yes	972	972	#969696	no	1	NA	NA	legacy	NA	0	relative	1	1	LEFT	1	1	0	47	0	0	47	0	0	0	0	0	47	47	47	0	NA	47	0	2	2	47	47	1	0	0	0	1	1	47
NA	NA	92.30769231	92.30769231	NA	yes	957	957	#969696	no	1	NA	NA	legacy	NA	0	relative	1	1	RIGHT	1	1	0	48	0	0	48	0	0	0	0	0	48	48	48	0	NA	48	0	2	2	48	48	1	0	0	0	1	1	48
NA	NA	92.85714286	92.85714286	NA	yes	951	951	#969696	no	1	NA	NA	legacy	NA	0	relative	1	1	RIGHT	1	1	0	49	0	0	49	0	0	0	0	0	49	49	49	0	NA	49	0	2	2	49	49	1	0	0	0	1	1	49
NA	NA	93.33333333	93.33333333	NA	yes	932	932	#969696	no	1	NA	NA	legacy	NA	0	relative	1	1	RIGHT	1	1	0	50	0	0	50	0	0	0	0	0	50	50	50	0	NA	50	0	2	2	50	50	1	0	0	0	1	1	50
NA	NA	93.75	93.75	NA	yes	921	921	#969696	no	1	NA	NA	legacy	NA	0	relative	1	1	RIGHT	1	1	0	51	0	0	51	0	0	0	0	0	51	51	51	0	NA	51	0	2	2	51	51	1	0	0	0	1	1	51
NA	NA	94.11764706	94.11764706	NA	yes	929	929	#969696	no	1	NA	NA	legacy	NA	0	relative	1	1	LEFT	1	1	0	52	0	0	52	0	0	0	0	0	52	52	52	0	NA	52	0	2	2	52	52	1	0	0	0	1	1	52
NA	NA	94.44444444	94.44444444	NA	yes	926	926	#969696	no	1	NA	NA	legacy	NA	0	relative	1	1	LEFT	1	1	0	53	0	0	53	0	0	0	0	0	53	53	53	0	NA	53	0	2	2	53	53	1	0	0	0	1	1	53
NA	NA	94.73684211	94.73684211	NA	yes	927	927	#969696	no	1	NA	NA	legacy	NA	0	relative	1	1	RIGHT	1	1	0	54	0	0	54	0	0	0	0	0	54	54	54	0	NA	54	0	2	2	54	54	1	0	0	0	1	1	54
NA	NA	95	95	NA	yes	961	961	#969696	no	1	NA	NA	legacy	NA	0	relative	1	1	LEFT	1	1	0	55	0	0	55	0	0	0	0	0	55	55	55	0	NA	55	0	2	2	55	55	1	0	0	0	1	1	55
NA	NA	95.23809524	95.23809524	NA	yes	951	951	#969696	no	1	NA	NA	legacy	NA	0	relative	1	1	RIGHT	1	1	0	56	0	0	56	0	0	0	0	0	56	56	56	0	NA	56	0	2	2	56	56	1	0	0	0	1	1	56
NA	NA	95.45454545	95.45454545	NA	yes	932	932	#969696	no	1	NA	NA	legacy	NA	0	relative	1	1	RIGHT	1	1	0	57	0	0	57	0	0	0	0	0	57	57	57	0	NA	57	0	2	2	57	57	1	0	0	0	1	1	57
NA	NA	91.30434783	91.30434783	NA	yes	947	947	#969696	no	1	NA	NA	legacy	NA	0	relative	0	0	LEFT	1	1	0	58	0	0	58	0	0	0	0	0	58	58	58	0	NA	58	0	2	2	58	58	1	0	0	0	1	1	58
NA	NA	87.5	87.5	NA	yes	953	953	#969696	no	1	NA	NA	legacy	NA	0	relative	0	0	LEFT	1	1	0	59	0	0	59	0	0	0	0	0	59	59	59	0	NA	59	0	2	2	59	59	1	0	0	0	1	1	59
NA	NA	84	84	NA	yes	978	978	#969696	no	1	NA	NA	legacy	NA	0	relative	0	0	RIGHT	1	1	0	60	0	0	60	0	0	0	0	0	60	60	60	0	NA	60	0	2	2	60	60	1	0	0	0	1	1	60
NA	NA	84.61538462	84.61538462	NA	yes	966	966	#969696	no	1	NA	NA	legacy	NA	0	relative	1	1	LEFT	1	1	0	61	0	0	61	0	0	0	0	0	61	61	61	0	NA	61	0	2	2	61	61	1	0	0	0	1	1	61
NA	NA	85.18518519	85.18518519	NA	yes	961	961	#969696	no	1	NA	NA	legacy	NA	0	relative	1	1	RIGHT	1	1	0	62	0	0	62	0	0	0	0	0	62	62	62	0	NA	62	0	2	2	62	62	1	0	0	0	1	1	62
NA	NA	82.14285714	82.14285714	NA	yes	963	963	#969696	no	1	NA	NA	legacy	NA	0	relative	0	0	RIGHT	1	1	0	63	0	0	63	0	0	0	0	0	63	63	63	0	NA	63	0	2	2	63	63	1	0	0	0	1	1	63
NA	NA	82.75862069	82.75862069	NA	yes	970	970	#969696	no	1	NA	NA	legacy	NA	0	relative	1	1	RIGHT	1	1	0	64	0	0	64	0	0	0	0	0	64	64	64	0	NA	64	0	2	2	64	64	1	0	0	0	1	1	64
NA	NA	83.33333333	83.33333333	NA	yes	963	963	#969696	no	1	NA	NA	legacy	NA	0	relative	1	1	RIGHT	1	1	0	65	0	0	65	0	0	0	0	0	65	65	65	0	NA	65	0	2	2	65	65	1	0	0	0	1	1	65
NA	NA	83.87096774	83.87096774	NA	yes	960	960	#969696	no	1	NA	NA	legacy	NA	0	relative	1	1	LEFT	1	1	0	66	0	0	66	0	0	0	0	0	66	66	66	0	NA	66	0	2	2	66	66	1	0	0	0	1	1	66
NA	NA	84.375	84.375	NA	yes	959	959	#969696	no	1	NA	NA	legacy	NA	0	relative	1	1	RIGHT	1	1	0	67	0	0	67	0	0	0	0	0	67	67	67	0	NA	67	0	2	2	67	67	1	0	0	0	1	1	67
NA	NA	84.84848485	84.84848485	NA	yes	949	949	#969696	no	1	NA	NA	legacy	NA	0	relative	1	1	RIGHT	1	1	0	68	0	0	68	0	0	0	0	0	68	68	68	0	NA	68	0	2	2	68	68	1	0	0	0	1	1	68
NA	NA	85.29411765	85.29411765	NA	yes	940	940	#969696	no	1	NA	NA	legacy	NA	0	relative	1	1	RIGHT	1	1	0	69	0	0	69	0	0	0	0	0	69	69	69	0	NA	69	0	2	2	69	69	1	0	0	0	1	1	69
NA	NA	82.85714286	82.85714286	NA	yes	914	914	#969696	no	1	NA	NA	legacy	NA	0	relative	0	0	LEFT	1	1	0	70	0	0	70	0	0	0	0	0	70	70	70	0	NA	70	0	2	2	70	70	1	0	0	0	1	1	70
NA	NA	83.33333333	83.33333333	NA	yes	910	910	#969696	no	1	NA	NA	legacy	NA	0	relative	1	1	RIGHT	1	1	0	71	0	0	71	0	0	0	0	0	71	71	71	0	NA	71	0	2	2	71	71	1	0	0	0	1	1	71
NA	NA	100	100	NA	yes	1424	1424	#969696	no	2	NA	NA	legacy	NA	0	relative	1	1	LEFT	2	2	0	72	0	0	72	0	0	0	0	0	72	72	72	0	0	72	0	3	3	72	72	2	0	0	0	2	2	72
NA	NA	50	50	NA	yes	1080	1080	#969696	no	2	NA	NA	legacy	NA	0	relative	0	0	RIGHT	2	2	0	73	0	0	73	0	0	0	0	0	73	73	73	0	0	73	0	3	3	73	73	2	0	0	0	2	2	73
NA	NA	33.33333333	33.33333333	NA	yes	1075	1075	#969696	no	2	NA	NA	legacy	NA	0	relative	0	0	LEFT	2	2	0	74	0	0	74	0	0	0	0	0	74	74	74	0	0	74	0	3	3	74	74	2	0	0	0	2	2	74
NA	NA	50	50	NA	yes	990	990	#969696	no	2	NA	NA	legacy	NA	0	relative	1	1	LEFT	2	2	0	75	0	0	75	0	0	0	0	0	75	75	75	0	0	75	0	3	3	75	75	2	0	0	0	2	2	75
NA	NA	60	60	NA	yes	935	935	#969696	no	2	NA	NA	legacy	NA	0	relative	1	1	LEFT	2	2	0	76	0	0	76	0	0	0	0	0	76	76	76	0	0	76	0	3	3	76	76	2	0	0	0	2	2	76
NA	NA	66.66666667	66.66666667	NA	yes	907	907	#969696	no	2	NA	NA	legacy	NA	0	relative	1	1	LEFT	2	2	0	77	0	0	77	0	0	0	0	0	77	77	77	0	0	77	0	3	3	77	77	2	0	0	0	2	2	77
NA	NA	71.42857143	71.42857143	NA	yes	950	950	#969696	no	2	NA	NA	legacy	NA	0	relative	1	1	RIGHT	2	2	0	78	0	0	78	0	0	0	0	0	78	78	78	0	0	78	0	3	3	78	78	2	0	0	0	2	2	78
NA	NA	75	75	NA	yes	963	963	#969696	no	2	NA	NA	legacy	NA	0	relative	1	1	LEFT	2	2	0	79	0	0	79	0	0	0	0	0	79	79	79	0	0	79	0	3	3	79	79	2	0	0	0	2	2	79
NA	NA	77.77777778	77.77777778	NA	yes	967	967	#969696	no	2	NA	NA	legacy	NA	0	relative	1	1	RIGHT	2	2	0	80	0	0	80	0	0	0	0	0	80	80	80	0	0	80	0	3	3	80	80	2	0	0	0	2	2	80
NA	NA	80	80	NA	yes	953	953	#969696	no	2	NA	NA	legacy	NA	0	relative	1	1	LEFT	2	2	0	81	0	0	81	0	0	0	0	0	81	81	81	0	0	81	0	3	3	81	81	2	0	0	0	2	2	81
NA	NA	81.81818182	81.81818182	NA	yes	965	965	#969696	no	2	NA	NA	legacy	NA	0	relative	1	1	LEFT	2	2	0	82	0	0	82	0	0	0	0	0	82	82	82	0	0	82	0	3	3	82	82	2	0	0	0	2	2	82
NA	NA	83.33333333	83.33333333	NA	yes	988	988	#969696	no	2	NA	NA	legacy	NA	0	relative	1	1	RIGHT	2	2	0	83	0	0	83	0	0	0	0	0	83	83	83	0	0	83	0	3	3	83	83	2	0	0	0	2	2	83
NA	NA	84.61538462	84.61538462	NA	yes	968	968	#969696	no	2	NA	NA	legacy	NA	0	relative	1	1	RIGHT	2	2	0	84	0	0	84	0	0	0	0	0	84	84	84	0	0	84	0	3	3	84	84	2	0	0	0	2	2	84
NA	NA	85.71428571	85.71428571	NA	yes	958	958	#969696	no	2	NA	NA	legacy	NA	0	relative	1	1	RIGHT	2	2	0	85	0	0	85	0	0	0	0	0	85	85	85	0	0	85	0	3	3	85	85	2	0	0	0	2	2	85
NA	NA	80	80	NA	yes	939	939	#969696	no	2	NA	NA	legacy	NA	0	relative	0	0	LEFT	2	2	0	86	0	0	86	0	0	0	0	0	86	86	86	0	0	86	0	3	3	86	86	2	0	0	0	2	2	86
NA	NA	75	75	NA	yes	948	948	#969696	no	2	NA	NA	legacy	NA	0	relative	0	0	LEFT	2	2	0	87	0	0	87	0	0	0	0	0	87	87	87	0	0	87	0	3	3	87	87	2	0	0	0	2	2	87
NA	NA	76.47058824	76.47058824	NA	yes	934	934	#969696	no	2	NA	NA	legacy	NA	0	relative	1	1	LEFT	2	2	0	88	0	0	88	0	0	0	0	0	88	88	88	0	0	88	0	3	3	88	88	2	0	0	0	2	2	88
NA	NA	77.77777778	77.77777778	NA	yes	962	962	#969696	no	2	NA	NA	legacy	NA	0	relative	1	1	RIGHT	2	2	0	89	0	0	89	0	0	0	0	0	89	89	89	0	0	89	0	3	3	89	89	2	0	0	0	2	2	89
NA	NA	78.94736842	78.94736842	NA	yes	975	975	#969696	no	2	NA	NA	legacy	NA	0	relative	1	1	LEFT	2	2	0	90	0	0	90	0	0	0	0	0	90	90	90	0	0	90	0	3	3	90	90	2	0	0	0	2	2	90
NA	NA	75	75	NA	yes	965	965	#969696	no	2	NA	NA	legacy	NA	0	relative	0	0	LEFT	2	2	0	91	0	0	91	0	0	0	0	0	91	91	91	0	0	91	0	3	3	91	91	2	0	0	0	2	2	91
NA	NA	76.19047619	76.19047619	NA	yes	966	966	#969696	no	2	NA	NA	legacy	NA	0	relative	1	1	RIGHT	2	2	0	92	0	0	92	0	0	0	0	0	92	92	92	0	0	92	0	3	3	92	92	2	0	0	0	2	2	92
NA	NA	77.27272727	77.27272727	NA	yes	953	953	#969696	no	2	NA	NA	legacy	NA	0	relative	1	1	RIGHT	2	2	0	93	0	0	93	0	0	0	0	0	93	93	93	0	0	93	0	3	3	93	93	2	0	0	0	2	2	93
NA	NA	78.26086957	78.26086957	NA	yes	948	948	#969696	no	2	NA	NA	legacy	NA	0	relative	1	1	LEFT	2	2	0	94	0	0	94	0	0	0	0	0	94	94	94	0	0	94	0	3	3	94	94	2	0	0	0	2	2	94
NA	NA	75	75	NA	yes	940	940	#969696	no	2	NA	NA	legacy	NA	0	relative	0	0	RIGHT	2	2	0	95	0	0	95	0	0	0	0	0	95	95	95	0	0	95	0	3	3	95	95	2	0	0	0	2	2	95
NA	NA	76	76	NA	yes	959	959	#969696	no	2	NA	NA	legacy	NA	0	relative	1	1	LEFT	2	2	0	96	0	0	96	0	0	0	0	0	96	96	96	0	0	96	0	3	3	96	96	2	0	0	0	2	2	96
NA	NA	76.92307692	76.92307692	NA	yes	955	955	#969696	no	2	NA	NA	legacy	NA	0	relative	1	1	RIGHT	2	2	0	97	0	0	97	0	0	0	0	0	97	97	97	0	0	97	0	3	3	97	97	2	0	0	0	2	2	97
NA	NA	77.77777778	77.77777778	NA	yes	957	957	#969696	no	2	NA	NA	legacy	NA	0	relative	1	1	RIGHT	2	2	0	98	0	0	98	0	0	0	0	0	98	98	98	0	0	98	0	3	3	98	98	2	0	0	0	2	2	98
NA	NA	78.57142857	78.57142857	NA	yes	965	965	#969696	no	2	NA	NA	legacy	NA	0	relative	1	1	RIGHT	2	2	0	99	0	0	99	0	0	0	0	0	99	99	99	0	0	99	0	3	3	99	99	2	0	0	0	2	2	99
NA	NA	79.31034483	79.31034483	NA	yes	972	972	#969696	no	2	NA	NA	legacy	NA	0	relative	1	1	RIGHT	2	2	0	100	0	0	100	0	0	0	0	0	100	100	100	0	0	100	0	3	3	100	100	2	0	0	0	2	2	100
NA	NA	80	80	NA	yes	957	957	#969696	no	2	NA	NA	legacy	NA	0	relative	1	1	RIGHT	2	2	0	101	0	0	101	0	0	0	0	0	101	101	101	0	0	101	0	3	3	101	101	2	0	0	0	2	2	101
NA	NA	80.64516129	80.64516129	NA	yes	962	962	#969696	no	2	NA	NA	legacy	NA	0	relative	1	1	LEFT	2	2	0	102	0	0	102	0	0	0	0	0	102	102	102	0	0	102	0	3	3	102	102	2	0	0	0	2	2	102
NA	NA	81.25	81.25	NA	yes	961	961	#969696	no	2	NA	NA	legacy	NA	0	relative	1	1	RIGHT	2	2	0	103	0	0	103	0	0	0	0	0	103	103	103	0	0	103	0	3	3	103	103	2	0	0	0	2	2	103
NA	NA	81.81818182	81.81818182	NA	yes	960	960	#969696	no	2	NA	NA	legacy	NA	0	relative	1	1	LEFT	2	2	0	104	0	0	104	0	0	0	0	0	104	104	104	0	0	104	0	3	3	104	104	2	0	0	0	2	2	104
NA	NA	82.35294118	82.35294118	NA	yes	972	972	#969696	no	2	NA	NA	legacy	NA	0	relative	1	1	LEFT	2	2	0	105	0	0	105	0	0	0	0	0	105	105	105	0	0	105	0	3	3	105	105	2	0	0	0	2	2	105
NA	NA	82.85714286	82.85714286	NA	yes	967	967	#969696	no	2	NA	NA	legacy	NA	0	relative	1	1	LEFT	2	2	0	106	0	0	106	0	0	0	0	0	106	106	106	0	0	106	0	3	3	106	106	2	0	0	0	2	2	106
NA	NA	83.33333333	83.33333333	NA	yes	966	966	#969696	no	2	NA	NA	legacy	NA	0	relative	1	1	RIGHT	2	2	0	107	0	0	107	0	0	0	0	0	107	107	107	0	0	107	0	3	3	107	107	2	0	0	0	2	2	107
NA	NA	100	100	NA	yes	736	736	#969696	no	3	NA	NA	legacy	NA	0	relative	1	1	LEFT	3	3	0	108	0	0	108	0	0	0	0	0	108	108	108	0	1	108	0	4	4	108	108	3	0	0	0	3	3	108
NA	NA	100	100	NA	yes	829	829	#969696	no	3	NA	NA	legacy	NA	0	relative	1	1	RIGHT	3	3	0	109	0	0	109	0	0	0	0	0	109	109	109	0	1	109	0	4	4	109	109	3	0	0	0	3	3	109
NA	NA	66.66666667	66.66666667	NA	yes	865	865	#969696	no	3	NA	NA	legacy	NA	0	relative	0	0	RIGHT	3	3	0	110	0	0	110	0	0	0	0	0	110	110	110	0	1	110	0	4	4	110	110	3	0	0	0	3	3	110
NA	NA	50	50	NA	yes	913	913	#969696	no	3	NA	NA	legacy	NA	0	relative	0	0	LEFT	3	3	0	111	0	0	111	0	0	0	0	0	111	111	111	0	1	111	0	4	4	111	111	3	0	0	0	3	3	111
NA	NA	60	60	NA	yes	845	845	#969696	no	3	NA	NA	legacy	NA	0	relative	1	1	LEFT	3	3	0	112	0	0	112	0	0	0	0	0	112	112	112	0	1	112	0	4	4	112	112	3	0	0	0	3	3	112
NA	NA	66.66666667	66.66666667	NA	yes	809	809	#969696	no	3	NA	NA	legacy	NA	0	relative	1	1	LEFT	3	3	0	113	0	0	113	0	0	0	0	0	113	113	113	0	1	113	0	4	4	113	113	3	0	0	0	3	3	113
NA	NA	71.42857143	71.42857143	NA	yes	777	777	#969696	no	3	NA	NA	legacy	NA	0	relative	1	1	LEFT	3	3	0	114	0	0	114	0	0	0	0	0	114	114	114	0	1	114	0	4	4	114	114	3	0	0	0	3	3	114
NA	NA	75	75	NA	yes	832	832	#969696	no	3	NA	NA	legacy	NA	0	relative	1	1	RIGHT	3	3	0	115	0	0	115	0	0	0	0	0	115	115	115	0	1	115	0	4	4	115	115	3	0	0	0	3	3	115
NA	NA	77.77777778	77.77777778	NA	yes	839	839	#969696	no	3	NA	NA	legacy	NA	0	relative	1	1	LEFT	3	3	0	116	0	0	116	0	0	0	0	0	116	116	116	0	1	116	0	4	4	116	116	3	0	0	0	3	3	116
NA	NA	80	80	NA	yes	833	833	#969696	no	3	NA	NA	legacy	NA	0	relative	1	1	RIGHT	3	3	0	117	0	0	117	0	0	0	0	0	117	117	117	0	1	117	0	4	4	117	117	3	0	0	0	3	3	117
NA	NA	72.72727273	72.72727273	NA	yes	831	831	#969696	no	3	NA	NA	legacy	NA	0	relative	0	0	RIGHT	3	3	0	118	0	0	118	0	0	0	0	0	118	118	118	0	1	118	0	4	4	118	118	3	0	0	0	3	3	118
NA	NA	75	75	NA	yes	815	815	#969696	no	3	NA	NA	legacy	NA	0	relative	1	1	RIGHT	3	3	0	119	0	0	119	0	0	0	0	0	119	119	119	0	1	119	0	4	4	119	119	3	0	0	0	3	3	119
NA	NA	76.92307692	76.92307692	NA	yes	822	822	#969696	no	3	NA	NA	legacy	NA	0	relative	1	1	RIGHT	3	3	0	120	0	0	120	0	0	0	0	0	120	120	120	0	1	120	0	4	4	120	120	3	0	0	0	3	3	120
NA	NA	78.57142857	78.57142857	NA	yes	805	805	#969696	no	3	NA	NA	legacy	NA	0	relative	1	1	RIGHT	3	3	0	121	0	0	121	0	0	0	0	0	121	121	121	0	1	121	0	4	4	121	121	3	0	0	0	3	3	121
NA	NA	80	80	NA	yes	805	805	#969696	no	3	NA	NA	legacy	NA	0	relative	1	1	RIGHT	3	3	0	122	0	0	122	0	0	0	0	0	122	122	122	0	1	122	0	4	4	122	122	3	0	0	0	3	3	122
NA	NA	81.25	81.25	NA	yes	807	807	#969696	no	3	NA	NA	legacy	NA	0	relative	1	1	RIGHT	3	3	0	123	0	0	123	0	0	0	0	0	123	123	123	0	1	123	0	4	4	123	123	3	0	0	0	3	3	123
NA	NA	82.35294118	82.35294118	NA	yes	827	827	#969696	no	3	NA	NA	legacy	NA	0	relative	1	1	RIGHT	3	3	0	124	0	0	124	0	0	0	0	0	124	124	124	0	1	124	0	4	4	124	124	3	0	0	0	3	3	124
NA	NA	83.33333333	83.33333333	NA	yes	837	837	#969696	no	3	NA	NA	legacy	NA	0	relative	1	1	LEFT	3	3	0	125	0	0	125	0	0	0	0	0	125	125	125	0	1	125	0	4	4	125	125	3	0	0	0	3	3	125
NA	NA	84.21052632	84.21052632	NA	yes	823	823	#969696	no	3	NA	NA	legacy	NA	0	relative	1	1	RIGHT	3	3	0	126	0	0	126	0	0	0	0	0	126	126	126	0	1	126	0	4	4	126	126	3	0	0	0	3	3	126
NA	NA	85	85	NA	yes	816	816	#969696	no	3	NA	NA	legacy	NA	0	relative	1	1	RIGHT	3	3	0	127	0	0	127	0	0	0	0	0	127	127	127	0	1	127	0	4	4	127	127	3	0	0	0	3	3	127
NA	NA	85.71428571	85.71428571	NA	yes	817	817	#969696	no	3	NA	NA	legacy	NA	0	relative	1	1	LEFT	3	3	0	128	0	0	128	0	0	0	0	0	128	128	128	0	1	128	0	4	4	128	128	3	0	0	0	3	3	128
NA	NA	86.36363636	86.36363636	NA	yes	811	811	#969696	no	3	NA	NA	legacy	NA	0	relative	1	1	RIGHT	3	3	0	129	0	0	129	0	0	0	0	0	129	129	129	0	1	129	0	4	4	129	129	3	0	0	0	3	3	129
NA	NA	86.95652174	86.95652174	NA	yes	804	804	#969696	no	3	NA	NA	legacy	NA	0	relative	1	1	RIGHT	3	3	0	130	0	0	130	0	0	0	0	0	130	130	130	0	1	130	0	4	4	130	130	3	0	0	0	3	3	130
NA	NA	87.5	87.5	NA	yes	813	813	#969696	no	3	NA	NA	legacy	NA	0	relative	1	1	RIGHT	3	3	0	131	0	0	131	0	0	0	0	0	131	131	131	0	1	131	0	4	4	131	131	3	0	0	0	3	3	131
NA	NA	88	88	NA	yes	806	806	#969696	no	3	NA	NA	legacy	NA	0	relative	1	1	LEFT	3	3	0	132	0	0	132	0	0	0	0	0	132	132	132	0	1	132	0	4	4	132	132	3	0	0	0	3	3	132
NA	NA	88.46153846	88.46153846	NA	yes	803	803	#969696	no	3	NA	NA	legacy	NA	0	relative	1	1	RIGHT	3	3	0	133	0	0	133	0	0	0	0	0	133	133	133	0	1	133	0	4	4	133	133	3	0	0	0	3	3	133
NA	NA	88.88888889	88.88888889	NA	yes	798	798	#969696	no	3	NA	NA	legacy	NA	0	relative	1	1	RIGHT	3	3	0	134	0	0	134	0	0	0	0	0	134	134	134	0	1	134	0	4	4	134	134	3	0	0	0	3	3	134
NA	NA	85.71428571	85.71428571	NA	yes	923	923	#969696	no	3	NA	NA	legacy	NA	0	relative	0	0	RIGHT	3	3	0	135	0	0	135	0	0	0	0	0	135	135	135	0	1	135	0	4	4	135	135	3	0	0	0	3	3	135
NA	NA	86.20689655	86.20689655	NA	yes	916	916	#969696	no	3	NA	NA	legacy	NA	0	relative	1	1	RIGHT	3	3	0	136	0	0	136	0	0	0	0	0	136	136	136	0	1	136	0	4	4	136	136	3	0	0	0	3	3	136
NA	NA	86.66666667	86.66666667	NA	yes	906	906	#969696	no	3	NA	NA	legacy	NA	0	relative	1	1	RIGHT	3	3	0	137	0	0	137	0	0	0	0	0	137	137	137	0	1	137	0	4	4	137	137	3	0	0	0	3	3	137
NA	NA	87.09677419	87.09677419	NA	yes	903	903	#969696	no	3	NA	NA	legacy	NA	0	relative	1	1	LEFT	3	3	0	138	0	0	138	0	0	0	0	0	138	138	138	0	1	138	0	4	4	138	138	3	0	0	0	3	3	138
NA	NA	87.5	87.5	NA	yes	895	895	#969696	no	3	NA	NA	legacy	NA	0	relative	1	1	RIGHT	3	3	0	139	0	0	139	0	0	0	0	0	139	139	139	0	1	139	0	4	4	139	139	3	0	0	0	3	3	139
NA	NA	87.87878788	87.87878788	NA	yes	886	886	#969696	no	3	NA	NA	legacy	NA	0	relative	1	1	LEFT	3	3	0	140	0	0	140	0	0	0	0	0	140	140	140	0	1	140	0	4	4	140	140	3	0	0	0	3	3	140
NA	NA	88.23529412	88.23529412	NA	yes	877	877	#969696	no	3	NA	NA	legacy	NA	0	relative	1	1	RIGHT	3	3	0	141	0	0	141	0	0	0	0	0	141	141	141	0	1	141	0	4	4	141	141	3	0	0	0	3	3	141
NA	NA	88.57142857	88.57142857	NA	yes	872	872	#969696	no	3	NA	NA	legacy	NA	0	relative	1	1	LEFT	3	3	0	142	0	0	142	0	0	0	0	0	142	142	142	0	1	142	0	4	4	142	142	3	0	0	0	3	3	142
NA	NA	86.11111111	86.11111111	NA	yes	866	866	#969696	no	3	NA	NA	legacy	NA	0	relative	0	0	RIGHT	3	3	0	143	0	0	143	0	0	0	0	0	143	143	143	0	1	143	0	4	4	143	143	3	0	0	0	3	3	143
NA	NA	100	100	NA	yes	747	747	#969696	no	4	NA	NA	legacy	NA	0	relative	1	1	RIGHT	4	4	0	144	0	0	144	0	0	0	0	0	144	144	144	0	2	144	0	5	5	144	144	4	0	0	0	4	4	144
NA	NA	100	100	NA	yes	760	760	#969696	no	4	NA	NA	legacy	NA	0	relative	1	1	LEFT	4	4	0	145	0	0	145	0	0	0	0	0	145	145	145	0	2	145	0	5	5	145	145	4	0	0	0	4	4	145
NA	NA	100	100	NA	yes	892	892	#969696	no	4	NA	NA	legacy	NA	0	relative	1	1	RIGHT	4	4	0	146	0	0	146	0	0	0	0	0	146	146	146	0	2	146	0	5	5	146	146	4	0	0	0	4	4	146
NA	NA	100	100	NA	yes	856	856	#969696	no	4	NA	NA	legacy	NA	0	relative	1	1	LEFT	4	4	0	147	0	0	147	0	0	0	0	0	147	147	147	0	2	147	0	5	5	147	147	4	0	0	0	4	4	147
NA	NA	100	100	NA	yes	844	844	#969696	no	4	NA	NA	legacy	NA	0	relative	1	1	LEFT	4	4	0	148	0	0	148	0	0	0	0	0	148	148	148	0	2	148	0	5	5	148	148	4	0	0	0	4	4	148
NA	NA	100	100	NA	yes	792	792	#969696	no	4	NA	NA	legacy	NA	0	relative	1	1	RIGHT	4	4	0	149	0	0	149	0	0	0	0	0	149	149	149	0	2	149	0	5	5	149	149	4	0	0	0	4	4	149
NA	NA	85.71428571	85.71428571	NA	yes	861	861	#969696	no	4	NA	NA	legacy	NA	0	relative	0	0	RIGHT	4	4	0	150	0	0	150	0	0	0	0	0	150	150	150	0	2	150	0	5	5	150	150	4	0	0	0	4	4	150
NA	NA	87.5	87.5	NA	yes	861	861	#969696	no	4	NA	NA	legacy	NA	0	relative	1	1	RIGHT	4	4	0	151	0	0	151	0	0	0	0	0	151	151	151	0	2	151	0	5	5	151	151	4	0	0	0	4	4	151
NA	NA	77.77777778	77.77777778	NA	yes	851	851	#969696	no	4	NA	NA	legacy	NA	0	relative	0	0	LEFT	4	4	0	152	0	0	152	0	0	0	0	0	152	152	152	0	2	152	0	5	5	152	152	4	0	0	0	4	4	152
NA	NA	80	80	NA	yes	852	852	#969696	no	4	NA	NA	legacy	NA	0	relative	1	1	RIGHT	4	4	0	153	0	0	153	0	0	0	0	0	153	153	153	0	2	153	0	5	5	153	153	4	0	0	0	4	4	153
NA	NA	81.81818182	81.81818182	NA	yes	862	862	#969696	no	4	NA	NA	legacy	NA	0	relative	1	1	LEFT	4	4	0	154	0	0	154	0	0	0	0	0	154	154	154	0	2	154	0	5	5	154	154	4	0	0	0	4	4	154
NA	NA	75	75	NA	yes	852	852	#969696	no	4	NA	NA	legacy	NA	0	relative	0	0	RIGHT	4	4	0	155	0	0	155	0	0	0	0	0	155	155	155	0	2	155	0	5	5	155	155	4	0	0	0	4	4	155
NA	NA	76.92307692	76.92307692	NA	yes	874	874	#969696	no	4	NA	NA	legacy	NA	0	relative	1	1	RIGHT	4	4	0	156	0	0	156	0	0	0	0	0	156	156	156	0	2	156	0	5	5	156	156	4	0	0	0	4	4	156
NA	NA	78.57142857	78.57142857	NA	yes	856	856	#969696	no	4	NA	NA	legacy	NA	0	relative	1	1	LEFT	4	4	0	157	0	0	157	0	0	0	0	0	157	157	157	0	2	157	0	5	5	157	157	4	0	0	0	4	4	157
NA	NA	80	80	NA	yes	881	881	#969696	no	4	NA	NA	legacy	NA	0	relative	1	1	RIGHT	4	4	0	158	0	0	158	0	0	0	0	0	158	158	158	0	2	158	0	5	5	158	158	4	0	0	0	4	4	158
NA	NA	81.25	81.25	NA	yes	878	878	#969696	no	4	NA	NA	legacy	NA	0	relative	1	1	RIGHT	4	4	0	159	0	0	159	0	0	0	0	0	159	159	159	0	2	159	0	5	5	159	159	4	0	0	0	4	4	159
NA	NA	82.35294118	82.35294118	NA	yes	890	890	#969696	no	4	NA	NA	legacy	NA	0	relative	1	1	RIGHT	4	4	0	160	0	0	160	0	0	0	0	0	160	160	160	0	2	160	0	5	5	160	160	4	0	0	0	4	4	160
NA	NA	83.33333333	83.33333333	NA	yes	878	878	#969696	no	4	NA	NA	legacy	NA	0	relative	1	1	RIGHT	4	4	0	161	0	0	161	0	0	0	0	0	161	161	161	0	2	161	0	5	5	161	161	4	0	0	0	4	4	161
NA	NA	84.21052632	84.21052632	NA	yes	885	885	#969696	no	4	NA	NA	legacy	NA	0	relative	1	1	LEFT	4	4	0	162	0	0	162	0	0	0	0	0	162	162	162	0	2	162	0	5	5	162	162	4	0	0	0	4	4	162
NA	NA	85	85	NA	yes	870	870	#969696	no	4	NA	NA	legacy	NA	0	relative	1	1	RIGHT	4	4	0	163	0	0	163	0	0	0	0	0	163	163	163	0	2	163	0	5	5	163	163	4	0	0	0	4	4	163
NA	NA	85.71428571	85.71428571	NA	yes	863	863	#969696	no	4	NA	NA	legacy	NA	0	relative	1	1	LEFT	4	4	0	164	0	0	164	0	0	0	0	0	164	164	164	0	2	164	0	5	5	164	164	4	0	0	0	4	4	164
NA	NA	86.36363636	86.36363636	NA	yes	854	854	#969696	no	4	NA	NA	legacy	NA	0	relative	1	1	LEFT	4	4	0	165	0	0	165	0	0	0	0	0	165	165	165	0	2	165	0	5	5	165	165	4	0	0	0	4	4	165
NA	NA	86.95652174	86.95652174	NA	yes	848	848	#969696	no	4	NA	NA	legacy	NA	0	relative	1	1	LEFT	4	4	0	166	0	0	166	0	0	0	0	0	166	166	166	0	2	166	0	5	5	166	166	4	0	0	0	4	4	166
NA	NA	87.5	87.5	NA	yes	839	839	#969696	no	4	NA	NA	legacy	NA	0	relative	1	1	LEFT	4	4	0	167	0	0	167	0	0	0	0	0	167	167	167	0	2	167	0	5	5	167	167	4	0	0	0	4	4	167
NA	NA	88	88	NA	yes	838	838	#969696	no	4	NA	NA	legacy	NA	0	relative	1	1	LEFT	4	4	0	168	0	0	168	0	0	0	0	0	168	168	168	0	2	168	0	5	5	168	168	4	0	0	0	4	4	168
NA	NA	84.61538462	84.61538462	NA	yes	853	853	#969696	no	4	NA	NA	legacy	NA	0	relative	0	0	LEFT	4	4	0	169	0	0	169	0	0	0	0	0	169	169	169	0	2	169	0	5	5	169	169	4	0	0	0	4	4	169
NA	NA	81.48148148	81.48148148	NA	yes	844	844	#969696	no	4	NA	NA	legacy	NA	0	relative	0	0	RIGHT	4	4	0	170	0	0	170	0	0	0	0	0	170	170	170	0	2	170	0	5	5	170	170	4	0	0	0	4	4	170
NA	NA	82.14285714	82.14285714	NA	yes	860	860	#969696	no	4	NA	NA	legacy	NA	0	relative	1	1	RIGHT	4	4	0	171	0	0	171	0	0	0	0	0	171	171	171	0	2	171	0	5	5	171	171	4	0	0	0	4	4	171
NA	NA	82.75862069	82.75862069	NA	yes	852	852	#969696	no	4	NA	NA	legacy	NA	0	relative	1	1	RIGHT	4	4	0	172	0	0	172	0	0	0	0	0	172	172	172	0	2	172	0	5	5	172	172	4	0	0	0	4	4	172
NA	NA	83.33333333	83.33333333	NA	yes	843	843	#969696	no	4	NA	NA	legacy	NA	0	relative	1	1	LEFT	4	4	0	173	0	0	173	0	0	0	0	0	173	173	173	0	2	173	0	5	5	173	173	4	0	0	0	4	4	173
NA	NA	83.87096774	83.87096774	NA	yes	853	853	#969696	no	4	NA	NA	legacy	NA	0	relative	1	1	LEFT	4	4	0	174	0	0	174	0	0	0	0	0	174	174	174	0	2	174	0	5	5	174	174	4	0	0	0	4	4	174
NA	NA	84.375	84.375	NA	yes	845	845	#969696	no	4	NA	NA	legacy	NA	0	relative	1	1	RIGHT	4	4	0	175	0	0	175	0	0	0	0	0	175	175	175	0	2	175	0	5	5	175	175	4	0	0	0	4	4	175
NA	NA	84.84848485	84.84848485	NA	yes	839	839	#969696	no	4	NA	NA	legacy	NA	0	relative	1	1	LEFT	4	4	0	176	0	0	176	0	0	0	0	0	176	176	176	0	2	176	0	5	5	176	176	4	0	0	0	4	4	176
NA	NA	85.29411765	85.29411765	NA	yes	839	839	#969696	no	4	NA	NA	legacy	NA	0	relative	1	1	RIGHT	4	4	0	177	0	0	177	0	0	0	0	0	177	177	177	0	2	177	0	5	5	177	177	4	0	0	0	4	4	177
NA	NA	85.71428571	85.71428571	NA	yes	834	834	#969696	no	4	NA	NA	legacy	NA	0	relative	1	1	RIGHT	4	4	0	178	0	0	178	0	0	0	0	0	178	178	178	0	2	178	0	5	5	178	178	4	0	0	0	4	4	178
NA	NA	86.11111111	86.11111111	NA	yes	833	833	#969696	no	4	NA	NA	legacy	NA	0	relative	1	1	RIGHT	4	4	0	179	0	0	179	0	0	0	0	0	179	179	179	0	2	179	0	5	5	179	179	4	0	0	0	4	4	179
NA	NA	100	100	NA	yes	987	987	#969696	no	5	NA	NA	legacy	NA	0	relative	1	1	RIGHT	5	5	0	180	0	0	180	0	0	0	0	0	180	180	180	0	3	180	0	6	6	180	180	5	0	0	0	5	5	180
NA	NA	100	100	NA	yes	1166	1166	#969696	no	5	NA	NA	legacy	NA	0	relative	1	1	LEFT	5	5	0	181	0	0	181	0	0	0	0	0	181	181	181	0	3	181	0	6	6	181	181	5	0	0	0	5	5	181
NA	NA	100	100	NA	yes	1012	1012	#969696	no	5	NA	NA	legacy	NA	0	relative	1	1	RIGHT	5	5	0	182	0	0	182	0	0	0	0	0	182	182	182	0	3	182	0	6	6	182	182	5	0	0	0	5	5	182
NA	NA	100	100	NA	yes	913	913	#969696	no	5	NA	NA	legacy	NA	0	relative	1	1	RIGHT	5	5	0	183	0	0	183	0	0	0	0	0	183	183	183	0	3	183	0	6	6	183	183	5	0	0	0	5	5	183
NA	NA	100	100	NA	yes	896	896	#969696	no	5	NA	NA	legacy	NA	0	relative	1	1	RIGHT	5	5	0	184	0	0	184	0	0	0	0	0	184	184	184	0	3	184	0	6	6	184	184	5	0	0	0	5	5	184
NA	NA	100	100	NA	yes	856	856	#969696	no	5	NA	NA	legacy	NA	0	relative	1	1	LEFT	5	5	0	185	0	0	185	0	0	0	0	0	185	185	185	0	3	185	0	6	6	185	185	5	0	0	0	5	5	185
NA	NA	100	100	NA	yes	830	830	#969696	no	5	NA	NA	legacy	NA	0	relative	1	1	LEFT	5	5	0	186	0	0	186	0	0	0	0	0	186	186	186	0	3	186	0	6	6	186	186	5	0	0	0	5	5	186
NA	NA	100	100	NA	yes	834	834	#969696	no	5	NA	NA	legacy	NA	0	relative	1	1	LEFT	5	5	0	187	0	0	187	0	0	0	0	0	187	187	187	0	3	187	0	6	6	187	187	5	0	0	0	5	5	187
NA	NA	88.88888889	88.88888889	NA	yes	841	841	#969696	no	5	NA	NA	legacy	NA	0	relative	0	0	LEFT	5	5	0	188	0	0	188	0	0	0	0	0	188	188	188	0	3	188	0	6	6	188	188	5	0	0	0	5	5	188
NA	NA	90	90	NA	yes	878	878	#969696	no	5	NA	NA	legacy	NA	0	relative	1	1	LEFT	5	5	0	189	0	0	189	0	0	0	0	0	189	189	189	0	3	189	0	6	6	189	189	5	0	0	0	5	5	189
NA	NA	90.90909091	90.90909091	NA	yes	858	858	#969696	no	5	NA	NA	legacy	NA	0	relative	1	1	RIGHT	5	5	0	190	0	0	190	0	0	0	0	0	190	190	190	0	3	190	0	6	6	190	190	5	0	0	0	5	5	190
NA	NA	83.33333333	83.33333333	NA	yes	916	916	#969696	no	5	NA	NA	legacy	NA	0	relative	0	0	RIGHT	5	5	0	191	0	0	191	0	0	0	0	0	191	191	191	0	3	191	0	6	6	191	191	5	0	0	0	5	5	191
NA	NA	84.61538462	84.61538462	NA	yes	888	888	#969696	no	5	NA	NA	legacy	NA	0	relative	1	1	RIGHT	5	5	0	192	0	0	192	0	0	0	0	0	192	192	192	0	3	192	0	6	6	192	192	5	0	0	0	5	5	192
NA	NA	85.71428571	85.71428571	NA	yes	883	883	#969696	no	5	NA	NA	legacy	NA	0	relative	1	1	RIGHT	5	5	0	193	0	0	193	0	0	0	0	0	193	193	193	0	3	193	0	6	6	193	193	5	0	0	0	5	5	193
NA	NA	80	80	NA	yes	868	868	#969696	no	5	NA	NA	legacy	NA	0	relative	0	0	RIGHT	5	5	0	194	0	0	194	0	0	0	0	0	194	194	194	0	3	194	0	6	6	194	194	5	0	0	0	5	5	194
NA	NA	81.25	81.25	NA	yes	851	851	#969696	no	5	NA	NA	legacy	NA	0	relative	1	1	LEFT	5	5	0	195	0	0	195	0	0	0	0	0	195	195	195	0	3	195	0	6	6	195	195	5	0	0	0	5	5	195
NA	NA	82.35294118	82.35294118	NA	yes	851	851	#969696	no	5	NA	NA	legacy	NA	0	relative	1	1	RIGHT	5	5	0	196	0	0	196	0	0	0	0	0	196	196	196	0	3	196	0	6	6	196	196	5	0	0	0	5	5	196
NA	NA	83.33333333	83.33333333	NA	yes	860	860	#969696	no	5	NA	NA	legacy	NA	0	relative	1	1	LEFT	5	5	0	197	0	0	197	0	0	0	0	0	197	197	197	0	3	197	0	6	6	197	197	5	0	0	0	5	5	197
NA	NA	84.21052632	84.21052632	NA	yes	869	869	#969696	no	5	NA	NA	legacy	NA	0	relative	1	1	RIGHT	5	5	0	198	0	0	198	0	0	0	0	0	198	198	198	0	3	198	0	6	6	198	198	5	0	0	0	5	5	198
NA	NA	85	85	NA	yes	861	861	#969696	no	5	NA	NA	legacy	NA	0	relative	1	1	LEFT	5	5	0	199	0	0	199	0	0	0	0	0	199	199	199	0	3	199	0	6	6	199	199	5	0	0	0	5	5	199
NA	NA	85.71428571	85.71428571	NA	yes	854	854	#969696	no	5	NA	NA	legacy	NA	0	relative	1	1	RIGHT	5	5	0	200	0	0	200	0	0	0	0	0	200	200	200	0	3	200	0	6	6	200	200	5	0	0	0	5	5	200
NA	NA	86.36363636	86.36363636	NA	yes	840	840	#969696	no	5	NA	NA	legacy	NA	0	relative	1	1	RIGHT	5	5	0	201	0	0	201	0	0	0	0	0	201	201	201	0	3	201	0	6	6	201	201	5	0	0	0	5	5	201
NA	NA	86.95652174	86.95652174	NA	yes	838	838	#969696	no	5	NA	NA	legacy	NA	0	relative	1	1	RIGHT	5	5	0	202	0	0	202	0	0	0	0	0	202	202	202	0	3	202	0	6	6	202	202	5	0	0	0	5	5	202
NA	NA	87.5	87.5	NA	yes	830	830	#969696	no	5	NA	NA	legacy	NA	0	relative	1	1	RIGHT	5	5	0	203	0	0	203	0	0	0	0	0	203	203	203	0	3	203	0	6	6	203	203	5	0	0	0	5	5	203
NA	NA	88	88	NA	yes	820	820	#969696	no	5	NA	NA	legacy	NA	0	relative	1	1	RIGHT	5	5	0	204	0	0	204	0	0	0	0	0	204	204	204	0	3	204	0	6	6	204	204	5	0	0	0	5	5	204
NA	NA	88.46153846	88.46153846	NA	yes	814	814	#969696	no	5	NA	NA	legacy	NA	0	relative	1	1	RIGHT	5	5	0	205	0	0	205	0	0	0	0	0	205	205	205	0	3	205	0	6	6	205	205	5	0	0	0	5	5	205
NA	NA	88.88888889	88.88888889	NA	yes	806	806	#969696	no	5	NA	NA	legacy	NA	0	relative	1	1	RIGHT	5	5	0	206	0	0	206	0	0	0	0	0	206	206	206	0	3	206	0	6	6	206	206	5	0	0	0	5	5	206
NA	NA	89.28571429	89.28571429	NA	yes	830	830	#969696	no	5	NA	NA	legacy	NA	0	relative	1	1	LEFT	5	5	0	207	0	0	207	0	0	0	0	0	207	207	207	0	3	207	0	6	6	207	207	5	0	0	0	5	5	207
NA	NA	89.65517241	89.65517241	NA	yes	825	825	#969696	no	5	NA	NA	legacy	NA	0	relative	1	1	LEFT	5	5	0	208	0	0	208	0	0	0	0	0	208	208	208	0	3	208	0	6	6	208	208	5	0	0	0	5	5	208
NA	NA	90	90	NA	yes	821	821	#969696	no	5	NA	NA	legacy	NA	0	relative	1	1	LEFT	5	5	0	209	0	0	209	0	0	0	0	0	209	209	209	0	3	209	0	6	6	209	209	5	0	0	0	5	5	209
NA	NA	87.09677419	87.09677419	NA	yes	818	818	#969696	no	5	NA	NA	legacy	NA	0	relative	0	0	RIGHT	5	5	0	210	0	0	210	0	0	0	0	0	210	210	210	0	3	210	0	6	6	210	210	5	0	0	0	5	5	210
NA	NA	87.5	87.5	NA	yes	811	811	#969696	no	5	NA	NA	legacy	NA	0	relative	1	1	RIGHT	5	5	0	211	0	0	211	0	0	0	0	0	211	211	211	0	3	211	0	6	6	211	211	5	0	0	0	5	5	211
NA	NA	84.84848485	84.84848485	NA	yes	830	830	#969696	no	5	NA	NA	legacy	NA	0	relative	0	0	RIGHT	5	5	0	212	0	0	212	0	0	0	0	0	212	212	212	0	3	212	0	6	6	212	212	5	0	0	0	5	5	212
NA	NA	85.29411765	85.29411765	NA	yes	830	830	#969696	no	5	NA	NA	legacy	NA	0	relative	1	1	LEFT	5	5	0	213	0	0	213	0	0	0	0	0	213	213	213	0	3	213	0	6	6	213	213	5	0	0	0	5	5	213
NA	NA	85.71428571	85.71428571	NA	yes	833	833	#969696	no	5	NA	NA	legacy	NA	0	relative	1	1	RIGHT	5	5	0	214	0	0	214	0	0	0	0	0	214	214	214	0	3	214	0	6	6	214	214	5	0	0	0	5	5	214
NA	NA	86.11111111	86.11111111	NA	yes	854	854	#969696	no	5	NA	NA	legacy	NA	0	relative	1	1	RIGHT	5	5	0	215	0	0	215	0	0	0	0	0	215	215	215	0	3	215	0	6	6	215	215	5	0	0	0	5	5	215
NA	NA	100	100	NA	yes	1118	1118	#969696	no	6	NA	NA	legacy	NA	0	relative	1	1	LEFT	6	6	0	216	0	0	216	0	0	0	0	0	216	216	216	0	4	216	0	7	7	216	216	6	0	0	0	6	6	216
NA	NA	100	100	NA	yes	1423	1423	#969696	no	6	NA	NA	legacy	NA	0	relative	1	1	LEFT	6	6	0	217	0	0	217	0	0	0	0	0	217	217	217	0	4	217	0	7	7	217	217	6	0	0	0	6	6	217
NA	NA	100	100	NA	yes	1168	1168	#969696	no	6	NA	NA	legacy	NA	0	relative	1	1	RIGHT	6	6	0	218	0	0	218	0	0	0	0	0	218	218	218	0	4	218	0	7	7	218	218	6	0	0	0	6	6	218
NA	NA	100	100	NA	yes	1121	1121	#969696	no	6	NA	NA	legacy	NA	0	relative	1	1	LEFT	6	6	0	219	0	0	219	0	0	0	0	0	219	219	219	0	4	219	0	7	7	219	219	6	0	0	0	6	6	219
NA	NA	80	80	NA	yes	1082	1082	#969696	no	6	NA	NA	legacy	NA	0	relative	0	0	RIGHT	6	6	0	220	0	0	220	0	0	0	0	0	220	220	220	0	4	220	0	7	7	220	220	6	0	0	0	6	6	220
NA	NA	83.33333333	83.33333333	NA	yes	1173	1173	#969696	no	6	NA	NA	legacy	NA	0	relative	1	1	RIGHT	6	6	0	221	0	0	221	0	0	0	0	0	221	221	221	0	4	221	0	7	7	221	221	6	0	0	0	6	6	221
NA	NA	85.71428571	85.71428571	NA	yes	1125	1125	#969696	no	6	NA	NA	legacy	NA	0	relative	1	1	RIGHT	6	6	0	222	0	0	222	0	0	0	0	0	222	222	222	0	4	222	0	7	7	222	222	6	0	0	0	6	6	222
NA	NA	87.5	87.5	NA	yes	1053	1053	#969696	no	6	NA	NA	legacy	NA	0	relative	1	1	LEFT	6	6	0	223	0	0	223	0	0	0	0	0	223	223	223	0	4	223	0	7	7	223	223	6	0	0	0	6	6	223
NA	NA	88.88888889	88.88888889	NA	yes	1054	1054	#969696	no	6	NA	NA	legacy	NA	0	relative	1	1	LEFT	6	6	0	224	0	0	224	0	0	0	0	0	224	224	224	0	4	224	0	7	7	224	224	6	0	0	0	6	6	224
NA	NA	90	90	NA	yes	1001	1001	#969696	no	6	NA	NA	legacy	NA	0	relative	1	1	LEFT	6	6	0	225	0	0	225	0	0	0	0	0	225	225	225	0	4	225	0	7	7	225	225	6	0	0	0	6	6	225
NA	NA	81.81818182	81.81818182	NA	yes	1007	1007	#969696	no	6	NA	NA	legacy	NA	0	relative	0	0	LEFT	6	6	0	226	0	0	226	0	0	0	0	0	226	226	226	0	4	226	0	7	7	226	226	6	0	0	0	6	6	226
NA	NA	75	75	NA	yes	964	964	#969696	no	6	NA	NA	legacy	NA	0	relative	0	0	RIGHT	6	6	0	227	0	0	227	0	0	0	0	0	227	227	227	0	4	227	0	7	7	227	227	6	0	0	0	6	6	227
NA	NA	76.92307692	76.92307692	NA	yes	974	974	#969696	no	6	NA	NA	legacy	NA	0	relative	1	1	LEFT	6	6	0	228	0	0	228	0	0	0	0	0	228	228	228	0	4	228	0	7	7	228	228	6	0	0	0	6	6	228
NA	NA	78.57142857	78.57142857	NA	yes	953	953	#969696	no	6	NA	NA	legacy	NA	0	relative	1	1	LEFT	6	6	0	229	0	0	229	0	0	0	0	0	229	229	229	0	4	229	0	7	7	229	229	6	0	0	0	6	6	229
NA	NA	80	80	NA	yes	944	944	#969696	no	6	NA	NA	legacy	NA	0	relative	1	1	RIGHT	6	6	0	230	0	0	230	0	0	0	0	0	230	230	230	0	4	230	0	7	7	230	230	6	0	0	0	6	6	230
NA	NA	81.25	81.25	NA	yes	928	928	#969696	no	6	NA	NA	legacy	NA	0	relative	1	1	RIGHT	6	6	0	231	0	0	231	0	0	0	0	0	231	231	231	0	4	231	0	7	7	231	231	6	0	0	0	6	6	231
NA	NA	82.35294118	82.35294118	NA	yes	929	929	#969696	no	6	NA	NA	legacy	NA	0	relative	1	1	RIGHT	6	6	0	232	0	0	232	0	0	0	0	0	232	232	232	0	4	232	0	7	7	232	232	6	0	0	0	6	6	232
NA	NA	83.33333333	83.33333333	NA	yes	941	941	#969696	no	6	NA	NA	legacy	NA	0	relative	1	1	RIGHT	6	6	0	233	0	0	233	0	0	0	0	0	233	233	233	0	4	233	0	7	7	233	233	6	0	0	0	6	6	233
NA	NA	84.21052632	84.21052632	NA	yes	919	919	#969696	no	6	NA	NA	legacy	NA	0	relative	1	1	LEFT	6	6	0	234	0	0	234	0	0	0	0	0	234	234	234	0	4	234	0	7	7	234	234	6	0	0	0	6	6	234
NA	NA	85	85	NA	yes	907	907	#969696	no	6	NA	NA	legacy	NA	0	relative	1	1	RIGHT	6	6	0	235	0	0	235	0	0	0	0	0	235	235	235	0	4	235	0	7	7	235	235	6	0	0	0	6	6	235
NA	NA	85.71428571	85.71428571	NA	yes	894	894	#969696	no	6	NA	NA	legacy	NA	0	relative	1	1	LEFT	6	6	0	236	0	0	236	0	0	0	0	0	236	236	236	0	4	236	0	7	7	236	236	6	0	0	0	6	6	236
NA	NA	86.36363636	86.36363636	NA	yes	911	911	#969696	no	6	NA	NA	legacy	NA	0	relative	1	1	RIGHT	6	6	0	237	0	0	237	0	0	0	0	0	237	237	237	0	4	237	0	7	7	237	237	6	0	0	0	6	6	237
NA	NA	86.95652174	86.95652174	NA	yes	901	901	#969696	no	6	NA	NA	legacy	NA	0	relative	1	1	RIGHT	6	6	0	238	0	0	238	0	0	0	0	0	238	238	238	0	4	238	0	7	7	238	238	6	0	0	0	6	6	238
NA	NA	87.5	87.5	NA	yes	891	891	#969696	no	6	NA	NA	legacy	NA	0	relative	1	1	LEFT	6	6	0	239	0	0	239	0	0	0	0	0	239	239	239	0	4	239	0	7	7	239	239	6	0	0	0	6	6	239
NA	NA	88	88	NA	yes	880	880	#969696	no	6	NA	NA	legacy	NA	0	relative	1	1	RIGHT	6	6	0	240	0	0	240	0	0	0	0	0	240	240	240	0	4	240	0	7	7	240	240	6	0	0	0	6	6	240
NA	NA	88.46153846	88.46153846	NA	yes	874	874	#969696	no	6	NA	NA	legacy	NA	0	relative	1	1	RIGHT	6	6	0	241	0	0	241	0	0	0	0	0	241	241	241	0	4	241	0	7	7	241	241	6	0	0	0	6	6	241
NA	NA	88.88888889	88.88888889	NA	yes	866	866	#969696	no	6	NA	NA	legacy	NA	0	relative	1	1	LEFT	6	6	0	242	0	0	242	0	0	0	0	0	242	242	242	0	4	242	0	7	7	242	242	6	0	0	0	6	6	242
NA	NA	89.28571429	89.28571429	NA	yes	862	862	#969696	no	6	NA	NA	legacy	NA	0	relative	1	1	RIGHT	6	6	0	243	0	0	243	0	0	0	0	0	243	243	243	0	4	243	0	7	7	243	243	6	0	0	0	6	6	243
NA	NA	89.65517241	89.65517241	NA	yes	854	854	#969696	no	6	NA	NA	legacy	NA	0	relative	1	1	RIGHT	6	6	0	244	0	0	244	0	0	0	0	0	244	244	244	0	4	244	0	7	7	244	244	6	0	0	0	6	6	244
NA	NA	86.66666667	86.66666667	NA	yes	850	850	#969696	no	6	NA	NA	legacy	NA	0	relative	0	0	LEFT	6	6	0	245	0	0	245	0	0	0	0	0	245	245	245	0	4	245	0	7	7	245	245	6	0	0	0	6	6	245
NA	NA	87.09677419	87.09677419	NA	yes	842	842	#969696	no	6	NA	NA	legacy	NA	0	relative	1	1	LEFT	6	6	0	246	0	0	246	0	0	0	0	0	246	246	246	0	4	246	0	7	7	246	246	6	0	0	0	6	6	246
NA	NA	87.5	87.5	NA	yes	838	838	#969696	no	6	NA	NA	legacy	NA	0	relative	1	1	RIGHT	6	6	0	247	0	0	247	0	0	0	0	0	247	247	247	0	4	247	0	7	7	247	247	6	0	0	0	6	6	247
NA	NA	87.87878788	87.87878788	NA	yes	828	828	#969696	no	6	NA	NA	legacy	NA	0	relative	1	1	LEFT	6	6	0	248	0	0	248	0	0	0	0	0	248	248	248	0	4	248	0	7	7	248	248	6	0	0	0	6	6	248
NA	NA	88.23529412	88.23529412	NA	yes	823	823	#969696	no	6	NA	NA	legacy	NA	0	relative	1	1	LEFT	6	6	0	249	0	0	249	0	0	0	0	0	249	249	249	0	4	249	0	7	7	249	249	6	0	0	0	6	6	249
NA	NA	88.57142857	88.57142857	NA	yes	821	821	#969696	no	6	NA	NA	legacy	NA	0	relative	1	1	RIGHT	6	6	0	250	0	0	250	0	0	0	0	0	250	250	250	0	4	250	0	7	7	250	250	6	0	0	0	6	6	250
NA	NA	86.11111111	86.11111111	NA	yes	817	817	#969696	no	6	NA	NA	legacy	NA	0	relative	0	0	RIGHT	6	6	0	251	0	0	251	0	0	0	0	0	251	251	251	0	4	251	0	7	7	251	251	6	0	0	0	6	6	251
NA	NA	100	100	NA	yes	1148	1148	#969696	no	7	NA	NA	legacy	NA	0	relative	1	1	RIGHT	7	7	0	252	0	0	252	0	0	0	0	0	252	252	252	0	5	252	0	8	8	252	252	7	0	0	0	7	7	252
NA	NA	50	50	NA	yes	904	904	#969696	no	7	NA	NA	legacy	NA	0	relative	0	0	LEFT	7	7	0	253	0	0	253	0	0	0	0	0	253	253	253	0	5	253	0	8	8	253	253	7	0	0	0	7	7	253
NA	NA	66.66666667	66.66666667	NA	yes	864	864	#969696	no	7	NA	NA	legacy	NA	0	relative	1	1	RIGHT	7	7	0	254	0	0	254	0	0	0	0	0	254	254	254	0	5	254	0	8	8	254	254	7	0	0	0	7	7	254
NA	NA	75	75	NA	yes	898	898	#969696	no	7	NA	NA	legacy	NA	0	relative	1	1	LEFT	7	7	0	255	0	0	255	0	0	0	0	0	255	255	255	0	5	255	0	8	8	255	255	7	0	0	0	7	7	255
NA	NA	80	80	NA	yes	843	843	#969696	no	7	NA	NA	legacy	NA	0	relative	1	1	LEFT	7	7	0	256	0	0	256	0	0	0	0	0	256	256	256	0	5	256	0	8	8	256	256	7	0	0	0	7	7	256
NA	NA	83.33333333	83.33333333	NA	yes	814	814	#969696	no	7	NA	NA	legacy	NA	0	relative	1	1	LEFT	7	7	0	257	0	0	257	0	0	0	0	0	257	257	257	0	5	257	0	8	8	257	257	7	0	0	0	7	7	257
NA	NA	85.71428571	85.71428571	NA	yes	820	820	#969696	no	7	NA	NA	legacy	NA	0	relative	1	1	RIGHT	7	7	0	258	0	0	258	0	0	0	0	0	258	258	258	0	5	258	0	8	8	258	258	7	0	0	0	7	7	258
NA	NA	75	75	NA	yes	805	805	#969696	no	7	NA	NA	legacy	NA	0	relative	0	0	LEFT	7	7	0	259	0	0	259	0	0	0	0	0	259	259	259	0	5	259	0	8	8	259	259	7	0	0	0	7	7	259
NA	NA	77.77777778	77.77777778	NA	yes	785	785	#969696	no	7	NA	NA	legacy	NA	0	relative	1	1	RIGHT	7	7	0	260	0	0	260	0	0	0	0	0	260	260	260	0	5	260	0	8	8	260	260	7	0	0	0	7	7	260
NA	NA	80	80	NA	yes	778	778	#969696	no	7	NA	NA	legacy	NA	0	relative	1	1	RIGHT	7	7	0	261	0	0	261	0	0	0	0	0	261	261	261	0	5	261	0	8	8	261	261	7	0	0	0	7	7	261
NA	NA	72.72727273	72.72727273	NA	yes	814	814	#969696	no	7	NA	NA	legacy	NA	0	relative	0	0	LEFT	7	7	0	262	0	0	262	0	0	0	0	0	262	262	262	0	5	262	0	8	8	262	262	7	0	0	0	7	7	262
NA	NA	75	75	NA	yes	790	790	#969696	no	7	NA	NA	legacy	NA	0	relative	1	1	LEFT	7	7	0	263	0	0	263	0	0	0	0	0	263	263	263	0	5	263	0	8	8	263	263	7	0	0	0	7	7	263
NA	NA	76.92307692	76.92307692	NA	yes	775	775	#969696	no	7	NA	NA	legacy	NA	0	relative	1	1	LEFT	7	7	0	264	0	0	264	0	0	0	0	0	264	264	264	0	5	264	0	8	8	264	264	7	0	0	0	7	7	264
NA	NA	78.57142857	78.57142857	NA	yes	783	783	#969696	no	7	NA	NA	legacy	NA	0	relative	1	1	RIGHT	7	7	0	265	0	0	265	0	0	0	0	0	265	265	265	0	5	265	0	8	8	265	265	7	0	0	0	7	7	265
NA	NA	80	80	NA	yes	766	766	#969696	no	7	NA	NA	legacy	NA	0	relative	1	1	RIGHT	7	7	0	266	0	0	266	0	0	0	0	0	266	266	266	0	5	266	0	8	8	266	266	7	0	0	0	7	7	266
NA	NA	75	75	NA	yes	786	786	#969696	no	7	NA	NA	legacy	NA	0	relative	0	0	RIGHT	7	7	0	267	0	0	267	0	0	0	0	0	267	267	267	0	5	267	0	8	8	267	267	7	0	0	0	7	7	267
NA	NA	76.47058824	76.47058824	NA	yes	816	816	#969696	no	7	NA	NA	legacy	NA	0	relative	1	1	LEFT	7	7	0	268	0	0	268	0	0	0	0	0	268	268	268	0	5	268	0	8	8	268	268	7	0	0	0	7	7	268
NA	NA	77.77777778	77.77777778	NA	yes	804	804	#969696	no	7	NA	NA	legacy	NA	0	relative	1	1	LEFT	7	7	0	269	0	0	269	0	0	0	0	0	269	269	269	0	5	269	0	8	8	269	269	7	0	0	0	7	7	269
NA	NA	78.94736842	78.94736842	NA	yes	820	820	#969696	no	7	NA	NA	legacy	NA	0	relative	1	1	RIGHT	7	7	0	270	0	0	270	0	0	0	0	0	270	270	270	0	5	270	0	8	8	270	270	7	0	0	0	7	7	270
NA	NA	75	75	NA	yes	828	828	#969696	no	7	NA	NA	legacy	NA	0	relative	0	0	RIGHT	7	7	0	271	0	0	271	0	0	0	0	0	271	271	271	0	5	271	0	8	8	271	271	7	0	0	0	7	7	271
NA	NA	71.42857143	71.42857143	NA	yes	818	818	#969696	no	7	NA	NA	legacy	NA	0	relative	0	0	RIGHT	7	7	0	272	0	0	272	0	0	0	0	0	272	272	272	0	5	272	0	8	8	272	272	7	0	0	0	7	7	272
NA	NA	72.72727273	72.72727273	NA	yes	822	822	#969696	no	7	NA	NA	legacy	NA	0	relative	1	1	LEFT	7	7	0	273	0	0	273	0	0	0	0	0	273	273	273	0	5	273	0	8	8	273	273	7	0	0	0	7	7	273
NA	NA	73.91304348	73.91304348	NA	yes	825	825	#969696	no	7	NA	NA	legacy	NA	0	relative	1	1	LEFT	7	7	0	274	0	0	274	0	0	0	0	0	274	274	274	0	5	274	0	8	8	274	274	7	0	0	0	7	7	274
NA	NA	75	75	NA	yes	820	820	#969696	no	7	NA	NA	legacy	NA	0	relative	1	1	LEFT	7	7	0	275	0	0	275	0	0	0	0	0	275	275	275	0	5	275	0	8	8	275	275	7	0	0	0	7	7	275
NA	NA	76	76	NA	yes	815	815	#969696	no	7	NA	NA	legacy	NA	0	relative	1	1	LEFT	7	7	0	276	0	0	276	0	0	0	0	0	276	276	276	0	5	276	0	8	8	276	276	7	0	0	0	7	7	276
NA	NA	76.92307692	76.92307692	NA	yes	808	808	#969696	no	7	NA	NA	legacy	NA	0	relative	1	1	RIGHT	7	7	0	277	0	0	277	0	0	0	0	0	277	277	277	0	5	277	0	8	8	277	277	7	0	0	0	7	7	277
NA	NA	77.77777778	77.77777778	NA	yes	804	804	#969696	no	7	NA	NA	legacy	NA	0	relative	1	1	RIGHT	7	7	0	278	0	0	278	0	0	0	0	0	278	278	278	0	5	278	0	8	8	278	278	7	0	0	0	7	7	278
NA	NA	78.57142857	78.57142857	NA	yes	819	819	#969696	no	7	NA	NA	legacy	NA	0	relative	1	1	RIGHT	7	7	0	279	0	0	279	0	0	0	0	0	279	279	279	0	5	279	0	8	8	279	279	7	0	0	0	7	7	279
NA	NA	79.31034483	79.31034483	NA	yes	809	809	#969696	no	7	NA	NA	legacy	NA	0	relative	1	1	LEFT	7	7	0	280	0	0	280	0	0	0	0	0	280	280	280	0	5	280	0	8	8	280	280	7	0	0	0	7	7	280
NA	NA	80	80	NA	yes	800	800	#969696	no	7	NA	NA	legacy	NA	0	relative	1	1	LEFT	7	7	0	281	0	0	281	0	0	0	0	0	281	281	281	0	5	281	0	8	8	281	281	7	0	0	0	7	7	281
NA	NA	80.64516129	80.64516129	NA	yes	799	799	#969696	no	7	NA	NA	legacy	NA	0	relative	1	1	RIGHT	7	7	0	282	0	0	282	0	0	0	0	0	282	282	282	0	5	282	0	8	8	282	282	7	0	0	0	7	7	282
NA	NA	81.25	81.25	NA	yes	795	795	#969696	no	7	NA	NA	legacy	NA	0	relative	1	1	LEFT	7	7	0	283	0	0	283	0	0	0	0	0	283	283	283	0	5	283	0	8	8	283	283	7	0	0	0	7	7	283
NA	NA	78.78787879	78.78787879	NA	yes	791	791	#969696	no	7	NA	NA	legacy	NA	0	relative	0	0	RIGHT	7	7	0	284	0	0	284	0	0	0	0	0	284	284	284	0	5	284	0	8	8	284	284	7	0	0	0	7	7	284
NA	NA	79.41176471	79.41176471	NA	yes	783	783	#969696	no	7	NA	NA	legacy	NA	0	relative	1	1	RIGHT	7	7	0	285	0	0	285	0	0	0	0	0	285	285	285	0	5	285	0	8	8	285	285	7	0	0	0	7	7	285
NA	NA	80	80	NA	yes	777	777	#969696	no	7	NA	NA	legacy	NA	0	relative	1	1	LEFT	7	7	0	286	0	0	286	0	0	0	0	0	286	286	286	0	5	286	0	8	8	286	286	7	0	0	0	7	7	286
NA	NA	80.55555556	80.55555556	NA	yes	773	773	#969696	no	7	NA	NA	legacy	NA	0	relative	1	1	RIGHT	7	7	0	287	0	0	287	0	0	0	0	0	287	287	287	0	5	287	0	8	8	287	287	7	0	0	0	7	7	287
NA	NA	100	100	NA	yes	591	591	#969696	no	8	NA	NA	legacy	NA	0	relative	1	1	RIGHT	8	8	0	288	0	0	288	0	0	0	0	0	288	288	288	0	6	288	0	9	9	288	288	8	0	0	0	8	8	288
NA	NA	50	50	NA	yes	784	784	#969696	no	8	NA	NA	legacy	NA	0	relative	0	0	RIGHT	8	8	0	289	0	0	289	0	0	0	0	0	289	289	289	0	6	289	0	9	9	289	289	8	0	0	0	8	8	289
NA	NA	33.33333333	33.33333333	NA	yes	762	762	#969696	no	8	NA	NA	legacy	NA	0	relative	0	0	LEFT	8	8	0	290	0	0	290	0	0	0	0	0	290	290	290	0	6	290	0	9	9	290	290	8	0	0	0	8	8	290
NA	NA	50	50	NA	yes	723	723	#969696	no	8	NA	NA	legacy	NA	0	relative	1	1	LEFT	8	8	0	291	0	0	291	0	0	0	0	0	291	291	291	0	6	291	0	9	9	291	291	8	0	0	0	8	8	291
NA	NA	60	60	NA	yes	687	687	#969696	no	8	NA	NA	legacy	NA	0	relative	1	1	LEFT	8	8	0	292	0	0	292	0	0	0	0	0	292	292	292	0	6	292	0	9	9	292	292	8	0	0	0	8	8	292
NA	NA	66.66666667	66.66666667	NA	yes	691	691	#969696	no	8	NA	NA	legacy	NA	0	relative	1	1	LEFT	8	8	0	293	0	0	293	0	0	0	0	0	293	293	293	0	6	293	0	9	9	293	293	8	0	0	0	8	8	293
NA	NA	71.42857143	71.42857143	NA	yes	678	678	#969696	no	8	NA	NA	legacy	NA	0	relative	1	1	LEFT	8	8	0	294	0	0	294	0	0	0	0	0	294	294	294	0	6	294	0	9	9	294	294	8	0	0	0	8	8	294
NA	NA	75	75	NA	yes	684	684	#969696	no	8	NA	NA	legacy	NA	0	relative	1	1	LEFT	8	8	0	295	0	0	295	0	0	0	0	0	295	295	295	0	6	295	0	9	9	295	295	8	0	0	0	8	8	295
NA	NA	77.77777778	77.77777778	NA	yes	676	676	#969696	no	8	NA	NA	legacy	NA	0	relative	1	1	LEFT	8	8	0	296	0	0	296	0	0	0	0	0	296	296	296	0	6	296	0	9	9	296	296	8	0	0	0	8	8	296
NA	NA	80	80	NA	yes	684	684	#969696	no	8	NA	NA	legacy	NA	0	relative	1	1	RIGHT	8	8	0	297	0	0	297	0	0	0	0	0	297	297	297	0	6	297	0	9	9	297	297	8	0	0	0	8	8	297
NA	NA	81.81818182	81.81818182	NA	yes	674	674	#969696	no	8	NA	NA	legacy	NA	0	relative	1	1	LEFT	8	8	0	298	0	0	298	0	0	0	0	0	298	298	298	0	6	298	0	9	9	298	298	8	0	0	0	8	8	298
NA	NA	83.33333333	83.33333333	NA	yes	668	668	#969696	no	8	NA	NA	legacy	NA	0	relative	1	1	LEFT	8	8	0	299	0	0	299	0	0	0	0	0	299	299	299	0	6	299	0	9	9	299	299	8	0	0	0	8	8	299
NA	NA	76.92307692	76.92307692	NA	yes	683	683	#969696	no	8	NA	NA	legacy	NA	0	relative	0	0	LEFT	8	8	0	300	0	0	300	0	0	0	0	0	300	300	300	0	6	300	0	9	9	300	300	8	0	0	0	8	8	300
NA	NA	78.57142857	78.57142857	NA	yes	672	672	#969696	no	8	NA	NA	legacy	NA	0	relative	1	1	RIGHT	8	8	0	301	0	0	301	0	0	0	0	0	301	301	301	0	6	301	0	9	9	301	301	8	0	0	0	8	8	301
NA	NA	80	80	NA	yes	668	668	#969696	no	8	NA	NA	legacy	NA	0	relative	1	1	LEFT	8	8	0	302	0	0	302	0	0	0	0	0	302	302	302	0	6	302	0	9	9	302	302	8	0	0	0	8	8	302
NA	NA	75	75	NA	yes	709	709	#969696	no	8	NA	NA	legacy	NA	0	relative	0	0	RIGHT	8	8	0	303	0	0	303	0	0	0	0	0	303	303	303	0	6	303	0	9	9	303	303	8	0	0	0	8	8	303
NA	NA	76.47058824	76.47058824	NA	yes	716	716	#969696	no	8	NA	NA	legacy	NA	0	relative	1	1	RIGHT	8	8	0	304	0	0	304	0	0	0	0	0	304	304	304	0	6	304	0	9	9	304	304	8	0	0	0	8	8	304
NA	NA	77.77777778	77.77777778	NA	yes	709	709	#969696	no	8	NA	NA	legacy	NA	0	relative	1	1	RIGHT	8	8	0	305	0	0	305	0	0	0	0	0	305	305	305	0	6	305	0	9	9	305	305	8	0	0	0	8	8	305
NA	NA	78.94736842	78.94736842	NA	yes	724	724	#969696	no	8	NA	NA	legacy	NA	0	relative	1	1	LEFT	8	8	0	306	0	0	306	0	0	0	0	0	306	306	306	0	6	306	0	9	9	306	306	8	0	0	0	8	8	306
NA	NA	80	80	NA	yes	713	713	#969696	no	8	NA	NA	legacy	NA	0	relative	1	1	LEFT	8	8	0	307	0	0	307	0	0	0	0	0	307	307	307	0	6	307	0	9	9	307	307	8	0	0	0	8	8	307
NA	NA	80.95238095	80.95238095	NA	yes	715	715	#969696	no	8	NA	NA	legacy	NA	0	relative	1	1	RIGHT	8	8	0	308	0	0	308	0	0	0	0	0	308	308	308	0	6	308	0	9	9	308	308	8	0	0	0	8	8	308
NA	NA	81.81818182	81.81818182	NA	yes	726	726	#969696	no	8	NA	NA	legacy	NA	0	relative	1	1	LEFT	8	8	0	309	0	0	309	0	0	0	0	0	309	309	309	0	6	309	0	9	9	309	309	8	0	0	0	8	8	309
NA	NA	82.60869565	82.60869565	NA	yes	721	721	#969696	no	8	NA	NA	legacy	NA	0	relative	1	1	LEFT	8	8	0	310	0	0	310	0	0	0	0	0	310	310	310	0	6	310	0	9	9	310	310	8	0	0	0	8	8	310
NA	NA	83.33333333	83.33333333	NA	yes	721	721	#969696	no	8	NA	NA	legacy	NA	0	relative	1	1	RIGHT	8	8	0	311	0	0	311	0	0	0	0	0	311	311	311	0	6	311	0	9	9	311	311	8	0	0	0	8	8	311
NA	NA	80	80	NA	yes	714	714	#969696	no	8	NA	NA	legacy	NA	0	relative	0	0	RIGHT	8	8	0	312	0	0	312	0	0	0	0	0	312	312	312	0	6	312	0	9	9	312	312	8	0	0	0	8	8	312
NA	NA	80.76923077	80.76923077	NA	yes	710	710	#969696	no	8	NA	NA	legacy	NA	0	relative	1	1	RIGHT	8	8	0	313	0	0	313	0	0	0	0	0	313	313	313	0	6	313	0	9	9	313	313	8	0	0	0	8	8	313
NA	NA	81.48148148	81.48148148	NA	yes	709	709	#969696	no	8	NA	NA	legacy	NA	0	relative	1	1	RIGHT	8	8	0	314	0	0	314	0	0	0	0	0	314	314	314	0	6	314	0	9	9	314	314	8	0	0	0	8	8	314
NA	NA	82.14285714	82.14285714	NA	yes	722	722	#969696	no	8	NA	NA	legacy	NA	0	relative	1	1	LEFT	8	8	0	315	0	0	315	0	0	0	0	0	315	315	315	0	6	315	0	9	9	315	315	8	0	0	0	8	8	315
NA	NA	82.75862069	82.75862069	NA	yes	717	717	#969696	no	8	NA	NA	legacy	NA	0	relative	1	1	LEFT	8	8	0	316	0	0	316	0	0	0	0	0	316	316	316	0	6	316	0	9	9	316	316	8	0	0	0	8	8	316
NA	NA	83.33333333	83.33333333	NA	yes	721	721	#969696	no	8	NA	NA	legacy	NA	0	relative	1	1	RIGHT	8	8	0	317	0	0	317	0	0	0	0	0	317	317	317	0	6	317	0	9	9	317	317	8	0	0	0	8	8	317
NA	NA	80.64516129	80.64516129	NA	yes	720	720	#969696	no	8	NA	NA	legacy	NA	0	relative	0	0	RIGHT	8	8	0	318	0	0	318	0	0	0	0	0	318	318	318	0	6	318	0	9	9	318	318	8	0	0	0	8	8	318
NA	NA	81.25	81.25	NA	yes	739	739	#969696	no	8	NA	NA	legacy	NA	0	relative	1	1	LEFT	8	8	0	319	0	0	319	0	0	0	0	0	319	319	319	0	6	319	0	9	9	319	319	8	0	0	0	8	8	319
NA	NA	78.78787879	78.78787879	NA	yes	763	763	#969696	no	8	NA	NA	legacy	NA	0	relative	0	0	RIGHT	8	8	0	320	0	0	320	0	0	0	0	0	320	320	320	0	6	320	0	9	9	320	320	8	0	0	0	8	8	320
NA	NA	79.41176471	79.41176471	NA	yes	757	757	#969696	no	8	NA	NA	legacy	NA	0	relative	1	1	LEFT	8	8	0	321	0	0	321	0	0	0	0	0	321	321	321	0	6	321	0	9	9	321	321	8	0	0	0	8	8	321
NA	NA	80	80	NA	yes	753	753	#969696	no	8	NA	NA	legacy	NA	0	relative	1	1	RIGHT	8	8	0	322	0	0	322	0	0	0	0	0	322	322	322	0	6	322	0	9	9	322	322	8	0	0	0	8	8	322
NA	NA	80.55555556	80.55555556	NA	yes	758	758	#969696	no	8	NA	NA	legacy	NA	0	relative	1	1	LEFT	8	8	0	323	0	0	323	0	0	0	0	0	323	323	323	0	6	323	0	9	9	323	323	8	0	0	0	8	8	323
NA	NA	100	100	NA	yes	640	640	#969696	no	9	NA	NA	legacy	NA	0	relative	1	1	LEFT	9	9	0	324	0	0	324	0	0	0	0	0	324	324	324	0	7	324	0	10	10	324	324	9	0	0	0	9	9	324
NA	NA	100	100	NA	yes	805	805	#969696	no	9	NA	NA	legacy	NA	0	relative	1	1	RIGHT	9	9	0	325	0	0	325	0	0	0	0	0	325	325	325	0	7	325	0	10	10	325	325	9	0	0	0	9	9	325
NA	NA	100	100	NA	yes	1620	1620	#969696	no	9	NA	NA	legacy	NA	0	relative	1	1	LEFT	9	9	0	326	0	0	326	0	0	0	0	0	326	326	326	0	7	326	0	10	10	326	326	9	0	0	0	9	9	326
NA	NA	75	75	NA	yes	1435	1435	#969696	no	9	NA	NA	legacy	NA	0	relative	0	0	RIGHT	9	9	0	327	0	0	327	0	0	0	0	0	327	327	327	0	7	327	0	10	10	327	327	9	0	0	0	9	9	327
NA	NA	80	80	NA	yes	1325	1325	#969696	no	9	NA	NA	legacy	NA	0	relative	1	1	RIGHT	9	9	0	328	0	0	328	0	0	0	0	0	328	328	328	0	7	328	0	10	10	328	328	9	0	0	0	9	9	328
NA	NA	83.33333333	83.33333333	NA	yes	1255	1255	#969696	no	9	NA	NA	legacy	NA	0	relative	1	1	LEFT	9	9	0	329	0	0	329	0	0	0	0	0	329	329	329	0	7	329	0	10	10	329	329	9	0	0	0	9	9	329
NA	NA	71.42857143	71.42857143	NA	yes	1275	1275	#969696	no	9	NA	NA	legacy	NA	0	relative	0	0	RIGHT	9	9	0	330	0	0	330	0	0	0	0	0	330	330	330	0	7	330	0	10	10	330	330	9	0	0	0	9	9	330
NA	NA	75	75	NA	yes	1186	1186	#969696	no	9	NA	NA	legacy	NA	0	relative	1	1	LEFT	9	9	0	331	0	0	331	0	0	0	0	0	331	331	331	0	7	331	0	10	10	331	331	9	0	0	0	9	9	331
NA	NA	77.77777778	77.77777778	NA	yes	1108	1108	#969696	no	9	NA	NA	legacy	NA	0	relative	1	1	LEFT	9	9	0	332	0	0	332	0	0	0	0	0	332	332	332	0	7	332	0	10	10	332	332	9	0	0	0	9	9	332
NA	NA	80	80	NA	yes	1072	1072	#969696	no	9	NA	NA	legacy	NA	0	relative	1	1	LEFT	9	9	0	333	0	0	333	0	0	0	0	0	333	333	333	0	7	333	0	10	10	333	333	9	0	0	0	9	9	333
NA	NA	72.72727273	72.72727273	NA	yes	1037	1037	#969696	no	9	NA	NA	legacy	NA	0	relative	0	0	RIGHT	9	9	0	334	0	0	334	0	0	0	0	0	334	334	334	0	7	334	0	10	10	334	334	9	0	0	0	9	9	334
NA	NA	66.66666667	66.66666667	NA	yes	1012	1012	#969696	no	9	NA	NA	legacy	NA	0	relative	0	0	RIGHT	9	9	0	335	0	0	335	0	0	0	0	0	335	335	335	0	7	335	0	10	10	335	335	9	0	0	0	9	9	335
NA	NA	69.23076923	69.23076923	NA	yes	988	988	#969696	no	9	NA	NA	legacy	NA	0	relative	1	1	RIGHT	9	9	0	336	0	0	336	0	0	0	0	0	336	336	336	0	7	336	0	10	10	336	336	9	0	0	0	9	9	336
NA	NA	71.42857143	71.42857143	NA	yes	956	956	#969696	no	9	NA	NA	legacy	NA	0	relative	1	1	RIGHT	9	9	0	337	0	0	337	0	0	0	0	0	337	337	337	0	7	337	0	10	10	337	337	9	0	0	0	9	9	337
NA	NA	73.33333333	73.33333333	NA	yes	928	928	#969696	no	9	NA	NA	legacy	NA	0	relative	1	1	LEFT	9	9	0	338	0	0	338	0	0	0	0	0	338	338	338	0	7	338	0	10	10	338	338	9	0	0	0	9	9	338
NA	NA	75	75	NA	yes	953	953	#969696	no	9	NA	NA	legacy	NA	0	relative	1	1	LEFT	9	9	0	339	0	0	339	0	0	0	0	0	339	339	339	0	7	339	0	10	10	339	339	9	0	0	0	9	9	339
NA	NA	76.47058824	76.47058824	NA	yes	942	942	#969696	no	9	NA	NA	legacy	NA	0	relative	1	1	RIGHT	9	9	0	340	0	0	340	0	0	0	0	0	340	340	340	0	7	340	0	10	10	340	340	9	0	0	0	9	9	340
NA	NA	77.77777778	77.77777778	NA	yes	940	940	#969696	no	9	NA	NA	legacy	NA	0	relative	1	1	LEFT	9	9	0	341	0	0	341	0	0	0	0	0	341	341	341	0	7	341	0	10	10	341	341	9	0	0	0	9	9	341
NA	NA	78.94736842	78.94736842	NA	yes	920	920	#969696	no	9	NA	NA	legacy	NA	0	relative	1	1	RIGHT	9	9	0	342	0	0	342	0	0	0	0	0	342	342	342	0	7	342	0	10	10	342	342	9	0	0	0	9	9	342
NA	NA	75	75	NA	yes	928	928	#969696	no	9	NA	NA	legacy	NA	0	relative	0	0	LEFT	9	9	0	343	0	0	343	0	0	0	0	0	343	343	343	0	7	343	0	10	10	343	343	9	0	0	0	9	9	343
NA	NA	76.19047619	76.19047619	NA	yes	914	914	#969696	no	9	NA	NA	legacy	NA	0	relative	1	1	RIGHT	9	9	0	344	0	0	344	0	0	0	0	0	344	344	344	0	7	344	0	10	10	344	344	9	0	0	0	9	9	344
NA	NA	77.27272727	77.27272727	NA	yes	907	907	#969696	no	9	NA	NA	legacy	NA	0	relative	1	1	RIGHT	9	9	0	345	0	0	345	0	0	0	0	0	345	345	345	0	7	345	0	10	10	345	345	9	0	0	0	9	9	345
NA	NA	78.26086957	78.26086957	NA	yes	900	900	#969696	no	9	NA	NA	legacy	NA	0	relative	1	1	RIGHT	9	9	0	346	0	0	346	0	0	0	0	0	346	346	346	0	7	346	0	10	10	346	346	9	0	0	0	9	9	346
NA	NA	79.16666667	79.16666667	NA	yes	930	930	#969696	no	9	NA	NA	legacy	NA	0	relative	1	1	LEFT	9	9	0	347	0	0	347	0	0	0	0	0	347	347	347	0	7	347	0	10	10	347	347	9	0	0	0	9	9	347
NA	NA	80	80	NA	yes	926	926	#969696	no	9	NA	NA	legacy	NA	0	relative	1	1	RIGHT	9	9	0	348	0	0	348	0	0	0	0	0	348	348	348	0	7	348	0	10	10	348	348	9	0	0	0	9	9	348
NA	NA	80.76923077	80.76923077	NA	yes	919	919	#969696	no	9	NA	NA	legacy	NA	0	relative	1	1	RIGHT	9	9	0	349	0	0	349	0	0	0	0	0	349	349	349	0	7	349	0	10	10	349	349	9	0	0	0	9	9	349
NA	NA	77.77777778	77.77777778	NA	yes	927	927	#969696	no	9	NA	NA	legacy	NA	0	relative	0	0	RIGHT	9	9	0	350	0	0	350	0	0	0	0	0	350	350	350	0	7	350	0	10	10	350	350	9	0	0	0	9	9	350
NA	NA	78.57142857	78.57142857	NA	yes	919	919	#969696	no	9	NA	NA	legacy	NA	0	relative	1	1	LEFT	9	9	0	351	0	0	351	0	0	0	0	0	351	351	351	0	7	351	0	10	10	351	351	9	0	0	0	9	9	351
NA	NA	79.31034483	79.31034483	NA	yes	910	910	#969696	no	9	NA	NA	legacy	NA	0	relative	1	1	RIGHT	9	9	0	352	0	0	352	0	0	0	0	0	352	352	352	0	7	352	0	10	10	352	352	9	0	0	0	9	9	352
NA	NA	80	80	NA	yes	914	914	#969696	no	9	NA	NA	legacy	NA	0	relative	1	1	LEFT	9	9	0	353	0	0	353	0	0	0	0	0	353	353	353	0	7	353	0	10	10	353	353	9	0	0	0	9	9	353
NA	NA	80.64516129	80.64516129	NA	yes	917	917	#969696	no	9	NA	NA	legacy	NA	0	relative	1	1	RIGHT	9	9	0	354	0	0	354	0	0	0	0	0	354	354	354	0	7	354	0	10	10	354	354	9	0	0	0	9	9	354
NA	NA	81.25	81.25	NA	yes	904	904	#969696	no	9	NA	NA	legacy	NA	0	relative	1	1	RIGHT	9	9	0	355	0	0	355	0	0	0	0	0	355	355	355	0	7	355	0	10	10	355	355	9	0	0	0	9	9	355
NA	NA	81.81818182	81.81818182	NA	yes	898	898	#969696	no	9	NA	NA	legacy	NA	0	relative	1	1	LEFT	9	9	0	356	0	0	356	0	0	0	0	0	356	356	356	0	7	356	0	10	10	356	356	9	0	0	0	9	9	356
NA	NA	82.35294118	82.35294118	NA	yes	890	890	#969696	no	9	NA	NA	legacy	NA	0	relative	1	1	RIGHT	9	9	0	357	0	0	357	0	0	0	0	0	357	357	357	0	7	357	0	10	10	357	357	9	0	0	0	9	9	357
NA	NA	80	80	NA	yes	883	883	#969696	no	9	NA	NA	legacy	NA	0	relative	0	0	RIGHT	9	9	0	358	0	0	358	0	0	0	0	0	358	358	358	0	7	358	0	10	10	358	358	9	0	0	0	9	9	358
NA	NA	80.55555556	80.55555556	NA	yes	871	871	#969696	no	9	NA	NA	legacy	NA	0	relative	1	1	RIGHT	9	9	0	359	0	0	359	0	0	0	0	0	359	359	359	0	7	359	0	10	10	359	359	9	0	0	0	9	9	359
NA	NA	0	0	NA	yes	524	524	#969696	no	10	NA	NA	legacy	NA	0	relative	0	0	RIGHT	10	10	0	360	0	0	360	0	0	0	0	0	360	360	360	0	8	360	0	11	11	360	360	10	0	0	0	10	10	360
NA	NA	50	50	NA	yes	917	917	#969696	no	10	NA	NA	legacy	NA	0	relative	1	1	RIGHT	10	10	0	361	0	0	361	0	0	0	0	0	361	361	361	0	8	361	0	11	11	361	361	10	0	0	0	10	10	361
NA	NA	66.66666667	66.66666667	NA	yes	960	960	#969696	no	10	NA	NA	legacy	NA	0	relative	1	1	RIGHT	10	10	0	362	0	0	362	0	0	0	0	0	362	362	362	0	8	362	0	11	11	362	362	10	0	0	0	10	10	362
NA	NA	50	50	NA	yes	871	871	#969696	no	10	NA	NA	legacy	NA	0	relative	0	0	RIGHT	10	10	0	363	0	0	363	0	0	0	0	0	363	363	363	0	8	363	0	11	11	363	363	10	0	0	0	10	10	363
NA	NA	60	60	NA	yes	860	860	#969696	no	10	NA	NA	legacy	NA	0	relative	1	1	LEFT	10	10	0	364	0	0	364	0	0	0	0	0	364	364	364	0	8	364	0	11	11	364	364	10	0	0	0	10	10	364
NA	NA	50	50	NA	yes	799	799	#969696	no	10	NA	NA	legacy	NA	0	relative	0	0	RIGHT	10	10	0	365	0	0	365	0	0	0	0	0	365	365	365	0	8	365	0	11	11	365	365	10	0	0	0	10	10	365
NA	NA	57.14285714	57.14285714	NA	yes	755	755	#969696	no	10	NA	NA	legacy	NA	0	relative	1	1	RIGHT	10	10	0	366	0	0	366	0	0	0	0	0	366	366	366	0	8	366	0	11	11	366	366	10	0	0	0	10	10	366
NA	NA	62.5	62.5	NA	yes	795	795	#969696	no	10	NA	NA	legacy	NA	0	relative	1	1	RIGHT	10	10	0	367	0	0	367	0	0	0	0	0	367	367	367	0	8	367	0	11	11	367	367	10	0	0	0	10	10	367
NA	NA	66.66666667	66.66666667	NA	yes	837	837	#969696	no	10	NA	NA	legacy	NA	0	relative	1	1	LEFT	10	10	0	368	0	0	368	0	0	0	0	0	368	368	368	0	8	368	0	11	11	368	368	10	0	0	0	10	10	368
NA	NA	60	60	NA	yes	806	806	#969696	no	10	NA	NA	legacy	NA	0	relative	0	0	LEFT	10	10	0	369	0	0	369	0	0	0	0	0	369	369	369	0	8	369	0	11	11	369	369	10	0	0	0	10	10	369
NA	NA	63.63636364	63.63636364	NA	yes	828	828	#969696	no	10	NA	NA	legacy	NA	0	relative	1	1	LEFT	10	10	0	370	0	0	370	0	0	0	0	0	370	370	370	0	8	370	0	11	11	370	370	10	0	0	0	10	10	370
NA	NA	66.66666667	66.66666667	NA	yes	814	814	#969696	no	10	NA	NA	legacy	NA	0	relative	1	1	LEFT	10	10	0	371	0	0	371	0	0	0	0	0	371	371	371	0	8	371	0	11	11	371	371	10	0	0	0	10	10	371
NA	NA	61.53846154	61.53846154	NA	yes	820	820	#969696	no	10	NA	NA	legacy	NA	0	relative	0	0	LEFT	10	10	0	372	0	0	372	0	0	0	0	0	372	372	372	0	8	372	0	11	11	372	372	10	0	0	0	10	10	372
NA	NA	64.28571429	64.28571429	NA	yes	823	823	#969696	no	10	NA	NA	legacy	NA	0	relative	1	1	LEFT	10	10	0	373	0	0	373	0	0	0	0	0	373	373	373	0	8	373	0	11	11	373	373	10	0	0	0	10	10	373
NA	NA	66.66666667	66.66666667	NA	yes	821	821	#969696	no	10	NA	NA	legacy	NA	0	relative	1	1	LEFT	10	10	0	374	0	0	374	0	0	0	0	0	374	374	374	0	8	374	0	11	11	374	374	10	0	0	0	10	10	374
NA	NA	68.75	68.75	NA	yes	805	805	#969696	no	10	NA	NA	legacy	NA	0	relative	1	1	LEFT	10	10	0	375	0	0	375	0	0	0	0	0	375	375	375	0	8	375	0	11	11	375	375	10	0	0	0	10	10	375
NA	NA	70.58823529	70.58823529	NA	yes	822	822	#969696	no	10	NA	NA	legacy	NA	0	relative	1	1	RIGHT	10	10	0	376	0	0	376	0	0	0	0	0	376	376	376	0	8	376	0	11	11	376	376	10	0	0	0	10	10	376
NA	NA	72.22222222	72.22222222	NA	yes	811	811	#969696	no	10	NA	NA	legacy	NA	0	relative	1	1	LEFT	10	10	0	377	0	0	377	0	0	0	0	0	377	377	377	0	8	377	0	11	11	377	377	10	0	0	0	10	10	377
NA	NA	73.68421053	73.68421053	NA	yes	793	793	#969696	no	10	NA	NA	legacy	NA	0	relative	1	1	LEFT	10	10	0	378	0	0	378	0	0	0	0	0	378	378	378	0	8	378	0	11	11	378	378	10	0	0	0	10	10	378
NA	NA	75	75	NA	yes	781	781	#969696	no	10	NA	NA	legacy	NA	0	relative	1	1	LEFT	10	10	0	379	0	0	379	0	0	0	0	0	379	379	379	0	8	379	0	11	11	379	379	10	0	0	0	10	10	379
NA	NA	76.19047619	76.19047619	NA	yes	771	771	#969696	no	10	NA	NA	legacy	NA	0	relative	1	1	LEFT	10	10	0	380	0	0	380	0	0	0	0	0	380	380	380	0	8	380	0	11	11	380	380	10	0	0	0	10	10	380
NA	NA	72.72727273	72.72727273	NA	yes	790	790	#969696	no	10	NA	NA	legacy	NA	0	relative	0	0	LEFT	10	10	0	381	0	0	381	0	0	0	0	0	381	381	381	0	8	381	0	11	11	381	381	10	0	0	0	10	10	381
NA	NA	73.91304348	73.91304348	NA	yes	808	808	#969696	no	10	NA	NA	legacy	NA	0	relative	1	1	LEFT	10	10	0	382	0	0	382	0	0	0	0	0	382	382	382	0	8	382	0	11	11	382	382	10	0	0	0	10	10	382
NA	NA	75	75	NA	yes	818	818	#969696	no	10	NA	NA	legacy	NA	0	relative	1	1	LEFT	10	10	0	383	0	0	383	0	0	0	0	0	383	383	383	0	8	383	0	11	11	383	383	10	0	0	0	10	10	383
NA	NA	76	76	NA	yes	828	828	#969696	no	10	NA	NA	legacy	NA	0	relative	1	1	RIGHT	10	10	0	384	0	0	384	0	0	0	0	0	384	384	384	0	8	384	0	11	11	384	384	10	0	0	0	10	10	384
NA	NA	76.92307692	76.92307692	NA	yes	822	822	#969696	no	10	NA	NA	legacy	NA	0	relative	1	1	LEFT	10	10	0	385	0	0	385	0	0	0	0	0	385	385	385	0	8	385	0	11	11	385	385	10	0	0	0	10	10	385
NA	NA	74.07407407	74.07407407	NA	yes	834	834	#969696	no	10	NA	NA	legacy	NA	0	relative	0	0	RIGHT	10	10	0	386	0	0	386	0	0	0	0	0	386	386	386	0	8	386	0	11	11	386	386	10	0	0	0	10	10	386
NA	NA	75	75	NA	yes	826	826	#969696	no	10	NA	NA	legacy	NA	0	relative	1	1	RIGHT	10	10	0	387	0	0	387	0	0	0	0	0	387	387	387	0	8	387	0	11	11	387	387	10	0	0	0	10	10	387
NA	NA	75.86206897	75.86206897	NA	yes	819	819	#969696	no	10	NA	NA	legacy	NA	0	relative	1	1	LEFT	10	10	0	388	0	0	388	0	0	0	0	0	388	388	388	0	8	388	0	11	11	388	388	10	0	0	0	10	10	388
NA	NA	76.66666667	76.66666667	NA	yes	807	807	#969696	no	10	NA	NA	legacy	NA	0	relative	1	1	LEFT	10	10	0	389	0	0	389	0	0	0	0	0	389	389	389	0	8	389	0	11	11	389	389	10	0	0	0	10	10	389
NA	NA	77.41935484	77.41935484	NA	yes	798	798	#969696	no	10	NA	NA	legacy	NA	0	relative	1	1	LEFT	10	10	0	390	0	0	390	0	0	0	0	0	390	390	390	0	8	390	0	11	11	390	390	10	0	0	0	10	10	390
NA	NA	78.125	78.125	NA	yes	789	789	#969696	no	10	NA	NA	legacy	NA	0	relative	1	1	LEFT	10	10	0	391	0	0	391	0	0	0	0	0	391	391	391	0	8	391	0	11	11	391	391	10	0	0	0	10	10	391
NA	NA	78.78787879	78.78787879	NA	yes	783	783	#969696	no	10	NA	NA	legacy	NA	0	relative	1	1	LEFT	10	10	0	392	0	0	392	0	0	0	0	0	392	392	392	0	8	392	0	11	11	392	392	10	0	0	0	10	10	392
NA	NA	79.41176471	79.41176471	NA	yes	789	789	#969696	no	10	NA	NA	legacy	NA	0	relative	1	1	RIGHT	10	10	0	393	0	0	393	0	0	0	0	0	393	393	393	0	8	393	0	11	11	393	393	10	0	0	0	10	10	393
NA	NA	80	80	NA	yes	783	783	#969696	no	10	NA	NA	legacy	NA	0	relative	1	1	RIGHT	10	10	0	394	0	0	394	0	0	0	0	0	394	394	394	0	8	394	0	11	11	394	394	10	0	0	0	10	10	394
NA	NA	80.55555556	80.55555556	NA	yes	787	787	#969696	no	10	NA	NA	legacy	NA	0	relative	1	1	LEFT	10	10	0	395	0	0	395	0	0	0	0	0	395	395	395	0	8	395	0	11	11	395	395	10	0	0	0	10	10	395
NA	NA	100	100	NA	yes	565	565	#969696	no	11	NA	NA	legacy	NA	0	relative	1	1	RIGHT	11	11	0	396	0	0	396	0	0	0	0	0	396	396	396	0	9	396	0	12	12	396	396	11	0	0	0	11	11	396
NA	NA	100	100	NA	yes	586	586	#969696	no	11	NA	NA	legacy	NA	0	relative	1	1	RIGHT	11	11	0	397	0	0	397	0	0	0	0	0	397	397	397	0	9	397	0	12	12	397	397	11	0	0	0	11	11	397
NA	NA	100	100	NA	yes	712	712	#969696	no	11	NA	NA	legacy	NA	0	relative	1	1	RIGHT	11	11	0	398	0	0	398	0	0	0	0	0	398	398	398	0	9	398	0	12	12	398	398	11	0	0	0	11	11	398
NA	NA	100	100	NA	yes	680	680	#969696	no	11	NA	NA	legacy	NA	0	relative	1	1	LEFT	11	11	0	399	0	0	399	0	0	0	0	0	399	399	399	0	9	399	0	12	12	399	399	11	0	0	0	11	11	399
NA	NA	100	100	NA	yes	830	830	#969696	no	11	NA	NA	legacy	NA	0	relative	1	1	RIGHT	11	11	0	400	0	0	400	0	0	0	0	0	400	400	400	0	9	400	0	12	12	400	400	11	0	0	0	11	11	400
NA	NA	100	100	NA	yes	808	808	#969696	no	11	NA	NA	legacy	NA	0	relative	1	1	LEFT	11	11	0	401	0	0	401	0	0	0	0	0	401	401	401	0	9	401	0	12	12	401	401	11	0	0	0	11	11	401
NA	NA	85.71428571	85.71428571	NA	yes	790	790	#969696	no	11	NA	NA	legacy	NA	0	relative	0	0	RIGHT	11	11	0	402	0	0	402	0	0	0	0	0	402	402	402	0	9	402	0	12	12	402	402	11	0	0	0	11	11	402
NA	NA	87.5	87.5	NA	yes	865	865	#969696	no	11	NA	NA	legacy	NA	0	relative	1	1	RIGHT	11	11	0	403	0	0	403	0	0	0	0	0	403	403	403	0	9	403	0	12	12	403	403	11	0	0	0	11	11	403
NA	NA	88.88888889	88.88888889	NA	yes	863	863	#969696	no	11	NA	NA	legacy	NA	0	relative	1	1	RIGHT	11	11	0	404	0	0	404	0	0	0	0	0	404	404	404	0	9	404	0	12	12	404	404	11	0	0	0	11	11	404
NA	NA	90	90	NA	yes	931	931	#969696	no	11	NA	NA	legacy	NA	0	relative	1	1	RIGHT	11	11	0	405	0	0	405	0	0	0	0	0	405	405	405	0	9	405	0	12	12	405	405	11	0	0	0	11	11	405
NA	NA	90.90909091	90.90909091	NA	yes	906	906	#969696	no	11	NA	NA	legacy	NA	0	relative	1	1	RIGHT	11	11	0	406	0	0	406	0	0	0	0	0	406	406	406	0	9	406	0	12	12	406	406	11	0	0	0	11	11	406
NA	NA	91.66666667	91.66666667	NA	yes	872	872	#969696	no	11	NA	NA	legacy	NA	0	relative	1	1	LEFT	11	11	0	407	0	0	407	0	0	0	0	0	407	407	407	0	9	407	0	12	12	407	407	11	0	0	0	11	11	407
NA	NA	92.30769231	92.30769231	NA	yes	870	870	#969696	no	11	NA	NA	legacy	NA	0	relative	1	1	RIGHT	11	11	0	408	0	0	408	0	0	0	0	0	408	408	408	0	9	408	0	12	12	408	408	11	0	0	0	11	11	408
NA	NA	92.85714286	92.85714286	NA	yes	852	852	#969696	no	11	NA	NA	legacy	NA	0	relative	1	1	LEFT	11	11	0	409	0	0	409	0	0	0	0	0	409	409	409	0	9	409	0	12	12	409	409	11	0	0	0	11	11	409
NA	NA	86.66666667	86.66666667	NA	yes	880	880	#969696	no	11	NA	NA	legacy	NA	0	relative	0	0	RIGHT	11	11	0	410	0	0	410	0	0	0	0	0	410	410	410	0	9	410	0	12	12	410	410	11	0	0	0	11	11	410
NA	NA	87.5	87.5	NA	yes	876	876	#969696	no	11	NA	NA	legacy	NA	0	relative	1	1	LEFT	11	11	0	411	0	0	411	0	0	0	0	0	411	411	411	0	9	411	0	12	12	411	411	11	0	0	0	11	11	411
NA	NA	88.23529412	88.23529412	NA	yes	887	887	#969696	no	11	NA	NA	legacy	NA	0	relative	1	1	RIGHT	11	11	0	412	0	0	412	0	0	0	0	0	412	412	412	0	9	412	0	12	12	412	412	11	0	0	0	11	11	412
NA	NA	88.88888889	88.88888889	NA	yes	889	889	#969696	no	11	NA	NA	legacy	NA	0	relative	1	1	RIGHT	11	11	0	413	0	0	413	0	0	0	0	0	413	413	413	0	9	413	0	12	12	413	413	11	0	0	0	11	11	413
NA	NA	84.21052632	84.21052632	NA	yes	873	873	#969696	no	11	NA	NA	legacy	NA	0	relative	0	0	LEFT	11	11	0	414	0	0	414	0	0	0	0	0	414	414	414	0	9	414	0	12	12	414	414	11	0	0	0	11	11	414
NA	NA	85	85	NA	yes	869	869	#969696	no	11	NA	NA	legacy	NA	0	relative	1	1	RIGHT	11	11	0	415	0	0	415	0	0	0	0	0	415	415	415	0	9	415	0	12	12	415	415	11	0	0	0	11	11	415
NA	NA	85.71428571	85.71428571	NA	yes	872	872	#969696	no	11	NA	NA	legacy	NA	0	relative	1	1	RIGHT	11	11	0	416	0	0	416	0	0	0	0	0	416	416	416	0	9	416	0	12	12	416	416	11	0	0	0	11	11	416
NA	NA	86.36363636	86.36363636	NA	yes	870	870	#969696	no	11	NA	NA	legacy	NA	0	relative	1	1	RIGHT	11	11	0	417	0	0	417	0	0	0	0	0	417	417	417	0	9	417	0	12	12	417	417	11	0	0	0	11	11	417
NA	NA	82.60869565	82.60869565	NA	yes	877	877	#969696	no	11	NA	NA	legacy	NA	0	relative	0	0	LEFT	11	11	0	418	0	0	418	0	0	0	0	0	418	418	418	0	9	418	0	12	12	418	418	11	0	0	0	11	11	418
NA	NA	83.33333333	83.33333333	NA	yes	867	867	#969696	no	11	NA	NA	legacy	NA	0	relative	1	1	LEFT	11	11	0	419	0	0	419	0	0	0	0	0	419	419	419	0	9	419	0	12	12	419	419	11	0	0	0	11	11	419
NA	NA	84	84	NA	yes	857	857	#969696	no	11	NA	NA	legacy	NA	0	relative	1	1	LEFT	11	11	0	420	0	0	420	0	0	0	0	0	420	420	420	0	9	420	0	12	12	420	420	11	0	0	0	11	11	420
NA	NA	84.61538462	84.61538462	NA	yes	847	847	#969696	no	11	NA	NA	legacy	NA	0	relative	1	1	LEFT	11	11	0	421	0	0	421	0	0	0	0	0	421	421	421	0	9	421	0	12	12	421	421	11	0	0	0	11	11	421
NA	NA	85.18518519	85.18518519	NA	yes	845	845	#969696	no	11	NA	NA	legacy	NA	0	relative	1	1	RIGHT	11	11	0	422	0	0	422	0	0	0	0	0	422	422	422	0	9	422	0	12	12	422	422	11	0	0	0	11	11	422
NA	NA	85.71428571	85.71428571	NA	yes	842	842	#969696	no	11	NA	NA	legacy	NA	0	relative	1	1	RIGHT	11	11	0	423	0	0	423	0	0	0	0	0	423	423	423	0	9	423	0	12	12	423	423	11	0	0	0	11	11	423
NA	NA	82.75862069	82.75862069	NA	yes	841	841	#969696	no	11	NA	NA	legacy	NA	0	relative	0	0	LEFT	11	11	0	424	0	0	424	0	0	0	0	0	424	424	424	0	9	424	0	12	12	424	424	11	0	0	0	11	11	424
NA	NA	83.33333333	83.33333333	NA	yes	832	832	#969696	no	11	NA	NA	legacy	NA	0	relative	1	1	RIGHT	11	11	0	425	0	0	425	0	0	0	0	0	425	425	425	0	9	425	0	12	12	425	425	11	0	0	0	11	11	425
NA	NA	80.64516129	80.64516129	NA	yes	852	852	#969696	no	11	NA	NA	legacy	NA	0	relative	0	0	RIGHT	11	11	0	426	0	0	426	0	0	0	0	0	426	426	426	0	9	426	0	12	12	426	426	11	0	0	0	11	11	426
NA	NA	78.125	78.125	NA	yes	876	876	#969696	no	11	NA	NA	legacy	NA	0	relative	0	0	LEFT	11	11	0	427	0	0	427	0	0	0	0	0	427	427	427	0	9	427	0	12	12	427	427	11	0	0	0	11	11	427
NA	NA	78.78787879	78.78787879	NA	yes	865	865	#969696	no	11	NA	NA	legacy	NA	0	relative	1	1	RIGHT	11	11	0	428	0	0	428	0	0	0	0	0	428	428	428	0	9	428	0	12	12	428	428	11	0	0	0	11	11	428
NA	NA	79.41176471	79.41176471	NA	yes	857	857	#969696	no	11	NA	NA	legacy	NA	0	relative	1	1	RIGHT	11	11	0	429	0	0	429	0	0	0	0	0	429	429	429	0	9	429	0	12	12	429	429	11	0	0	0	11	11	429
NA	NA	80	80	NA	yes	847	847	#969696	no	11	NA	NA	legacy	NA	0	relative	1	1	RIGHT	11	11	0	430	0	0	430	0	0	0	0	0	430	430	430	0	9	430	0	12	12	430	430	11	0	0	0	11	11	430
NA	NA	77.77777778	77.77777778	NA	yes	843	843	#969696	no	11	NA	NA	legacy	NA	0	relative	0	0	RIGHT	11	11	0	431	0	0	431	0	0	0	0	0	431	431	431	0	9	431	0	12	12	431	431	11	0	0	0	11	11	431
NA	NA	100	100	NA	yes	513	513	#969696	no	12	NA	NA	legacy	NA	0	relative	1	1	LEFT	12	12	0	432	0	0	432	0	0	0	0	0	432	432	432	0	10	432	0	13	13	432	432	12	0	0	0	12	12	432
NA	NA	100	100	NA	yes	504	504	#969696	no	12	NA	NA	legacy	NA	0	relative	1	1	RIGHT	12	12	0	433	0	0	433	0	0	0	0	0	433	433	433	0	10	433	0	13	13	433	433	12	0	0	0	12	12	433
NA	NA	100	100	NA	yes	553	553	#969696	no	12	NA	NA	legacy	NA	0	relative	1	1	LEFT	12	12	0	434	0	0	434	0	0	0	0	0	434	434	434	0	10	434	0	13	13	434	434	12	0	0	0	12	12	434
NA	NA	100	100	NA	yes	566	566	#969696	no	12	NA	NA	legacy	NA	0	relative	1	1	RIGHT	12	12	0	435	0	0	435	0	0	0	0	0	435	435	435	0	10	435	0	13	13	435	435	12	0	0	0	12	12	435
NA	NA	100	100	NA	yes	586	586	#969696	no	12	NA	NA	legacy	NA	0	relative	1	1	RIGHT	12	12	0	436	0	0	436	0	0	0	0	0	436	436	436	0	10	436	0	13	13	436	436	12	0	0	0	12	12	436
NA	NA	100	100	NA	yes	564	564	#969696	no	12	NA	NA	legacy	NA	0	relative	1	1	RIGHT	12	12	0	437	0	0	437	0	0	0	0	0	437	437	437	0	10	437	0	13	13	437	437	12	0	0	0	12	12	437
NA	NA	100	100	NA	yes	557	557	#969696	no	12	NA	NA	legacy	NA	0	relative	1	1	RIGHT	12	12	0	438	0	0	438	0	0	0	0	0	438	438	438	0	10	438	0	13	13	438	438	12	0	0	0	12	12	438
NA	NA	100	100	NA	yes	554	554	#969696	no	12	NA	NA	legacy	NA	0	relative	1	1	LEFT	12	12	0	439	0	0	439	0	0	0	0	0	439	439	439	0	10	439	0	13	13	439	439	12	0	0	0	12	12	439
NA	NA	100	100	NA	yes	579	579	#969696	no	12	NA	NA	legacy	NA	0	relative	1	1	RIGHT	12	12	0	440	0	0	440	0	0	0	0	0	440	440	440	0	10	440	0	13	13	440	440	12	0	0	0	12	12	440
NA	NA	90	90	NA	yes	576	576	#969696	no	12	NA	NA	legacy	NA	0	relative	0	0	LEFT	12	12	0	441	0	0	441	0	0	0	0	0	441	441	441	0	10	441	0	13	13	441	441	12	0	0	0	12	12	441
NA	NA	90.90909091	90.90909091	NA	yes	579	579	#969696	no	12	NA	NA	legacy	NA	0	relative	1	1	RIGHT	12	12	0	442	0	0	442	0	0	0	0	0	442	442	442	0	10	442	0	13	13	442	442	12	0	0	0	12	12	442
NA	NA	83.33333333	83.33333333	NA	yes	582	582	#969696	no	12	NA	NA	legacy	NA	0	relative	0	0	LEFT	12	12	0	443	0	0	443	0	0	0	0	0	443	443	443	0	10	443	0	13	13	443	443	12	0	0	0	12	12	443
NA	NA	76.92307692	76.92307692	NA	yes	601	601	#969696	no	12	NA	NA	legacy	NA	0	relative	0	0	LEFT	12	12	0	444	0	0	444	0	0	0	0	0	444	444	444	0	10	444	0	13	13	444	444	12	0	0	0	12	12	444
NA	NA	71.42857143	71.42857143	NA	yes	598	598	#969696	no	12	NA	NA	legacy	NA	0	relative	0	0	RIGHT	12	12	0	445	0	0	445	0	0	0	0	0	445	445	445	0	10	445	0	13	13	445	445	12	0	0	0	12	12	445
NA	NA	66.66666667	66.66666667	NA	yes	636	636	#969696	no	12	NA	NA	legacy	NA	0	relative	0	0	LEFT	12	12	0	446	0	0	446	0	0	0	0	0	446	446	446	0	10	446	0	13	13	446	446	12	0	0	0	12	12	446
NA	NA	68.75	68.75	NA	yes	630	630	#969696	no	12	NA	NA	legacy	NA	0	relative	1	1	RIGHT	12	12	0	447	0	0	447	0	0	0	0	0	447	447	447	0	10	447	0	13	13	447	447	12	0	0	0	12	12	447
NA	NA	70.58823529	70.58823529	NA	yes	641	641	#969696	no	12	NA	NA	legacy	NA	0	relative	1	1	LEFT	12	12	0	448	0	0	448	0	0	0	0	0	448	448	448	0	10	448	0	13	13	448	448	12	0	0	0	12	12	448
NA	NA	72.22222222	72.22222222	NA	yes	633	633	#969696	no	12	NA	NA	legacy	NA	0	relative	1	1	RIGHT	12	12	0	449	0	0	449	0	0	0	0	0	449	449	449	0	10	449	0	13	13	449	449	12	0	0	0	12	12	449
NA	NA	73.68421053	73.68421053	NA	yes	649	649	#969696	no	12	NA	NA	legacy	NA	0	relative	1	1	LEFT	12	12	0	450	0	0	450	0	0	0	0	0	450	450	450	0	10	450	0	13	13	450	450	12	0	0	0	12	12	450
NA	NA	75	75	NA	yes	644	644	#969696	no	12	NA	NA	legacy	NA	0	relative	1	1	RIGHT	12	12	0	451	0	0	451	0	0	0	0	0	451	451	451	0	10	451	0	13	13	451	451	12	0	0	0	12	12	451
NA	NA	76.19047619	76.19047619	NA	yes	637	637	#969696	no	12	NA	NA	legacy	NA	0	relative	1	1	LEFT	12	12	0	452	0	0	452	0	0	0	0	0	452	452	452	0	10	452	0	13	13	452	452	12	0	0	0	12	12	452
NA	NA	72.72727273	72.72727273	NA	yes	632	632	#969696	no	12	NA	NA	legacy	NA	0	relative	0	0	LEFT	12	12	0	453	0	0	453	0	0	0	0	0	453	453	453	0	10	453	0	13	13	453	453	12	0	0	0	12	12	453
NA	NA	73.91304348	73.91304348	NA	yes	627	627	#969696	no	12	NA	NA	legacy	NA	0	relative	1	1	LEFT	12	12	0	454	0	0	454	0	0	0	0	0	454	454	454	0	10	454	0	13	13	454	454	12	0	0	0	12	12	454
NA	NA	75	75	NA	yes	621	621	#969696	no	12	NA	NA	legacy	NA	0	relative	1	1	LEFT	12	12	0	455	0	0	455	0	0	0	0	0	455	455	455	0	10	455	0	13	13	455	455	12	0	0	0	12	12	455
NA	NA	72	72	NA	yes	625	625	#969696	no	12	NA	NA	legacy	NA	0	relative	0	0	RIGHT	12	12	0	456	0	0	456	0	0	0	0	0	456	456	456	0	10	456	0	13	13	456	456	12	0	0	0	12	12	456
NA	NA	73.07692308	73.07692308	NA	yes	633	633	#969696	no	12	NA	NA	legacy	NA	0	relative	1	1	LEFT	12	12	0	457	0	0	457	0	0	0	0	0	457	457	457	0	10	457	0	13	13	457	457	12	0	0	0	12	12	457
NA	NA	74.07407407	74.07407407	NA	yes	634	634	#969696	no	12	NA	NA	legacy	NA	0	relative	1	1	RIGHT	12	12	0	458	0	0	458	0	0	0	0	0	458	458	458	0	10	458	0	13	13	458	458	12	0	0	0	12	12	458
NA	NA	75	75	NA	yes	631	631	#969696	no	12	NA	NA	legacy	NA	0	relative	1	1	LEFT	12	12	0	459	0	0	459	0	0	0	0	0	459	459	459	0	10	459	0	13	13	459	459	12	0	0	0	12	12	459
NA	NA	75.86206897	75.86206897	NA	yes	641	641	#969696	no	12	NA	NA	legacy	NA	0	relative	1	1	RIGHT	12	12	0	460	0	0	460	0	0	0	0	0	460	460	460	0	10	460	0	13	13	460	460	12	0	0	0	12	12	460
NA	NA	76.66666667	76.66666667	NA	yes	652	652	#969696	no	12	NA	NA	legacy	NA	0	relative	1	1	RIGHT	12	12	0	461	0	0	461	0	0	0	0	0	461	461	461	0	10	461	0	13	13	461	461	12	0	0	0	12	12	461
NA	NA	77.41935484	77.41935484	NA	yes	651	651	#969696	no	12	NA	NA	legacy	NA	0	relative	1	1	LEFT	12	12	0	462	0	0	462	0	0	0	0	0	462	462	462	0	10	462	0	13	13	462	462	12	0	0	0	12	12	462
NA	NA	78.125	78.125	NA	yes	649	649	#969696	no	12	NA	NA	legacy	NA	0	relative	1	1	LEFT	12	12	0	463	0	0	463	0	0	0	0	0	463	463	463	0	10	463	0	13	13	463	463	12	0	0	0	12	12	463
NA	NA	78.78787879	78.78787879	NA	yes	643	643	#969696	no	12	NA	NA	legacy	NA	0	relative	1	1	LEFT	12	12	0	464	0	0	464	0	0	0	0	0	464	464	464	0	10	464	0	13	13	464	464	12	0	0	0	12	12	464
NA	NA	79.41176471	79.41176471	NA	yes	637	637	#969696	no	12	NA	NA	legacy	NA	0	relative	1	1	LEFT	12	12	0	465	0	0	465	0	0	0	0	0	465	465	465	0	10	465	0	13	13	465	465	12	0	0	0	12	12	465
NA	NA	80	80	NA	yes	632	632	#969696	no	12	NA	NA	legacy	NA	0	relative	1	1	LEFT	12	12	0	466	0	0	466	0	0	0	0	0	466	466	466	0	10	466	0	13	13	466	466	12	0	0	0	12	12	466
NA	NA	80.55555556	80.55555556	NA	yes	633	633	#969696	no	12	NA	NA	legacy	NA	0	relative	1	1	LEFT	12	12	0	467	0	0	467	0	0	0	0	0	467	467	467	0	10	467	0	13	13	467	467	12	0	0	0	12	12	467
NA	NA	100	100	NA	yes	1343	1343	#969696	no	0	NA	NA	legacy	NA	0	relative	1	1	RIGHT	0	0	0	0	0	0	0	0	0	0	0	0	0	0	0	NA	NA	0	0	1	1	0	0	0	0	0	0	0	0	0
NA	NA	50	50	NA	yes	1456	1456	#969696	no	0	NA	NA	legacy	NA	0	relative	0	0	LEFT	0	0	0	1	0	0	1	0	0	0	0	0	1	1	1	NA	NA	1	0	1	1	1	1	0	0	0	0	0	0	1
NA	NA	66.66666667	66.66666667	NA	yes	1257	1257	#969696	no	0	NA	NA	legacy	NA	0	relative	1	1	LEFT	0	0	0	2	0	0	2	0	0	0	0	0	2	2	2	NA	NA	2	0	1	1	2	2	0	0	0	0	0	0	2
NA	NA	75	75	NA	yes	1246	1246	#969696	no	0	NA	NA	legacy	NA	0	relative	1	1	LEFT	0	0	0	3	0	0	3	0	0	0	0	0	3	3	3	NA	NA	3	0	1	1	3	3	0	0	0	0	0	0	3
NA	NA	60	60	NA	yes	1594	1594	#969696	no	0	NA	NA	legacy	NA	0	relative	0	0	LEFT	0	0	0	4	0	0	4	0	0	0	0	0	4	4	4	NA	NA	4	0	1	1	4	4	0	0	0	0	0	0	4
NA	NA	66.66666667	66.66666667	NA	yes	1463	1463	#969696	no	0	NA	NA	legacy	NA	0	relative	1	1	RIGHT	0	0	0	5	0	0	5	0	0	0	0	0	5	5	5	NA	NA	5	0	1	1	5	5	0	0	0	0	0	0	5
NA	NA	71.42857143	71.42857143	NA	yes	1953	1953	#969696	no	0	NA	NA	legacy	NA	0	relative	1	1	LEFT	0	0	0	6	0	0	6	0	0	0	0	0	6	6	6	NA	NA	6	0	1	1	6	6	0	0	0	0	0	0	6
NA	NA	75	75	NA	yes	1932	1932	#969696	no	0	NA	NA	legacy	NA	0	relative	1	1	RIGHT	0	0	0	7	0	0	7	0	0	0	0	0	7	7	7	NA	NA	7	0	1	1	7	7	0	0	0	0	0	0	7
NA	NA	77.77777778	77.77777778	NA	yes	1810	1810	#969696	no	0	NA	NA	legacy	NA	0	relative	1	1	RIGHT	0	0	0	8	0	0	8	0	0	0	0	0	8	8	8	NA	NA	8	0	1	1	8	8	0	0	0	0	0	0	8
NA	NA	80	80	NA	yes	1769	1769	#969696	no	0	NA	NA	legacy	NA	0	relative	1	1	LEFT	0	0	0	9	0	0	9	0	0	0	0	0	9	9	9	NA	NA	9	0	1	1	9	9	0	0	0	0	0	0	9
NA	NA	81.81818182	81.81818182	NA	yes	1710	1710	#969696	no	0	NA	NA	legacy	NA	0	relative	1	1	LEFT	0	0	0	10	0	0	10	0	0	0	0	0	10	10	10	NA	NA	10	0	1	1	10	10	0	0	0	0	0	0	10
NA	NA	83.33333333	83.33333333	NA	yes	1650	1650	#969696	no	0	NA	NA	legacy	NA	0	relative	1	1	RIGHT	0	0	0	11	0	0	11	0	0	0	0	0	11	11	11	NA	NA	11	0	1	1	11	11	0	0	0	0	0	0	11
NA	NA	84.61538462	84.61538462	NA	yes	1581	1581	#969696	no	0	NA	NA	legacy	NA	0	relative	1	1	RIGHT	0	0	0	12	0	0	12	0	0	0	0	0	12	12	12	NA	NA	12	0	1	1	12	12	0	0	0	0	0	0	12
NA	NA	85.71428571	85.71428571	NA	yes	1547	1547	#969696	no	0	NA	NA	legacy	NA	0	relative	1	1	LEFT	0	0	0	13	0	0	13	0	0	0	0	0	13	13	13	NA	NA	13	0	1	1	13	13	0	0	0	0	0	0	13
NA	NA	86.66666667	86.66666667	NA	yes	1492	1492	#969696	no	0	NA	NA	legacy	NA	0	relative	1	1	RIGHT	0	0	0	14	0	0	14	0	0	0	0	0	14	14	14	NA	NA	14	0	1	1	14	14	0	0	0	0	0	0	14
NA	NA	87.5	87.5	NA	yes	1462	1462	#969696	no	0	NA	NA	legacy	NA	0	relative	1	1	RIGHT	0	0	0	15	0	0	15	0	0	0	0	0	15	15	15	NA	NA	15	0	1	1	15	15	0	0	0	0	0	0	15
NA	NA	88.23529412	88.23529412	NA	yes	1422	1422	#969696	no	0	NA	NA	legacy	NA	0	relative	1	1	LEFT	0	0	0	16	0	0	16	0	0	0	0	0	16	16	16	NA	NA	16	0	1	1	16	16	0	0	0	0	0	0	16
NA	NA	83.33333333	83.33333333	NA	yes	1442	1442	#969696	no	0	NA	NA	legacy	NA	0	relative	0	0	LEFT	0	0	0	17	0	0	17	0	0	0	0	0	17	17	17	NA	NA	17	0	1	1	17	17	0	0	0	0	0	0	17
NA	NA	84.21052632	84.21052632	NA	yes	1421	1421	#969696	no	0	NA	NA	legacy	NA	0	relative	1	1	LEFT	0	0	0	18	0	0	18	0	0	0	0	0	18	18	18	NA	NA	18	0	1	1	18	18	0	0	0	0	0	0	18
NA	NA	85	85	NA	yes	1406	1406	#969696	no	0	NA	NA	legacy	NA	0	relative	1	1	LEFT	0	0	0	19	0	0	19	0	0	0	0	0	19	19	19	NA	NA	19	0	1	1	19	19	0	0	0	0	0	0	19
NA	NA	85.71428571	85.71428571	NA	yes	1509	1509	#969696	no	0	NA	NA	legacy	NA	0	relative	1	1	RIGHT	0	0	0	20	0	0	20	0	0	0	0	0	20	20	20	NA	NA	20	0	1	1	20	20	0	0	0	0	0	0	20
NA	NA	86.36363636	86.36363636	NA	yes	1477	1477	#969696	no	0	NA	NA	legacy	NA	0	relative	1	1	LEFT	0	0	0	21	0	0	21	0	0	0	0	0	21	21	21	NA	NA	21	0	1	1	21	21	0	0	0	0	0	0	21
NA	NA	86.95652174	86.95652174	NA	yes	1446	1446	#969696	no	0	NA	NA	legacy	NA	0	relative	1	1	LEFT	0	0	0	22	0	0	22	0	0	0	0	0	22	22	22	NA	NA	22	0	1	1	22	22	0	0	0	0	0	0	22
NA	NA	87.5	87.5	NA	yes	1440	1440	#969696	no	0	NA	NA	legacy	NA	0	relative	1	1	LEFT	0	0	0	23	0	0	23	0	0	0	0	0	23	23	23	NA	NA	23	0	1	1	23	23	0	0	0	0	0	0	23
NA	NA	88	88	NA	yes	1428	1428	#969696	no	0	NA	NA	legacy	NA	0	relative	1	1	LEFT	0	0	0	24	0	0	24	0	0	0	0	0	24	24	24	NA	NA	24	0	1	1	24	24	0	0	0	0	0	0	24
NA	NA	88.46153846	88.46153846	NA	yes	1423	1423	#969696	no	0	NA	NA	legacy	NA	0	relative	1	1	RIGHT	0	0	0	25	0	0	25	0	0	0	0	0	25	25	25	NA	NA	25	0	1	1	25	25	0	0	0	0	0	0	25
NA	NA	85.18518519	85.18518519	NA	yes	1411	1411	#969696	no	0	NA	NA	legacy	NA	0	relative	0	0	RIGHT	0	0	0	26	0	0	26	0	0	0	0	0	26	26	26	NA	NA	26	0	1	1	26	26	0	0	0	0	0	0	26
NA	NA	85.71428571	85.71428571	NA	yes	1389	1389	#969696	no	0	NA	NA	legacy	NA	0	relative	1	1	LEFT	0	0	0	27	0	0	27	0	0	0	0	0	27	27	27	NA	NA	27	0	1	1	27	27	0	0	0	0	0	0	27
NA	NA	86.20689655	86.20689655	NA	yes	1387	1387	#969696	no	0	NA	NA	legacy	NA	0	relative	1	1	RIGHT	0	0	0	28	0	0	28	0	0	0	0	0	28	28	28	NA	NA	28	0	1	1	28	28	0	0	0	0	0	0	28
NA	NA	83.33333333	83.33333333	NA	yes	1397	1397	#969696	no	0	NA	NA	legacy	NA	0	relative	0	0	RIGHT	0	0	0	29	0	0	29	0	0	0	0	0	29	29	29	NA	NA	29	0	1	1	29	29	0	0	0	0	0	0	29
NA	NA	83.87096774	83.87096774	NA	yes	1384	1384	#969696	no	0	NA	NA	legacy	NA	0	relative	1	1	LEFT	0	0	0	30	0	0	30	0	0	0	0	0	30	30	30	NA	NA	30	0	1	1	30	30	0	0	0	0	0	0	30
NA	NA	84.375	84.375	NA	yes	1370	1370	#969696	no	0	NA	NA	legacy	NA	0	relative	1	1	RIGHT	0	0	0	31	0	0	31	0	0	0	0	0	31	31	31	NA	NA	31	0	1	1	31	31	0	0	0	0	0	0	31
NA	NA	84.84848485	84.84848485	NA	yes	1362	1362	#969696	no	0	NA	NA	legacy	NA	0	relative	1	1	LEFT	0	0	0	32	0	0	32	0	0	0	0	0	32	32	32	NA	NA	32	0	1	1	32	32	0	0	0	0	0	0	32
NA	NA	85.29411765	85.29411765	NA	yes	1347	1347	#969696	no	0	NA	NA	legacy	NA	0	relative	1	1	LEFT	0	0	0	33	0	0	33	0	0	0	0	0	33	33	33	NA	NA	33	0	1	1	33	33	0	0	0	0	0	0	33
NA	NA	85.71428571	85.71428571	NA	yes	1325	1325	#969696	no	0	NA	NA	legacy	NA	0	relative	1	1	RIGHT	0	0	0	34	0	0	34	0	0	0	0	0	34	34	34	NA	NA	34	0	1	1	34	34	0	0	0	0	0	0	34
NA	NA	83.33333333	83.33333333	NA	yes	1392	1392	#969696	no	0	NA	NA	legacy	NA	0	relative	0	0	LEFT	0	0	0	35	0	0	35	0	0	0	0	0	35	35	35	NA	NA	35	0	1	1	35	35	0	0	0	0	0	0	35
NA	NA	100	100	NA	yes	1444	1444	#969696	no	1	NA	NA	legacy	NA	0	relative	1	1	LEFT	1	1	0	36	0	0	36	0	0	0	0	0	36	36	36	0	NA	36	0	2	2	36	36	1	0	0	0	1	1	36
NA	NA	100	100	NA	yes	1585	1585	#969696	no	1	NA	NA	legacy	NA	0	relative	1	1	LEFT	1	1	0	37	0	0	37	0	0	0	0	0	37	37	37	0	NA	37	0	2	2	37	37	1	0	0	0	1	1	37
NA	NA	100	100	NA	yes	1450	1450	#969696	no	1	NA	NA	legacy	NA	0	relative	1	1	LEFT	1	1	0	38	0	0	38	0	0	0	0	0	38	38	38	0	NA	38	0	2	2	38	38	1	0	0	0	1	1	38
NA	NA	75	75	NA	yes	1588	1588	#969696	no	1	NA	NA	legacy	NA	0	relative	0	0	LEFT	1	1	0	39	0	0	39	0	0	0	0	0	39	39	39	0	NA	39	0	2	2	39	39	1	0	0	0	1	1	39
NA	NA	80	80	NA	yes	1698	1698	#969696	no	1	NA	NA	legacy	NA	0	relative	1	1	RIGHT	1	1	0	40	0	0	40	0	0	0	0	0	40	40	40	0	NA	40	0	2	2	40	40	1	0	0	0	1	1	40
NA	NA	83.33333333	83.33333333	NA	yes	1556	1556	#969696	no	1	NA	NA	legacy	NA	0	relative	1	1	LEFT	1	1	0	41	0	0	41	0	0	0	0	0	41	41	41	0	NA	41	0	2	2	41	41	1	0	0	0	1	1	41
NA	NA	85.71428571	85.71428571	NA	yes	1594	1594	#969696	no	1	NA	NA	legacy	NA	0	relative	1	1	RIGHT	1	1	0	42	0	0	42	0	0	0	0	0	42	42	42	0	NA	42	0	2	2	42	42	1	0	0	0	1	1	42
NA	NA	87.5	87.5	NA	yes	1520	1520	#969696	no	1	NA	NA	legacy	NA	0	relative	1	1	LEFT	1	1	0	43	0	0	43	0	0	0	0	0	43	43	43	0	NA	43	0	2	2	43	43	1	0	0	0	1	1	43
NA	NA	88.88888889	88.88888889	NA	yes	1466	1466	#969696	no	1	NA	NA	legacy	NA	0	relative	1	1	RIGHT	1	1	0	44	0	0	44	0	0	0	0	0	44	44	44	0	NA	44	0	2	2	44	44	1	0	0	0	1	1	44
NA	NA	90	90	NA	yes	1678	1678	#969696	no	1	NA	NA	legacy	NA	0	relative	1	1	LEFT	1	1	0	45	0	0	45	0	0	0	0	0	45	45	45	0	NA	45	0	2	2	45	45	1	0	0	0	1	1	45
NA	NA	90.90909091	90.90909091	NA	yes	1612	1612	#969696	no	1	NA	NA	legacy	NA	0	relative	1	1	RIGHT	1	1	0	46	0	0	46	0	0	0	0	0	46	46	46	0	NA	46	0	2	2	46	46	1	0	0	0	1	1	46
NA	NA	91.66666667	91.66666667	NA	yes	1596	1596	#969696	no	1	NA	NA	legacy	NA	0	relative	1	1	LEFT	1	1	0	47	0	0	47	0	0	0	0	0	47	47	47	0	NA	47	0	2	2	47	47	1	0	0	0	1	1	47
NA	NA	92.30769231	92.30769231	NA	yes	1552	1552	#969696	no	1	NA	NA	legacy	NA	0	relative	1	1	RIGHT	1	1	0	48	0	0	48	0	0	0	0	0	48	48	48	0	NA	48	0	2	2	48	48	1	0	0	0	1	1	48
NA	NA	92.85714286	92.85714286	NA	yes	1521	1521	#969696	no	1	NA	NA	legacy	NA	0	relative	1	1	LEFT	1	1	0	49	0	0	49	0	0	0	0	0	49	49	49	0	NA	49	0	2	2	49	49	1	0	0	0	1	1	49
NA	NA	86.66666667	86.66666667	NA	yes	1614	1614	#969696	no	1	NA	NA	legacy	NA	0	relative	0	0	RIGHT	1	1	0	50	0	0	50	0	0	0	0	0	50	50	50	0	NA	50	0	2	2	50	50	1	0	0	0	1	1	50
NA	NA	87.5	87.5	NA	yes	1608	1608	#969696	no	1	NA	NA	legacy	NA	0	relative	1	1	LEFT	1	1	0	51	0	0	51	0	0	0	0	0	51	51	51	0	NA	51	0	2	2	51	51	1	0	0	0	1	1	51
NA	NA	88.23529412	88.23529412	NA	yes	1748	1748	#969696	no	1	NA	NA	legacy	NA	0	relative	1	1	RIGHT	1	1	0	52	0	0	52	0	0	0	0	0	52	52	52	0	NA	52	0	2	2	52	52	1	0	0	0	1	1	52
NA	NA	83.33333333	83.33333333	NA	yes	1891	1891	#969696	no	1	NA	NA	legacy	NA	0	relative	0	0	RIGHT	1	1	0	53	0	0	53	0	0	0	0	0	53	53	53	0	NA	53	0	2	2	53	53	1	0	0	0	1	1	53
NA	NA	84.21052632	84.21052632	NA	yes	1841	1841	#969696	no	1	NA	NA	legacy	NA	0	relative	1	1	RIGHT	1	1	0	54	0	0	54	0	0	0	0	0	54	54	54	0	NA	54	0	2	2	54	54	1	0	0	0	1	1	54
NA	NA	85	85	NA	yes	2079	2079	#969696	no	1	NA	NA	legacy	NA	0	relative	1	1	LEFT	1	1	0	55	0	0	55	0	0	0	0	0	55	55	55	0	NA	55	0	2	2	55	55	1	0	0	0	1	1	55
NA	NA	85.71428571	85.71428571	NA	yes	2015	2015	#969696	no	1	NA	NA	legacy	NA	0	relative	1	1	RIGHT	1	1	0	56	0	0	56	0	0	0	0	0	56	56	56	0	NA	56	0	2	2	56	56	1	0	0	0	1	1	56
NA	NA	86.36363636	86.36363636	NA	yes	1991	1991	#969696	no	1	NA	NA	legacy	NA	0	relative	1	1	RIGHT	1	1	0	57	0	0	57	0	0	0	0	0	57	57	57	0	NA	57	0	2	2	57	57	1	0	0	0	1	1	57
NA	NA	86.95652174	86.95652174	NA	yes	1946	1946	#969696	no	1	NA	NA	legacy	NA	0	relative	1	1	LEFT	1	1	0	58	0	0	58	0	0	0	0	0	58	58	58	0	NA	58	0	2	2	58	58	1	0	0	0	1	1	58
NA	NA	87.5	87.5	NA	yes	1904	1904	#969696	no	1	NA	NA	legacy	NA	0	relative	1	1	RIGHT	1	1	0	59	0	0	59	0	0	0	0	0	59	59	59	0	NA	59	0	2	2	59	59	1	0	0	0	1	1	59
NA	NA	88	88	NA	yes	1857	1857	#969696	no	1	NA	NA	legacy	NA	0	relative	1	1	LEFT	1	1	0	60	0	0	60	0	0	0	0	0	60	60	60	0	NA	60	0	2	2	60	60	1	0	0	0	1	1	60
NA	NA	84.61538462	84.61538462	NA	yes	1894	1894	#969696	no	1	NA	NA	legacy	NA	0	relative	0	0	LEFT	1	1	0	61	0	0	61	0	0	0	0	0	61	61	61	0	NA	61	0	2	2	61	61	1	0	0	0	1	1	61
NA	NA	85.18518519	85.18518519	NA	yes	1850	1850	#969696	no	1	NA	NA	legacy	NA	0	relative	1	1	LEFT	1	1	0	62	0	0	62	0	0	0	0	0	62	62	62	0	NA	62	0	2	2	62	62	1	0	0	0	1	1	62
NA	NA	85.71428571	85.71428571	NA	yes	1807	1807	#969696	no	1	NA	NA	legacy	NA	0	relative	1	1	LEFT	1	1	0	63	0	0	63	0	0	0	0	0	63	63	63	0	NA	63	0	2	2	63	63	1	0	0	0	1	1	63
NA	NA	86.20689655	86.20689655	NA	yes	1908	1908	#969696	no	1	NA	NA	legacy	NA	0	relative	1	1	LEFT	1	1	0	64	0	0	64	0	0	0	0	0	64	64	64	0	NA	64	0	2	2	64	64	1	0	0	0	1	1	64
NA	NA	83.33333333	83.33333333	NA	yes	1894	1894	#969696	no	1	NA	NA	legacy	NA	0	relative	0	0	LEFT	1	1	0	65	0	0	65	0	0	0	0	0	65	65	65	0	NA	65	0	2	2	65	65	1	0	0	0	1	1	65
NA	NA	83.87096774	83.87096774	NA	yes	1850	1850	#969696	no	1	NA	NA	legacy	NA	0	relative	1	1	LEFT	1	1	0	66	0	0	66	0	0	0	0	0	66	66	66	0	NA	66	0	2	2	66	66	1	0	0	0	1	1	66
NA	NA	84.375	84.375	NA	yes	1819	1819	#969696	no	1	NA	NA	legacy	NA	0	relative	1	1	LEFT	1	1	0	67	0	0	67	0	0	0	0	0	67	67	67	0	NA	67	0	2	2	67	67	1	0	0	0	1	1	67
NA	NA	84.84848485	84.84848485	NA	yes	1787	1787	#969696	no	1	NA	NA	legacy	NA	0	relative	1	1	LEFT	1	1	0	68	0	0	68	0	0	0	0	0	68	68	68	0	NA	68	0	2	2	68	68	1	0	0	0	1	1	68
NA	NA	85.29411765	85.29411765	NA	yes	1757	1757	#969696	no	1	NA	NA	legacy	NA	0	relative	1	1	LEFT	1	1	0	69	0	0	69	0	0	0	0	0	69	69	69	0	NA	69	0	2	2	69	69	1	0	0	0	1	1	69
NA	NA	85.71428571	85.71428571	NA	yes	1765	1765	#969696	no	1	NA	NA	legacy	NA	0	relative	1	1	RIGHT	1	1	0	70	0	0	70	0	0	0	0	0	70	70	70	0	NA	70	0	2	2	70	70	1	0	0	0	1	1	70
NA	NA	86.11111111	86.11111111	NA	yes	1738	1738	#969696	no	1	NA	NA	legacy	NA	0	relative	1	1	LEFT	1	1	0	71	0	0	71	0	0	0	0	0	71	71	71	0	NA	71	0	2	2	71	71	1	0	0	0	1	1	71
NA	NA	0	0	NA	yes	1701	1701	#969696	no	2	NA	NA	legacy	NA	0	relative	0	0	RIGHT	2	2	0	72	0	0	72	0	0	0	0	0	72	72	72	0	0	72	0	3	3	72	72	2	0	0	0	2	2	72
NA	NA	50	50	NA	yes	1290	1290	#969696	no	2	NA	NA	legacy	NA	0	relative	1	1	LEFT	2	2	0	73	0	0	73	0	0	0	0	0	73	73	73	0	0	73	0	3	3	73	73	2	0	0	0	2	2	73
NA	NA	66.66666667	66.66666667	NA	yes	1527	1527	#969696	no	2	NA	NA	legacy	NA	0	relative	1	1	RIGHT	2	2	0	74	0	0	74	0	0	0	0	0	74	74	74	0	0	74	0	3	3	74	74	2	0	0	0	2	2	74
NA	NA	75	75	NA	yes	1441	1441	#969696	no	2	NA	NA	legacy	NA	0	relative	1	1	RIGHT	2	2	0	75	0	0	75	0	0	0	0	0	75	75	75	0	0	75	0	3	3	75	75	2	0	0	0	2	2	75
NA	NA	80	80	NA	yes	1304	1304	#969696	no	2	NA	NA	legacy	NA	0	relative	1	1	RIGHT	2	2	0	76	0	0	76	0	0	0	0	0	76	76	76	0	0	76	0	3	3	76	76	2	0	0	0	2	2	76
NA	NA	83.33333333	83.33333333	NA	yes	1216	1216	#969696	no	2	NA	NA	legacy	NA	0	relative	1	1	LEFT	2	2	0	77	0	0	77	0	0	0	0	0	77	77	77	0	0	77	0	3	3	77	77	2	0	0	0	2	2	77
NA	NA	85.71428571	85.71428571	NA	yes	1193	1193	#969696	no	2	NA	NA	legacy	NA	0	relative	1	1	LEFT	2	2	0	78	0	0	78	0	0	0	0	0	78	78	78	0	0	78	0	3	3	78	78	2	0	0	0	2	2	78
NA	NA	75	75	NA	yes	1162	1162	#969696	no	2	NA	NA	legacy	NA	0	relative	0	0	RIGHT	2	2	0	79	0	0	79	0	0	0	0	0	79	79	79	0	0	79	0	3	3	79	79	2	0	0	0	2	2	79
NA	NA	77.77777778	77.77777778	NA	yes	1410	1410	#969696	no	2	NA	NA	legacy	NA	0	relative	1	1	LEFT	2	2	0	80	0	0	80	0	0	0	0	0	80	80	80	0	0	80	0	3	3	80	80	2	0	0	0	2	2	80
NA	NA	80	80	NA	yes	1375	1375	#969696	no	2	NA	NA	legacy	NA	0	relative	1	1	LEFT	2	2	0	81	0	0	81	0	0	0	0	0	81	81	81	0	0	81	0	3	3	81	81	2	0	0	0	2	2	81
NA	NA	72.72727273	72.72727273	NA	yes	1591	1591	#969696	no	2	NA	NA	legacy	NA	0	relative	0	0	RIGHT	2	2	0	82	0	0	82	0	0	0	0	0	82	82	82	0	0	82	0	3	3	82	82	2	0	0	0	2	2	82
NA	NA	75	75	NA	yes	1551	1551	#969696	no	2	NA	NA	legacy	NA	0	relative	1	1	LEFT	2	2	0	83	0	0	83	0	0	0	0	0	83	83	83	0	0	83	0	3	3	83	83	2	0	0	0	2	2	83
NA	NA	76.92307692	76.92307692	NA	yes	1509	1509	#969696	no	2	NA	NA	legacy	NA	0	relative	1	1	LEFT	2	2	0	84	0	0	84	0	0	0	0	0	84	84	84	0	0	84	0	3	3	84	84	2	0	0	0	2	2	84
NA	NA	78.57142857	78.57142857	NA	yes	1628	1628	#969696	no	2	NA	NA	legacy	NA	0	relative	1	1	RIGHT	2	2	0	85	0	0	85	0	0	0	0	0	85	85	85	0	0	85	0	3	3	85	85	2	0	0	0	2	2	85
NA	NA	80	80	NA	yes	1586	1586	#969696	no	2	NA	NA	legacy	NA	0	relative	1	1	LEFT	2	2	0	86	0	0	86	0	0	0	0	0	86	86	86	0	0	86	0	3	3	86	86	2	0	0	0	2	2	86
NA	NA	75	75	NA	yes	1687	1687	#969696	no	2	NA	NA	legacy	NA	0	relative	0	0	LEFT	2	2	0	87	0	0	87	0	0	0	0	0	87	87	87	0	0	87	0	3	3	87	87	2	0	0	0	2	2	87
NA	NA	76.47058824	76.47058824	NA	yes	1639	1639	#969696	no	2	NA	NA	legacy	NA	0	relative	1	1	LEFT	2	2	0	88	0	0	88	0	0	0	0	0	88	88	88	0	0	88	0	3	3	88	88	2	0	0	0	2	2	88
NA	NA	77.77777778	77.77777778	NA	yes	1617	1617	#969696	no	2	NA	NA	legacy	NA	0	relative	1	1	LEFT	2	2	0	89	0	0	89	0	0	0	0	0	89	89	89	0	0	89	0	3	3	89	89	2	0	0	0	2	2	89
NA	NA	78.94736842	78.94736842	NA	yes	1582	1582	#969696	no	2	NA	NA	legacy	NA	0	relative	1	1	RIGHT	2	2	0	90	0	0	90	0	0	0	0	0	90	90	90	0	0	90	0	3	3	90	90	2	0	0	0	2	2	90
NA	NA	80	80	NA	yes	1539	1539	#969696	no	2	NA	NA	legacy	NA	0	relative	1	1	LEFT	2	2	0	91	0	0	91	0	0	0	0	0	91	91	91	0	0	91	0	3	3	91	91	2	0	0	0	2	2	91
NA	NA	80.95238095	80.95238095	NA	yes	1501	1501	#969696	no	2	NA	NA	legacy	NA	0	relative	1	1	RIGHT	2	2	0	92	0	0	92	0	0	0	0	0	92	92	92	0	0	92	0	3	3	92	92	2	0	0	0	2	2	92
NA	NA	81.81818182	81.81818182	NA	yes	1742	1742	#969696	no	2	NA	NA	legacy	NA	0	relative	1	1	RIGHT	2	2	0	93	0	0	93	0	0	0	0	0	93	93	93	0	0	93	0	3	3	93	93	2	0	0	0	2	2	93
NA	NA	82.60869565	82.60869565	NA	yes	1706	1706	#969696	no	2	NA	NA	legacy	NA	0	relative	1	1	RIGHT	2	2	0	94	0	0	94	0	0	0	0	0	94	94	94	0	0	94	0	3	3	94	94	2	0	0	0	2	2	94
NA	NA	83.33333333	83.33333333	NA	yes	1664	1664	#969696	no	2	NA	NA	legacy	NA	0	relative	1	1	RIGHT	2	2	0	95	0	0	95	0	0	0	0	0	95	95	95	0	0	95	0	3	3	95	95	2	0	0	0	2	2	95
NA	NA	84	84	NA	yes	1647	1647	#969696	no	2	NA	NA	legacy	NA	0	relative	1	1	LEFT	2	2	0	96	0	0	96	0	0	0	0	0	96	96	96	0	0	96	0	3	3	96	96	2	0	0	0	2	2	96
NA	NA	84.61538462	84.61538462	NA	yes	1614	1614	#969696	no	2	NA	NA	legacy	NA	0	relative	1	1	LEFT	2	2	0	97	0	0	97	0	0	0	0	0	97	97	97	0	0	97	0	3	3	97	97	2	0	0	0	2	2	97
NA	NA	85.18518519	85.18518519	NA	yes	1583	1583	#969696	no	2	NA	NA	legacy	NA	0	relative	1	1	RIGHT	2	2	0	98	0	0	98	0	0	0	0	0	98	98	98	0	0	98	0	3	3	98	98	2	0	0	0	2	2	98
NA	NA	85.71428571	85.71428571	NA	yes	1558	1558	#969696	no	2	NA	NA	legacy	NA	0	relative	1	1	RIGHT	2	2	0	99	0	0	99	0	0	0	0	0	99	99	99	0	0	99	0	3	3	99	99	2	0	0	0	2	2	99
NA	NA	86.20689655	86.20689655	NA	yes	1541	1541	#969696	no	2	NA	NA	legacy	NA	0	relative	1	1	LEFT	2	2	0	100	0	0	100	0	0	0	0	0	100	100	100	0	0	100	0	3	3	100	100	2	0	0	0	2	2	100
NA	NA	86.66666667	86.66666667	NA	yes	1518	1518	#969696	no	2	NA	NA	legacy	NA	0	relative	1	1	LEFT	2	2	0	101	0	0	101	0	0	0	0	0	101	101	101	0	0	101	0	3	3	101	101	2	0	0	0	2	2	101
NA	NA	87.09677419	87.09677419	NA	yes	1496	1496	#969696	no	2	NA	NA	legacy	NA	0	relative	1	1	RIGHT	2	2	0	102	0	0	102	0	0	0	0	0	102	102	102	0	0	102	0	3	3	102	102	2	0	0	0	2	2	102
NA	NA	87.5	87.5	NA	yes	1500	1500	#969696	no	2	NA	NA	legacy	NA	0	relative	1	1	LEFT	2	2	0	103	0	0	103	0	0	0	0	0	103	103	103	0	0	103	0	3	3	103	103	2	0	0	0	2	2	103
NA	NA	87.87878788	87.87878788	NA	yes	1500	1500	#969696	no	2	NA	NA	legacy	NA	0	relative	1	1	LEFT	2	2	0	104	0	0	104	0	0	0	0	0	104	104	104	0	0	104	0	3	3	104	104	2	0	0	0	2	2	104
NA	NA	88.23529412	88.23529412	NA	yes	1483	1483	#969696	no	2	NA	NA	legacy	NA	0	relative	1	1	RIGHT	2	2	0	105	0	0	105	0	0	0	0	0	105	105	105	0	0	105	0	3	3	105	105	2	0	0	0	2	2	105
NA	NA	88.57142857	88.57142857	NA	yes	1473	1473	#969696	no	2	NA	NA	legacy	NA	0	relative	1	1	RIGHT	2	2	0	106	0	0	106	0	0	0	0	0	106	106	106	0	0	106	0	3	3	106	106	2	0	0	0	2	2	106
NA	NA	88.88888889	88.88888889	NA	yes	1475	1475	#969696	no	2	NA	NA	legacy	NA	0	relative	1	1	RIGHT	2	2	0	107	0	0	107	0	0	0	0	0	107	107	107	0	0	107	0	3	3	107	107	2	0	0	0	2	2	107
NA	NA	100	100	NA	yes	1518	1518	#969696	no	3	NA	NA	legacy	NA	0	relative	1	1	LEFT	3	3	0	108	0	0	108	0	0	0	0	0	108	108	108	0	1	108	0	4	4	108	108	3	0	0	0	3	3	108
NA	NA	100	100	NA	yes	1136	1136	#969696	no	3	NA	NA	legacy	NA	0	relative	1	1	RIGHT	3	3	0	109	0	0	109	0	0	0	0	0	109	109	109	0	1	109	0	4	4	109	109	3	0	0	0	3	3	109
NA	NA	100	100	NA	yes	1024	1024	#969696	no	3	NA	NA	legacy	NA	0	relative	1	1	RIGHT	3	3	0	110	0	0	110	0	0	0	0	0	110	110	110	0	1	110	0	4	4	110	110	3	0	0	0	3	3	110
NA	NA	100	100	NA	yes	1700	1700	#969696	no	3	NA	NA	legacy	NA	0	relative	1	1	LEFT	3	3	0	111	0	0	111	0	0	0	0	0	111	111	111	0	1	111	0	4	4	111	111	3	0	0	0	3	3	111
NA	NA	100	100	NA	yes	1700	1700	#969696	no	3	NA	NA	legacy	NA	0	relative	1	1	LEFT	3	3	0	112	0	0	112	0	0	0	0	0	112	112	112	0	1	112	0	4	4	112	112	3	0	0	0	3	3	112
NA	NA	83.33333333	83.33333333	NA	yes	1537	1537	#969696	no	3	NA	NA	legacy	NA	0	relative	0	0	RIGHT	3	3	0	113	0	0	113	0	0	0	0	0	113	113	113	0	1	113	0	4	4	113	113	3	0	0	0	3	3	113
NA	NA	85.71428571	85.71428571	NA	yes	1480	1480	#969696	no	3	NA	NA	legacy	NA	0	relative	1	1	RIGHT	3	3	0	114	0	0	114	0	0	0	0	0	114	114	114	0	1	114	0	4	4	114	114	3	0	0	0	3	3	114
NA	NA	87.5	87.5	NA	yes	1384	1384	#969696	no	3	NA	NA	legacy	NA	0	relative	1	1	LEFT	3	3	0	115	0	0	115	0	0	0	0	0	115	115	115	0	1	115	0	4	4	115	115	3	0	0	0	3	3	115
NA	NA	88.88888889	88.88888889	NA	yes	1312	1312	#969696	no	3	NA	NA	legacy	NA	0	relative	1	1	RIGHT	3	3	0	116	0	0	116	0	0	0	0	0	116	116	116	0	1	116	0	4	4	116	116	3	0	0	0	3	3	116
NA	NA	90	90	NA	yes	1574	1574	#969696	no	3	NA	NA	legacy	NA	0	relative	1	1	RIGHT	3	3	0	117	0	0	117	0	0	0	0	0	117	117	117	0	1	117	0	4	4	117	117	3	0	0	0	3	3	117
NA	NA	90.90909091	90.90909091	NA	yes	1491	1491	#969696	no	3	NA	NA	legacy	NA	0	relative	1	1	LEFT	3	3	0	118	0	0	118	0	0	0	0	0	118	118	118	0	1	118	0	4	4	118	118	3	0	0	0	3	3	118
NA	NA	91.66666667	91.66666667	NA	yes	1439	1439	#969696	no	3	NA	NA	legacy	NA	0	relative	1	1	RIGHT	3	3	0	119	0	0	119	0	0	0	0	0	119	119	119	0	1	119	0	4	4	119	119	3	0	0	0	3	3	119
NA	NA	84.61538462	84.61538462	NA	yes	1379	1379	#969696	no	3	NA	NA	legacy	NA	0	relative	0	0	LEFT	3	3	0	120	0	0	120	0	0	0	0	0	120	120	120	0	1	120	0	4	4	120	120	3	0	0	0	3	3	120
NA	NA	85.71428571	85.71428571	NA	yes	1408	1408	#969696	no	3	NA	NA	legacy	NA	0	relative	1	1	LEFT	3	3	0	121	0	0	121	0	0	0	0	0	121	121	121	0	1	121	0	4	4	121	121	3	0	0	0	3	3	121
NA	NA	86.66666667	86.66666667	NA	yes	1380	1380	#969696	no	3	NA	NA	legacy	NA	0	relative	1	1	LEFT	3	3	0	122	0	0	122	0	0	0	0	0	122	122	122	0	1	122	0	4	4	122	122	3	0	0	0	3	3	122
NA	NA	87.5	87.5	NA	yes	1369	1369	#969696	no	3	NA	NA	legacy	NA	0	relative	1	1	LEFT	3	3	0	123	0	0	123	0	0	0	0	0	123	123	123	0	1	123	0	4	4	123	123	3	0	0	0	3	3	123
NA	NA	88.23529412	88.23529412	NA	yes	1343	1343	#969696	no	3	NA	NA	legacy	NA	0	relative	1	1	RIGHT	3	3	0	124	0	0	124	0	0	0	0	0	124	124	124	0	1	124	0	4	4	124	124	3	0	0	0	3	3	124
NA	NA	88.88888889	88.88888889	NA	yes	1341	1341	#969696	no	3	NA	NA	legacy	NA	0	relative	1	1	RIGHT	3	3	0	125	0	0	125	0	0	0	0	0	125	125	125	0	1	125	0	4	4	125	125	3	0	0	0	3	3	125
NA	NA	89.47368421	89.47368421	NA	yes	1402	1402	#969696	no	3	NA	NA	legacy	NA	0	relative	1	1	RIGHT	3	3	0	126	0	0	126	0	0	0	0	0	126	126	126	0	1	126	0	4	4	126	126	3	0	0	0	3	3	126
NA	NA	85	85	NA	yes	1434	1434	#969696	no	3	NA	NA	legacy	NA	0	relative	0	0	LEFT	3	3	0	127	0	0	127	0	0	0	0	0	127	127	127	0	1	127	0	4	4	127	127	3	0	0	0	3	3	127
NA	NA	85.71428571	85.71428571	NA	yes	1426	1426	#969696	no	3	NA	NA	legacy	NA	0	relative	1	1	RIGHT	3	3	0	128	0	0	128	0	0	0	0	0	128	128	128	0	1	128	0	4	4	128	128	3	0	0	0	3	3	128
NA	NA	86.36363636	86.36363636	NA	yes	1499	1499	#969696	no	3	NA	NA	legacy	NA	0	relative	1	1	RIGHT	3	3	0	129	0	0	129	0	0	0	0	0	129	129	129	0	1	129	0	4	4	129	129	3	0	0	0	3	3	129
NA	NA	82.60869565	82.60869565	NA	yes	1548	1548	#969696	no	3	NA	NA	legacy	NA	0	relative	0	0	LEFT	3	3	0	130	0	0	130	0	0	0	0	0	130	130	130	0	1	130	0	4	4	130	130	3	0	0	0	3	3	130
NA	NA	83.33333333	83.33333333	NA	yes	1541	1541	#969696	no	3	NA	NA	legacy	NA	0	relative	1	1	LEFT	3	3	0	131	0	0	131	0	0	0	0	0	131	131	131	0	1	131	0	4	4	131	131	3	0	0	0	3	3	131
NA	NA	84	84	NA	yes	1555	1555	#969696	no	3	NA	NA	legacy	NA	0	relative	1	1	LEFT	3	3	0	132	0	0	132	0	0	0	0	0	132	132	132	0	1	132	0	4	4	132	132	3	0	0	0	3	3	132
NA	NA	84.61538462	84.61538462	NA	yes	1534	1534	#969696	no	3	NA	NA	legacy	NA	0	relative	1	1	RIGHT	3	3	0	133	0	0	133	0	0	0	0	0	133	133	133	0	1	133	0	4	4	133	133	3	0	0	0	3	3	133
NA	NA	85.18518519	85.18518519	NA	yes	1505	1505	#969696	no	3	NA	NA	legacy	NA	0	relative	1	1	LEFT	3	3	0	134	0	0	134	0	0	0	0	0	134	134	134	0	1	134	0	4	4	134	134	3	0	0	0	3	3	134
NA	NA	85.71428571	85.71428571	NA	yes	1539	1539	#969696	no	3	NA	NA	legacy	NA	0	relative	1	1	LEFT	3	3	0	135	0	0	135	0	0	0	0	0	135	135	135	0	1	135	0	4	4	135	135	3	0	0	0	3	3	135
NA	NA	86.20689655	86.20689655	NA	yes	1608	1608	#969696	no	3	NA	NA	legacy	NA	0	relative	1	1	RIGHT	3	3	0	136	0	0	136	0	0	0	0	0	136	136	136	0	1	136	0	4	4	136	136	3	0	0	0	3	3	136
NA	NA	86.66666667	86.66666667	NA	yes	1594	1594	#969696	no	3	NA	NA	legacy	NA	0	relative	1	1	RIGHT	3	3	0	137	0	0	137	0	0	0	0	0	137	137	137	0	1	137	0	4	4	137	137	3	0	0	0	3	3	137
NA	NA	87.09677419	87.09677419	NA	yes	1568	1568	#969696	no	3	NA	NA	legacy	NA	0	relative	1	1	LEFT	3	3	0	138	0	0	138	0	0	0	0	0	138	138	138	0	1	138	0	4	4	138	138	3	0	0	0	3	3	138
NA	NA	87.5	87.5	NA	yes	1564	1564	#969696	no	3	NA	NA	legacy	NA	0	relative	1	1	RIGHT	3	3	0	139	0	0	139	0	0	0	0	0	139	139	139	0	1	139	0	4	4	139	139	3	0	0	0	3	3	139
NA	NA	87.87878788	87.87878788	NA	yes	1546	1546	#969696	no	3	NA	NA	legacy	NA	0	relative	1	1	RIGHT	3	3	0	140	0	0	140	0	0	0	0	0	140	140	140	0	1	140	0	4	4	140	140	3	0	0	0	3	3	140
NA	NA	88.23529412	88.23529412	NA	yes	1515	1515	#969696	no	3	NA	NA	legacy	NA	0	relative	1	1	LEFT	3	3	0	141	0	0	141	0	0	0	0	0	141	141	141	0	1	141	0	4	4	141	141	3	0	0	0	3	3	141
NA	NA	88.57142857	88.57142857	NA	yes	1499	1499	#969696	no	3	NA	NA	legacy	NA	0	relative	1	1	RIGHT	3	3	0	142	0	0	142	0	0	0	0	0	142	142	142	0	1	142	0	4	4	142	142	3	0	0	0	3	3	142
NA	NA	88.88888889	88.88888889	NA	yes	1494	1494	#969696	no	3	NA	NA	legacy	NA	0	relative	1	1	RIGHT	3	3	0	143	0	0	143	0	0	0	0	0	143	143	143	0	1	143	0	4	4	143	143	3	0	0	0	3	3	143
NA	NA	100	100	NA	yes	3577	3577	#969696	no	4	NA	NA	legacy	NA	0	relative	1	1	RIGHT	4	4	0	144	0	0	144	0	0	0	0	0	144	144	144	0	2	144	0	5	5	144	144	4	0	0	0	4	4	144
NA	NA	100	100	NA	yes	2206	2206	#969696	no	4	NA	NA	legacy	NA	0	relative	1	1	LEFT	4	4	0	145	0	0	145	0	0	0	0	0	145	145	145	0	2	145	0	5	5	145	145	4	0	0	0	4	4	145
NA	NA	100	100	NA	yes	2024	2024	#969696	no	4	NA	NA	legacy	NA	0	relative	1	1	LEFT	4	4	0	146	0	0	146	0	0	0	0	0	146	146	146	0	2	146	0	5	5	146	146	4	0	0	0	4	4	146
NA	NA	100	100	NA	yes	1782	1782	#969696	no	4	NA	NA	legacy	NA	0	relative	1	1	RIGHT	4	4	0	147	0	0	147	0	0	0	0	0	147	147	147	0	2	147	0	5	5	147	147	4	0	0	0	4	4	147
NA	NA	80	80	NA	yes	1738	1738	#969696	no	4	NA	NA	legacy	NA	0	relative	0	0	LEFT	4	4	0	148	0	0	148	0	0	0	0	0	148	148	148	0	2	148	0	5	5	148	148	4	0	0	0	4	4	148
NA	NA	83.33333333	83.33333333	NA	yes	2114	2114	#969696	no	4	NA	NA	legacy	NA	0	relative	1	1	RIGHT	4	4	0	149	0	0	149	0	0	0	0	0	149	149	149	0	2	149	0	5	5	149	149	4	0	0	0	4	4	149
NA	NA	85.71428571	85.71428571	NA	yes	1926	1926	#969696	no	4	NA	NA	legacy	NA	0	relative	1	1	RIGHT	4	4	0	150	0	0	150	0	0	0	0	0	150	150	150	0	2	150	0	5	5	150	150	4	0	0	0	4	4	150
NA	NA	87.5	87.5	NA	yes	1788	1788	#969696	no	4	NA	NA	legacy	NA	0	relative	1	1	RIGHT	4	4	0	151	0	0	151	0	0	0	0	0	151	151	151	0	2	151	0	5	5	151	151	4	0	0	0	4	4	151
NA	NA	88.88888889	88.88888889	NA	yes	1676	1676	#969696	no	4	NA	NA	legacy	NA	0	relative	1	1	LEFT	4	4	0	152	0	0	152	0	0	0	0	0	152	152	152	0	2	152	0	5	5	152	152	4	0	0	0	4	4	152
NA	NA	90	90	NA	yes	1577	1577	#969696	no	4	NA	NA	legacy	NA	0	relative	1	1	LEFT	4	4	0	153	0	0	153	0	0	0	0	0	153	153	153	0	2	153	0	5	5	153	153	4	0	0	0	4	4	153
NA	NA	90.90909091	90.90909091	NA	yes	1687	1687	#969696	no	4	NA	NA	legacy	NA	0	relative	1	1	LEFT	4	4	0	154	0	0	154	0	0	0	0	0	154	154	154	0	2	154	0	5	5	154	154	4	0	0	0	4	4	154
NA	NA	91.66666667	91.66666667	NA	yes	1597	1597	#969696	no	4	NA	NA	legacy	NA	0	relative	1	1	RIGHT	4	4	0	155	0	0	155	0	0	0	0	0	155	155	155	0	2	155	0	5	5	155	155	4	0	0	0	4	4	155
NA	NA	92.30769231	92.30769231	NA	yes	1536	1536	#969696	no	4	NA	NA	legacy	NA	0	relative	1	1	LEFT	4	4	0	156	0	0	156	0	0	0	0	0	156	156	156	0	2	156	0	5	5	156	156	4	0	0	0	4	4	156
NA	NA	92.85714286	92.85714286	NA	yes	1476	1476	#969696	no	4	NA	NA	legacy	NA	0	relative	1	1	RIGHT	4	4	0	157	0	0	157	0	0	0	0	0	157	157	157	0	2	157	0	5	5	157	157	4	0	0	0	4	4	157
NA	NA	93.33333333	93.33333333	NA	yes	1421	1421	#969696	no	4	NA	NA	legacy	NA	0	relative	1	1	LEFT	4	4	0	158	0	0	158	0	0	0	0	0	158	158	158	0	2	158	0	5	5	158	158	4	0	0	0	4	4	158
NA	NA	87.5	87.5	NA	yes	1485	1485	#969696	no	4	NA	NA	legacy	NA	0	relative	0	0	RIGHT	4	4	0	159	0	0	159	0	0	0	0	0	159	159	159	0	2	159	0	5	5	159	159	4	0	0	0	4	4	159
NA	NA	88.23529412	88.23529412	NA	yes	1446	1446	#969696	no	4	NA	NA	legacy	NA	0	relative	1	1	LEFT	4	4	0	160	0	0	160	0	0	0	0	0	160	160	160	0	2	160	0	5	5	160	160	4	0	0	0	4	4	160
NA	NA	88.88888889	88.88888889	NA	yes	1428	1428	#969696	no	4	NA	NA	legacy	NA	0	relative	1	1	LEFT	4	4	0	161	0	0	161	0	0	0	0	0	161	161	161	0	2	161	0	5	5	161	161	4	0	0	0	4	4	161
NA	NA	89.47368421	89.47368421	NA	yes	1391	1391	#969696	no	4	NA	NA	legacy	NA	0	relative	1	1	RIGHT	4	4	0	162	0	0	162	0	0	0	0	0	162	162	162	0	2	162	0	5	5	162	162	4	0	0	0	4	4	162
NA	NA	90	90	NA	yes	1364	1364	#969696	no	4	NA	NA	legacy	NA	0	relative	1	1	LEFT	4	4	0	163	0	0	163	0	0	0	0	0	163	163	163	0	2	163	0	5	5	163	163	4	0	0	0	4	4	163
NA	NA	90.47619048	90.47619048	NA	yes	1337	1337	#969696	no	4	NA	NA	legacy	NA	0	relative	1	1	RIGHT	4	4	0	164	0	0	164	0	0	0	0	0	164	164	164	0	2	164	0	5	5	164	164	4	0	0	0	4	4	164
NA	NA	90.90909091	90.90909091	NA	yes	1325	1325	#969696	no	4	NA	NA	legacy	NA	0	relative	1	1	RIGHT	4	4	0	165	0	0	165	0	0	0	0	0	165	165	165	0	2	165	0	5	5	165	165	4	0	0	0	4	4	165
NA	NA	91.30434783	91.30434783	NA	yes	1297	1297	#969696	no	4	NA	NA	legacy	NA	0	relative	1	1	LEFT	4	4	0	166	0	0	166	0	0	0	0	0	166	166	166	0	2	166	0	5	5	166	166	4	0	0	0	4	4	166
NA	NA	87.5	87.5	NA	yes	1374	1374	#969696	no	4	NA	NA	legacy	NA	0	relative	0	0	LEFT	4	4	0	167	0	0	167	0	0	0	0	0	167	167	167	0	2	167	0	5	5	167	167	4	0	0	0	4	4	167
NA	NA	88	88	NA	yes	1371	1371	#969696	no	4	NA	NA	legacy	NA	0	relative	1	1	LEFT	4	4	0	168	0	0	168	0	0	0	0	0	168	168	168	0	2	168	0	5	5	168	168	4	0	0	0	4	4	168
NA	NA	88.46153846	88.46153846	NA	yes	1352	1352	#969696	no	4	NA	NA	legacy	NA	0	relative	1	1	RIGHT	4	4	0	169	0	0	169	0	0	0	0	0	169	169	169	0	2	169	0	5	5	169	169	4	0	0	0	4	4	169
NA	NA	88.88888889	88.88888889	NA	yes	1351	1351	#969696	no	4	NA	NA	legacy	NA	0	relative	1	1	LEFT	4	4	0	170	0	0	170	0	0	0	0	0	170	170	170	0	2	170	0	5	5	170	170	4	0	0	0	4	4	170
NA	NA	89.28571429	89.28571429	NA	yes	1343	1343	#969696	no	4	NA	NA	legacy	NA	0	relative	1	1	RIGHT	4	4	0	171	0	0	171	0	0	0	0	0	171	171	171	0	2	171	0	5	5	171	171	4	0	0	0	4	4	171
NA	NA	89.65517241	89.65517241	NA	yes	1342	1342	#969696	no	4	NA	NA	legacy	NA	0	relative	1	1	RIGHT	4	4	0	172	0	0	172	0	0	0	0	0	172	172	172	0	2	172	0	5	5	172	172	4	0	0	0	4	4	172
NA	NA	90	90	NA	yes	1332	1332	#969696	no	4	NA	NA	legacy	NA	0	relative	1	1	LEFT	4	4	0	173	0	0	173	0	0	0	0	0	173	173	173	0	2	173	0	5	5	173	173	4	0	0	0	4	4	173
NA	NA	90.32258065	90.32258065	NA	yes	1325	1325	#969696	no	4	NA	NA	legacy	NA	0	relative	1	1	RIGHT	4	4	0	174	0	0	174	0	0	0	0	0	174	174	174	0	2	174	0	5	5	174	174	4	0	0	0	4	4	174
NA	NA	90.625	90.625	NA	yes	1310	1310	#969696	no	4	NA	NA	legacy	NA	0	relative	1	1	LEFT	4	4	0	175	0	0	175	0	0	0	0	0	175	175	175	0	2	175	0	5	5	175	175	4	0	0	0	4	4	175
NA	NA	90.90909091	90.90909091	NA	yes	1292	1292	#969696	no	4	NA	NA	legacy	NA	0	relative	1	1	RIGHT	4	4	0	176	0	0	176	0	0	0	0	0	176	176	176	0	2	176	0	5	5	176	176	4	0	0	0	4	4	176
NA	NA	91.17647059	91.17647059	NA	yes	1306	1306	#969696	no	4	NA	NA	legacy	NA	0	relative	1	1	LEFT	4	4	0	177	0	0	177	0	0	0	0	0	177	177	177	0	2	177	0	5	5	177	177	4	0	0	0	4	4	177
NA	NA	91.42857143	91.42857143	NA	yes	1300	1300	#969696	no	4	NA	NA	legacy	NA	0	relative	1	1	LEFT	4	4	0	178	0	0	178	0	0	0	0	0	178	178	178	0	2	178	0	5	5	178	178	4	0	0	0	4	4	178
NA	NA	91.66666667	91.66666667	NA	yes	1289	1289	#969696	no	4	NA	NA	legacy	NA	0	relative	1	1	LEFT	4	4	0	179	0	0	179	0	0	0	0	0	179	179	179	0	2	179	0	5	5	179	179	4	0	0	0	4	4	179
NA	NA	100	100	NA	yes	704	704	#969696	no	5	NA	NA	legacy	NA	0	relative	1	1	LEFT	5	5	0	180	0	0	180	0	0	0	0	0	180	180	180	0	3	180	0	6	6	180	180	5	0	0	0	5	5	180
NA	NA	100	100	NA	yes	734	734	#969696	no	5	NA	NA	legacy	NA	0	relative	1	1	RIGHT	5	5	0	181	0	0	181	0	0	0	0	0	181	181	181	0	3	181	0	6	6	181	181	5	0	0	0	5	5	181
NA	NA	66.66666667	66.66666667	NA	yes	872	872	#969696	no	5	NA	NA	legacy	NA	0	relative	0	0	RIGHT	5	5	0	182	0	0	182	0	0	0	0	0	182	182	182	0	3	182	0	6	6	182	182	5	0	0	0	5	5	182
NA	NA	75	75	NA	yes	1142	1142	#969696	no	5	NA	NA	legacy	NA	0	relative	1	1	LEFT	5	5	0	183	0	0	183	0	0	0	0	0	183	183	183	0	3	183	0	6	6	183	183	5	0	0	0	5	5	183
NA	NA	80	80	NA	yes	1583	1583	#969696	no	5	NA	NA	legacy	NA	0	relative	1	1	LEFT	5	5	0	184	0	0	184	0	0	0	0	0	184	184	184	0	3	184	0	6	6	184	184	5	0	0	0	5	5	184
NA	NA	83.33333333	83.33333333	NA	yes	1525	1525	#969696	no	5	NA	NA	legacy	NA	0	relative	1	1	LEFT	5	5	0	185	0	0	185	0	0	0	0	0	185	185	185	0	3	185	0	6	6	185	185	5	0	0	0	5	5	185
NA	NA	85.71428571	85.71428571	NA	yes	1447	1447	#969696	no	5	NA	NA	legacy	NA	0	relative	1	1	RIGHT	5	5	0	186	0	0	186	0	0	0	0	0	186	186	186	0	3	186	0	6	6	186	186	5	0	0	0	5	5	186
NA	NA	87.5	87.5	NA	yes	1543	1543	#969696	no	5	NA	NA	legacy	NA	0	relative	1	1	LEFT	5	5	0	187	0	0	187	0	0	0	0	0	187	187	187	0	3	187	0	6	6	187	187	5	0	0	0	5	5	187
NA	NA	88.88888889	88.88888889	NA	yes	1444	1444	#969696	no	5	NA	NA	legacy	NA	0	relative	1	1	LEFT	5	5	0	188	0	0	188	0	0	0	0	0	188	188	188	0	3	188	0	6	6	188	188	5	0	0	0	5	5	188
NA	NA	90	90	NA	yes	1614	1614	#969696	no	5	NA	NA	legacy	NA	0	relative	1	1	LEFT	5	5	0	189	0	0	189	0	0	0	0	0	189	189	189	0	3	189	0	6	6	189	189	5	0	0	0	5	5	189
NA	NA	90.90909091	90.90909091	NA	yes	1604	1604	#969696	no	5	NA	NA	legacy	NA	0	relative	1	1	RIGHT	5	5	0	190	0	0	190	0	0	0	0	0	190	190	190	0	3	190	0	6	6	190	190	5	0	0	0	5	5	190
NA	NA	91.66666667	91.66666667	NA	yes	1570	1570	#969696	no	5	NA	NA	legacy	NA	0	relative	1	1	LEFT	5	5	0	191	0	0	191	0	0	0	0	0	191	191	191	0	3	191	0	6	6	191	191	5	0	0	0	5	5	191
NA	NA	92.30769231	92.30769231	NA	yes	1542	1542	#969696	no	5	NA	NA	legacy	NA	0	relative	1	1	LEFT	5	5	0	192	0	0	192	0	0	0	0	0	192	192	192	0	3	192	0	6	6	192	192	5	0	0	0	5	5	192
NA	NA	92.85714286	92.85714286	NA	yes	1525	1525	#969696	no	5	NA	NA	legacy	NA	0	relative	1	1	LEFT	5	5	0	193	0	0	193	0	0	0	0	0	193	193	193	0	3	193	0	6	6	193	193	5	0	0	0	5	5	193
NA	NA	93.33333333	93.33333333	NA	yes	1518	1518	#969696	no	5	NA	NA	legacy	NA	0	relative	1	1	RIGHT	5	5	0	194	0	0	194	0	0	0	0	0	194	194	194	0	3	194	0	6	6	194	194	5	0	0	0	5	5	194
NA	NA	93.75	93.75	NA	yes	1489	1489	#969696	no	5	NA	NA	legacy	NA	0	relative	1	1	RIGHT	5	5	0	195	0	0	195	0	0	0	0	0	195	195	195	0	3	195	0	6	6	195	195	5	0	0	0	5	5	195
NA	NA	94.11764706	94.11764706	NA	yes	1463	1463	#969696	no	5	NA	NA	legacy	NA	0	relative	1	1	LEFT	5	5	0	196	0	0	196	0	0	0	0	0	196	196	196	0	3	196	0	6	6	196	196	5	0	0	0	5	5	196
NA	NA	94.44444444	94.44444444	NA	yes	1425	1425	#969696	no	5	NA	NA	legacy	NA	0	relative	1	1	RIGHT	5	5	0	197	0	0	197	0	0	0	0	0	197	197	197	0	3	197	0	6	6	197	197	5	0	0	0	5	5	197
NA	NA	94.73684211	94.73684211	NA	yes	1390	1390	#969696	no	5	NA	NA	legacy	NA	0	relative	1	1	LEFT	5	5	0	198	0	0	198	0	0	0	0	0	198	198	198	0	3	198	0	6	6	198	198	5	0	0	0	5	5	198
NA	NA	95	95	NA	yes	1372	1372	#969696	no	5	NA	NA	legacy	NA	0	relative	1	1	LEFT	5	5	0	199	0	0	199	0	0	0	0	0	199	199	199	0	3	199	0	6	6	199	199	5	0	0	0	5	5	199
NA	NA	90.47619048	90.47619048	NA	yes	1355	1355	#969696	no	5	NA	NA	legacy	NA	0	relative	0	0	LEFT	5	5	0	200	0	0	200	0	0	0	0	0	200	200	200	0	3	200	0	6	6	200	200	5	0	0	0	5	5	200
NA	NA	90.90909091	90.90909091	NA	yes	1341	1341	#969696	no	5	NA	NA	legacy	NA	0	relative	1	1	RIGHT	5	5	0	201	0	0	201	0	0	0	0	0	201	201	201	0	3	201	0	6	6	201	201	5	0	0	0	5	5	201
NA	NA	91.30434783	91.30434783	NA	yes	1307	1307	#969696	no	5	NA	NA	legacy	NA	0	relative	1	1	LEFT	5	5	0	202	0	0	202	0	0	0	0	0	202	202	202	0	3	202	0	6	6	202	202	5	0	0	0	5	5	202
NA	NA	91.66666667	91.66666667	NA	yes	1295	1295	#969696	no	5	NA	NA	legacy	NA	0	relative	1	1	LEFT	5	5	0	203	0	0	203	0	0	0	0	0	203	203	203	0	3	203	0	6	6	203	203	5	0	0	0	5	5	203
NA	NA	92	92	NA	yes	1273	1273	#969696	no	5	NA	NA	legacy	NA	0	relative	1	1	LEFT	5	5	0	204	0	0	204	0	0	0	0	0	204	204	204	0	3	204	0	6	6	204	204	5	0	0	0	5	5	204
NA	NA	88.46153846	88.46153846	NA	yes	1281	1281	#969696	no	5	NA	NA	legacy	NA	0	relative	0	0	LEFT	5	5	0	205	0	0	205	0	0	0	0	0	205	205	205	0	3	205	0	6	6	205	205	5	0	0	0	5	5	205
NA	NA	88.88888889	88.88888889	NA	yes	1272	1272	#969696	no	5	NA	NA	legacy	NA	0	relative	1	1	LEFT	5	5	0	206	0	0	206	0	0	0	0	0	206	206	206	0	3	206	0	6	6	206	206	5	0	0	0	5	5	206
NA	NA	89.28571429	89.28571429	NA	yes	1272	1272	#969696	no	5	NA	NA	legacy	NA	0	relative	1	1	RIGHT	5	5	0	207	0	0	207	0	0	0	0	0	207	207	207	0	3	207	0	6	6	207	207	5	0	0	0	5	5	207
NA	NA	89.65517241	89.65517241	NA	yes	1342	1342	#969696	no	5	NA	NA	legacy	NA	0	relative	1	1	RIGHT	5	5	0	208	0	0	208	0	0	0	0	0	208	208	208	0	3	208	0	6	6	208	208	5	0	0	0	5	5	208
NA	NA	90	90	NA	yes	1330	1330	#969696	no	5	NA	NA	legacy	NA	0	relative	1	1	RIGHT	5	5	0	209	0	0	209	0	0	0	0	0	209	209	209	0	3	209	0	6	6	209	209	5	0	0	0	5	5	209
NA	NA	90.32258065	90.32258065	NA	yes	1312	1312	#969696	no	5	NA	NA	legacy	NA	0	relative	1	1	LEFT	5	5	0	210	0	0	210	0	0	0	0	0	210	210	210	0	3	210	0	6	6	210	210	5	0	0	0	5	5	210
NA	NA	87.5	87.5	NA	yes	1296	1296	#969696	no	5	NA	NA	legacy	NA	0	relative	0	0	RIGHT	5	5	0	211	0	0	211	0	0	0	0	0	211	211	211	0	3	211	0	6	6	211	211	5	0	0	0	5	5	211
NA	NA	87.87878788	87.87878788	NA	yes	1283	1283	#969696	no	5	NA	NA	legacy	NA	0	relative	1	1	RIGHT	5	5	0	212	0	0	212	0	0	0	0	0	212	212	212	0	3	212	0	6	6	212	212	5	0	0	0	5	5	212
NA	NA	88.23529412	88.23529412	NA	yes	1272	1272	#969696	no	5	NA	NA	legacy	NA	0	relative	1	1	RIGHT	5	5	0	213	0	0	213	0	0	0	0	0	213	213	213	0	3	213	0	6	6	213	213	5	0	0	0	5	5	213
NA	NA	88.57142857	88.57142857	NA	yes	1268	1268	#969696	no	5	NA	NA	legacy	NA	0	relative	1	1	RIGHT	5	5	0	214	0	0	214	0	0	0	0	0	214	214	214	0	3	214	0	6	6	214	214	5	0	0	0	5	5	214
NA	NA	88.88888889	88.88888889	NA	yes	1254	1254	#969696	no	5	NA	NA	legacy	NA	0	relative	1	1	RIGHT	5	5	0	215	0	0	215	0	0	0	0	0	215	215	215	0	3	215	0	6	6	215	215	5	0	0	0	5	5	215
NA	NA	0	0	NA	yes	681	681	#969696	no	6	NA	NA	legacy	NA	0	relative	0	0	RIGHT	6	6	0	216	0	0	216	0	0	0	0	0	216	216	216	0	4	216	0	7	7	216	216	6	0	0	0	6	6	216
NA	NA	50	50	NA	yes	778	778	#969696	no	6	NA	NA	legacy	NA	0	relative	1	1	LEFT	6	6	0	217	0	0	217	0	0	0	0	0	217	217	217	0	4	217	0	7	7	217	217	6	0	0	0	6	6	217
NA	NA	66.66666667	66.66666667	NA	yes	909	909	#969696	no	6	NA	NA	legacy	NA	0	relative	1	1	LEFT	6	6	0	218	0	0	218	0	0	0	0	0	218	218	218	0	4	218	0	7	7	218	218	6	0	0	0	6	6	218
NA	NA	75	75	NA	yes	841	841	#969696	no	6	NA	NA	legacy	NA	0	relative	1	1	RIGHT	6	6	0	219	0	0	219	0	0	0	0	0	219	219	219	0	4	219	0	7	7	219	219	6	0	0	0	6	6	219
NA	NA	80	80	NA	yes	839	839	#969696	no	6	NA	NA	legacy	NA	0	relative	1	1	LEFT	6	6	0	220	0	0	220	0	0	0	0	0	220	220	220	0	4	220	0	7	7	220	220	6	0	0	0	6	6	220
NA	NA	83.33333333	83.33333333	NA	yes	817	817	#969696	no	6	NA	NA	legacy	NA	0	relative	1	1	LEFT	6	6	0	221	0	0	221	0	0	0	0	0	221	221	221	0	4	221	0	7	7	221	221	6	0	0	0	6	6	221
NA	NA	85.71428571	85.71428571	NA	yes	856	856	#969696	no	6	NA	NA	legacy	NA	0	relative	1	1	LEFT	6	6	0	222	0	0	222	0	0	0	0	0	222	222	222	0	4	222	0	7	7	222	222	6	0	0	0	6	6	222
NA	NA	87.5	87.5	NA	yes	841	841	#969696	no	6	NA	NA	legacy	NA	0	relative	1	1	RIGHT	6	6	0	223	0	0	223	0	0	0	0	0	223	223	223	0	4	223	0	7	7	223	223	6	0	0	0	6	6	223
NA	NA	88.88888889	88.88888889	NA	yes	843	843	#969696	no	6	NA	NA	legacy	NA	0	relative	1	1	RIGHT	6	6	0	224	0	0	224	0	0	0	0	0	224	224	224	0	4	224	0	7	7	224	224	6	0	0	0	6	6	224
NA	NA	80	80	NA	yes	885	885	#969696	no	6	NA	NA	legacy	NA	0	relative	0	0	LEFT	6	6	0	225	0	0	225	0	0	0	0	0	225	225	225	0	4	225	0	7	7	225	225	6	0	0	0	6	6	225
NA	NA	81.81818182	81.81818182	NA	yes	892	892	#969696	no	6	NA	NA	legacy	NA	0	relative	1	1	LEFT	6	6	0	226	0	0	226	0	0	0	0	0	226	226	226	0	4	226	0	7	7	226	226	6	0	0	0	6	6	226
NA	NA	83.33333333	83.33333333	NA	yes	905	905	#969696	no	6	NA	NA	legacy	NA	0	relative	1	1	LEFT	6	6	0	227	0	0	227	0	0	0	0	0	227	227	227	0	4	227	0	7	7	227	227	6	0	0	0	6	6	227
NA	NA	84.61538462	84.61538462	NA	yes	896	896	#969696	no	6	NA	NA	legacy	NA	0	relative	1	1	RIGHT	6	6	0	228	0	0	228	0	0	0	0	0	228	228	228	0	4	228	0	7	7	228	228	6	0	0	0	6	6	228
NA	NA	85.71428571	85.71428571	NA	yes	914	914	#969696	no	6	NA	NA	legacy	NA	0	relative	1	1	RIGHT	6	6	0	229	0	0	229	0	0	0	0	0	229	229	229	0	4	229	0	7	7	229	229	6	0	0	0	6	6	229
NA	NA	86.66666667	86.66666667	NA	yes	900	900	#969696	no	6	NA	NA	legacy	NA	0	relative	1	1	LEFT	6	6	0	230	0	0	230	0	0	0	0	0	230	230	230	0	4	230	0	7	7	230	230	6	0	0	0	6	6	230
NA	NA	87.5	87.5	NA	yes	896	896	#969696	no	6	NA	NA	legacy	NA	0	relative	1	1	RIGHT	6	6	0	231	0	0	231	0	0	0	0	0	231	231	231	0	4	231	0	7	7	231	231	6	0	0	0	6	6	231
NA	NA	82.35294118	82.35294118	NA	yes	966	966	#969696	no	6	NA	NA	legacy	NA	0	relative	0	0	LEFT	6	6	0	232	0	0	232	0	0	0	0	0	232	232	232	0	4	232	0	7	7	232	232	6	0	0	0	6	6	232
NA	NA	83.33333333	83.33333333	NA	yes	1001	1001	#969696	no	6	NA	NA	legacy	NA	0	relative	1	1	RIGHT	6	6	0	233	0	0	233	0	0	0	0	0	233	233	233	0	4	233	0	7	7	233	233	6	0	0	0	6	6	233
NA	NA	84.21052632	84.21052632	NA	yes	1021	1021	#969696	no	6	NA	NA	legacy	NA	0	relative	1	1	RIGHT	6	6	0	234	0	0	234	0	0	0	0	0	234	234	234	0	4	234	0	7	7	234	234	6	0	0	0	6	6	234
NA	NA	85	85	NA	yes	1009	1009	#969696	no	6	NA	NA	legacy	NA	0	relative	1	1	RIGHT	6	6	0	235	0	0	235	0	0	0	0	0	235	235	235	0	4	235	0	7	7	235	235	6	0	0	0	6	6	235
NA	NA	85.71428571	85.71428571	NA	yes	1025	1025	#969696	no	6	NA	NA	legacy	NA	0	relative	1	1	LEFT	6	6	0	236	0	0	236	0	0	0	0	0	236	236	236	0	4	236	0	7	7	236	236	6	0	0	0	6	6	236
NA	NA	86.36363636	86.36363636	NA	yes	1021	1021	#969696	no	6	NA	NA	legacy	NA	0	relative	1	1	RIGHT	6	6	0	237	0	0	237	0	0	0	0	0	237	237	237	0	4	237	0	7	7	237	237	6	0	0	0	6	6	237
NA	NA	86.95652174	86.95652174	NA	yes	1017	1017	#969696	no	6	NA	NA	legacy	NA	0	relative	1	1	LEFT	6	6	0	238	0	0	238	0	0	0	0	0	238	238	238	0	4	238	0	7	7	238	238	6	0	0	0	6	6	238
NA	NA	87.5	87.5	NA	yes	1004	1004	#969696	no	6	NA	NA	legacy	NA	0	relative	1	1	LEFT	6	6	0	239	0	0	239	0	0	0	0	0	239	239	239	0	4	239	0	7	7	239	239	6	0	0	0	6	6	239
NA	NA	84	84	NA	yes	1081	1081	#969696	no	6	NA	NA	legacy	NA	0	relative	0	0	LEFT	6	6	0	240	0	0	240	0	0	0	0	0	240	240	240	0	4	240	0	7	7	240	240	6	0	0	0	6	6	240
NA	NA	84.61538462	84.61538462	NA	yes	1107	1107	#969696	no	6	NA	NA	legacy	NA	0	relative	1	1	RIGHT	6	6	0	241	0	0	241	0	0	0	0	0	241	241	241	0	4	241	0	7	7	241	241	6	0	0	0	6	6	241
NA	NA	85.18518519	85.18518519	NA	yes	1113	1113	#969696	no	6	NA	NA	legacy	NA	0	relative	1	1	RIGHT	6	6	0	242	0	0	242	0	0	0	0	0	242	242	242	0	4	242	0	7	7	242	242	6	0	0	0	6	6	242
NA	NA	85.71428571	85.71428571	NA	yes	1094	1094	#969696	no	6	NA	NA	legacy	NA	0	relative	1	1	LEFT	6	6	0	243	0	0	243	0	0	0	0	0	243	243	243	0	4	243	0	7	7	243	243	6	0	0	0	6	6	243
NA	NA	86.20689655	86.20689655	NA	yes	1151	1151	#969696	no	6	NA	NA	legacy	NA	0	relative	1	1	LEFT	6	6	0	244	0	0	244	0	0	0	0	0	244	244	244	0	4	244	0	7	7	244	244	6	0	0	0	6	6	244
NA	NA	86.66666667	86.66666667	NA	yes	1209	1209	#969696	no	6	NA	NA	legacy	NA	0	relative	1	1	LEFT	6	6	0	245	0	0	245	0	0	0	0	0	245	245	245	0	4	245	0	7	7	245	245	6	0	0	0	6	6	245
NA	NA	87.09677419	87.09677419	NA	yes	1188	1188	#969696	no	6	NA	NA	legacy	NA	0	relative	1	1	LEFT	6	6	0	246	0	0	246	0	0	0	0	0	246	246	246	0	4	246	0	7	7	246	246	6	0	0	0	6	6	246
NA	NA	84.375	84.375	NA	yes	1322	1322	#969696	no	6	NA	NA	legacy	NA	0	relative	0	0	RIGHT	6	6	0	247	0	0	247	0	0	0	0	0	247	247	247	0	4	247	0	7	7	247	247	6	0	0	0	6	6	247
NA	NA	81.81818182	81.81818182	NA	yes	1373	1373	#969696	no	6	NA	NA	legacy	NA	0	relative	0	0	RIGHT	6	6	0	248	0	0	248	0	0	0	0	0	248	248	248	0	4	248	0	7	7	248	248	6	0	0	0	6	6	248
NA	NA	79.41176471	79.41176471	NA	yes	1444	1444	#969696	no	6	NA	NA	legacy	NA	0	relative	0	0	LEFT	6	6	0	249	0	0	249	0	0	0	0	0	249	249	249	0	4	249	0	7	7	249	249	6	0	0	0	6	6	249
NA	NA	80	80	NA	yes	1427	1427	#969696	no	6	NA	NA	legacy	NA	0	relative	1	1	RIGHT	6	6	0	250	0	0	250	0	0	0	0	0	250	250	250	0	4	250	0	7	7	250	250	6	0	0	0	6	6	250
NA	NA	80.55555556	80.55555556	NA	yes	1412	1412	#969696	no	6	NA	NA	legacy	NA	0	relative	1	1	LEFT	6	6	0	251	0	0	251	0	0	0	0	0	251	251	251	0	4	251	0	7	7	251	251	6	0	0	0	6	6	251
NA	NA	100	100	NA	yes	828	828	#969696	no	7	NA	NA	legacy	NA	0	relative	1	1	LEFT	7	7	0	252	0	0	252	0	0	0	0	0	252	252	252	0	5	252	0	8	8	252	252	7	0	0	0	7	7	252
NA	NA	100	100	NA	yes	868	868	#969696	no	7	NA	NA	legacy	NA	0	relative	1	1	RIGHT	7	7	0	253	0	0	253	0	0	0	0	0	253	253	253	0	5	253	0	8	8	253	253	7	0	0	0	7	7	253
NA	NA	100	100	NA	yes	2253	2253	#969696	no	7	NA	NA	legacy	NA	0	relative	1	1	LEFT	7	7	0	254	0	0	254	0	0	0	0	0	254	254	254	0	5	254	0	8	8	254	254	7	0	0	0	7	7	254
NA	NA	100	100	NA	yes	1987	1987	#969696	no	7	NA	NA	legacy	NA	0	relative	1	1	RIGHT	7	7	0	255	0	0	255	0	0	0	0	0	255	255	255	0	5	255	0	8	8	255	255	7	0	0	0	7	7	255
NA	NA	100	100	NA	yes	1762	1762	#969696	no	7	NA	NA	legacy	NA	0	relative	1	1	RIGHT	7	7	0	256	0	0	256	0	0	0	0	0	256	256	256	0	5	256	0	8	8	256	256	7	0	0	0	7	7	256
NA	NA	100	100	NA	yes	1683	1683	#969696	no	7	NA	NA	legacy	NA	0	relative	1	1	RIGHT	7	7	0	257	0	0	257	0	0	0	0	0	257	257	257	0	5	257	0	8	8	257	257	7	0	0	0	7	7	257
NA	NA	85.71428571	85.71428571	NA	yes	2491	2491	#969696	no	7	NA	NA	legacy	NA	0	relative	0	0	RIGHT	7	7	0	258	0	0	258	0	0	0	0	0	258	258	258	0	5	258	0	8	8	258	258	7	0	0	0	7	7	258
NA	NA	87.5	87.5	NA	yes	2570	2570	#969696	no	7	NA	NA	legacy	NA	0	relative	1	1	LEFT	7	7	0	259	0	0	259	0	0	0	0	0	259	259	259	0	5	259	0	8	8	259	259	7	0	0	0	7	7	259
NA	NA	88.88888889	88.88888889	NA	yes	2470	2470	#969696	no	7	NA	NA	legacy	NA	0	relative	1	1	LEFT	7	7	0	260	0	0	260	0	0	0	0	0	260	260	260	0	5	260	0	8	8	260	260	7	0	0	0	7	7	260
NA	NA	90	90	NA	yes	2280	2280	#969696	no	7	NA	NA	legacy	NA	0	relative	1	1	LEFT	7	7	0	261	0	0	261	0	0	0	0	0	261	261	261	0	5	261	0	8	8	261	261	7	0	0	0	7	7	261
NA	NA	90.90909091	90.90909091	NA	yes	2145	2145	#969696	no	7	NA	NA	legacy	NA	0	relative	1	1	RIGHT	7	7	0	262	0	0	262	0	0	0	0	0	262	262	262	0	5	262	0	8	8	262	262	7	0	0	0	7	7	262
NA	NA	91.66666667	91.66666667	NA	yes	2052	2052	#969696	no	7	NA	NA	legacy	NA	0	relative	1	1	RIGHT	7	7	0	263	0	0	263	0	0	0	0	0	263	263	263	0	5	263	0	8	8	263	263	7	0	0	0	7	7	263
NA	NA	92.30769231	92.30769231	NA	yes	1939	1939	#969696	no	7	NA	NA	legacy	NA	0	relative	1	1	RIGHT	7	7	0	264	0	0	264	0	0	0	0	0	264	264	264	0	5	264	0	8	8	264	264	7	0	0	0	7	7	264
NA	NA	92.85714286	92.85714286	NA	yes	1956	1956	#969696	no	7	NA	NA	legacy	NA	0	relative	1	1	RIGHT	7	7	0	265	0	0	265	0	0	0	0	0	265	265	265	0	5	265	0	8	8	265	265	7	0	0	0	7	7	265
NA	NA	93.33333333	93.33333333	NA	yes	1880	1880	#969696	no	7	NA	NA	legacy	NA	0	relative	1	1	RIGHT	7	7	0	266	0	0	266	0	0	0	0	0	266	266	266	0	5	266	0	8	8	266	266	7	0	0	0	7	7	266
NA	NA	93.75	93.75	NA	yes	1864	1864	#969696	no	7	NA	NA	legacy	NA	0	relative	1	1	RIGHT	7	7	0	267	0	0	267	0	0	0	0	0	267	267	267	0	5	267	0	8	8	267	267	7	0	0	0	7	7	267
NA	NA	94.11764706	94.11764706	NA	yes	1791	1791	#969696	no	7	NA	NA	legacy	NA	0	relative	1	1	LEFT	7	7	0	268	0	0	268	0	0	0	0	0	268	268	268	0	5	268	0	8	8	268	268	7	0	0	0	7	7	268
NA	NA	94.44444444	94.44444444	NA	yes	1757	1757	#969696	no	7	NA	NA	legacy	NA	0	relative	1	1	RIGHT	7	7	0	269	0	0	269	0	0	0	0	0	269	269	269	0	5	269	0	8	8	269	269	7	0	0	0	7	7	269
NA	NA	94.73684211	94.73684211	NA	yes	1759	1759	#969696	no	7	NA	NA	legacy	NA	0	relative	1	1	LEFT	7	7	0	270	0	0	270	0	0	0	0	0	270	270	270	0	5	270	0	8	8	270	270	7	0	0	0	7	7	270
NA	NA	95	95	NA	yes	1759	1759	#969696	no	7	NA	NA	legacy	NA	0	relative	1	1	LEFT	7	7	0	271	0	0	271	0	0	0	0	0	271	271	271	0	5	271	0	8	8	271	271	7	0	0	0	7	7	271
NA	NA	95.23809524	95.23809524	NA	yes	1723	1723	#969696	no	7	NA	NA	legacy	NA	0	relative	1	1	LEFT	7	7	0	272	0	0	272	0	0	0	0	0	272	272	272	0	5	272	0	8	8	272	272	7	0	0	0	7	7	272
NA	NA	90.90909091	90.90909091	NA	yes	1668	1668	#969696	no	7	NA	NA	legacy	NA	0	relative	0	0	RIGHT	7	7	0	273	0	0	273	0	0	0	0	0	273	273	273	0	5	273	0	8	8	273	273	7	0	0	0	7	7	273
NA	NA	91.30434783	91.30434783	NA	yes	1743	1743	#969696	no	7	NA	NA	legacy	NA	0	relative	1	1	RIGHT	7	7	0	274	0	0	274	0	0	0	0	0	274	274	274	0	5	274	0	8	8	274	274	7	0	0	0	7	7	274
NA	NA	87.5	87.5	NA	yes	1744	1744	#969696	no	7	NA	NA	legacy	NA	0	relative	0	0	LEFT	7	7	0	275	0	0	275	0	0	0	0	0	275	275	275	0	5	275	0	8	8	275	275	7	0	0	0	7	7	275
NA	NA	88	88	NA	yes	1709	1709	#969696	no	7	NA	NA	legacy	NA	0	relative	1	1	LEFT	7	7	0	276	0	0	276	0	0	0	0	0	276	276	276	0	5	276	0	8	8	276	276	7	0	0	0	7	7	276
NA	NA	88.46153846	88.46153846	NA	yes	1670	1670	#969696	no	7	NA	NA	legacy	NA	0	relative	1	1	RIGHT	7	7	0	277	0	0	277	0	0	0	0	0	277	277	277	0	5	277	0	8	8	277	277	7	0	0	0	7	7	277
NA	NA	88.88888889	88.88888889	NA	yes	1630	1630	#969696	no	7	NA	NA	legacy	NA	0	relative	1	1	RIGHT	7	7	0	278	0	0	278	0	0	0	0	0	278	278	278	0	5	278	0	8	8	278	278	7	0	0	0	7	7	278
NA	NA	89.28571429	89.28571429	NA	yes	1655	1655	#969696	no	7	NA	NA	legacy	NA	0	relative	1	1	RIGHT	7	7	0	279	0	0	279	0	0	0	0	0	279	279	279	0	5	279	0	8	8	279	279	7	0	0	0	7	7	279
NA	NA	89.65517241	89.65517241	NA	yes	1627	1627	#969696	no	7	NA	NA	legacy	NA	0	relative	1	1	RIGHT	7	7	0	280	0	0	280	0	0	0	0	0	280	280	280	0	5	280	0	8	8	280	280	7	0	0	0	7	7	280
NA	NA	90	90	NA	yes	1600	1600	#969696	no	7	NA	NA	legacy	NA	0	relative	1	1	LEFT	7	7	0	281	0	0	281	0	0	0	0	0	281	281	281	0	5	281	0	8	8	281	281	7	0	0	0	7	7	281
NA	NA	90.32258065	90.32258065	NA	yes	1574	1574	#969696	no	7	NA	NA	legacy	NA	0	relative	1	1	LEFT	7	7	0	282	0	0	282	0	0	0	0	0	282	282	282	0	5	282	0	8	8	282	282	7	0	0	0	7	7	282
NA	NA	90.625	90.625	NA	yes	1556	1556	#969696	no	7	NA	NA	legacy	NA	0	relative	1	1	RIGHT	7	7	0	283	0	0	283	0	0	0	0	0	283	283	283	0	5	283	0	8	8	283	283	7	0	0	0	7	7	283
NA	NA	87.87878788	87.87878788	NA	yes	1623	1623	#969696	no	7	NA	NA	legacy	NA	0	relative	0	0	RIGHT	7	7	0	284	0	0	284	0	0	0	0	0	284	284	284	0	5	284	0	8	8	284	284	7	0	0	0	7	7	284
NA	NA	88.23529412	88.23529412	NA	yes	1616	1616	#969696	no	7	NA	NA	legacy	NA	0	relative	1	1	RIGHT	7	7	0	285	0	0	285	0	0	0	0	0	285	285	285	0	5	285	0	8	8	285	285	7	0	0	0	7	7	285
NA	NA	88.57142857	88.57142857	NA	yes	1590	1590	#969696	no	7	NA	NA	legacy	NA	0	relative	1	1	LEFT	7	7	0	286	0	0	286	0	0	0	0	0	286	286	286	0	5	286	0	8	8	286	286	7	0	0	0	7	7	286
NA	NA	88.88888889	88.88888889	NA	yes	1569	1569	#969696	no	7	NA	NA	legacy	NA	0	relative	1	1	LEFT	7	7	0	287	0	0	287	0	0	0	0	0	287	287	287	0	5	287	0	8	8	287	287	7	0	0	0	7	7	287
NA	NA	100	100	NA	yes	751	751	#969696	no	8	NA	NA	legacy	NA	0	relative	1	1	LEFT	8	8	0	288	0	0	288	0	0	0	0	0	288	288	288	0	6	288	0	9	9	288	288	8	0	0	0	8	8	288
NA	NA	100	100	NA	yes	1050	1050	#969696	no	8	NA	NA	legacy	NA	0	relative	1	1	LEFT	8	8	0	289	0	0	289	0	0	0	0	0	289	289	289	0	6	289	0	9	9	289	289	8	0	0	0	8	8	289
NA	NA	100	100	NA	yes	941	941	#969696	no	8	NA	NA	legacy	NA	0	relative	1	1	LEFT	8	8	0	290	0	0	290	0	0	0	0	0	290	290	290	0	6	290	0	9	9	290	290	8	0	0	0	8	8	290
NA	NA	100	100	NA	yes	877	877	#969696	no	8	NA	NA	legacy	NA	0	relative	1	1	LEFT	8	8	0	291	0	0	291	0	0	0	0	0	291	291	291	0	6	291	0	9	9	291	291	8	0	0	0	8	8	291
NA	NA	100	100	NA	yes	1027	1027	#969696	no	8	NA	NA	legacy	NA	0	relative	1	1	RIGHT	8	8	0	292	0	0	292	0	0	0	0	0	292	292	292	0	6	292	0	9	9	292	292	8	0	0	0	8	8	292
NA	NA	100	100	NA	yes	1220	1220	#969696	no	8	NA	NA	legacy	NA	0	relative	1	1	RIGHT	8	8	0	293	0	0	293	0	0	0	0	0	293	293	293	0	6	293	0	9	9	293	293	8	0	0	0	8	8	293
NA	NA	100	100	NA	yes	1195	1195	#969696	no	8	NA	NA	legacy	NA	0	relative	1	1	RIGHT	8	8	0	294	0	0	294	0	0	0	0	0	294	294	294	0	6	294	0	9	9	294	294	8	0	0	0	8	8	294
NA	NA	100	100	NA	yes	1150	1150	#969696	no	8	NA	NA	legacy	NA	0	relative	1	1	RIGHT	8	8	0	295	0	0	295	0	0	0	0	0	295	295	295	0	6	295	0	9	9	295	295	8	0	0	0	8	8	295
NA	NA	100	100	NA	yes	1096	1096	#969696	no	8	NA	NA	legacy	NA	0	relative	1	1	RIGHT	8	8	0	296	0	0	296	0	0	0	0	0	296	296	296	0	6	296	0	9	9	296	296	8	0	0	0	8	8	296
NA	NA	100	100	NA	yes	1045	1045	#969696	no	8	NA	NA	legacy	NA	0	relative	1	1	RIGHT	8	8	0	297	0	0	297	0	0	0	0	0	297	297	297	0	6	297	0	9	9	297	297	8	0	0	0	8	8	297
NA	NA	100	100	NA	yes	1009	1009	#969696	no	8	NA	NA	legacy	NA	0	relative	1	1	LEFT	8	8	0	298	0	0	298	0	0	0	0	0	298	298	298	0	6	298	0	9	9	298	298	8	0	0	0	8	8	298
NA	NA	100	100	NA	yes	1067	1067	#969696	no	8	NA	NA	legacy	NA	0	relative	1	1	LEFT	8	8	0	299	0	0	299	0	0	0	0	0	299	299	299	0	6	299	0	9	9	299	299	8	0	0	0	8	8	299
NA	NA	100	100	NA	yes	1062	1062	#969696	no	8	NA	NA	legacy	NA	0	relative	1	1	RIGHT	8	8	0	300	0	0	300	0	0	0	0	0	300	300	300	0	6	300	0	9	9	300	300	8	0	0	0	8	8	300
NA	NA	100	100	NA	yes	1025	1025	#969696	no	8	NA	NA	legacy	NA	0	relative	1	1	LEFT	8	8	0	301	0	0	301	0	0	0	0	0	301	301	301	0	6	301	0	9	9	301	301	8	0	0	0	8	8	301
NA	NA	100	100	NA	yes	989	989	#969696	no	8	NA	NA	legacy	NA	0	relative	1	1	LEFT	8	8	0	302	0	0	302	0	0	0	0	0	302	302	302	0	6	302	0	9	9	302	302	8	0	0	0	8	8	302
NA	NA	100	100	NA	yes	1060	1060	#969696	no	8	NA	NA	legacy	NA	0	relative	1	1	RIGHT	8	8	0	303	0	0	303	0	0	0	0	0	303	303	303	0	6	303	0	9	9	303	303	8	0	0	0	8	8	303
NA	NA	100	100	NA	yes	1080	1080	#969696	no	8	NA	NA	legacy	NA	0	relative	1	1	LEFT	8	8	0	304	0	0	304	0	0	0	0	0	304	304	304	0	6	304	0	9	9	304	304	8	0	0	0	8	8	304
NA	NA	100	100	NA	yes	1054	1054	#969696	no	8	NA	NA	legacy	NA	0	relative	1	1	LEFT	8	8	0	305	0	0	305	0	0	0	0	0	305	305	305	0	6	305	0	9	9	305	305	8	0	0	0	8	8	305
NA	NA	100	100	NA	yes	1045	1045	#969696	no	8	NA	NA	legacy	NA	0	relative	1	1	RIGHT	8	8	0	306	0	0	306	0	0	0	0	0	306	306	306	0	6	306	0	9	9	306	306	8	0	0	0	8	8	306
NA	NA	100	100	NA	yes	1056	1056	#969696	no	8	NA	NA	legacy	NA	0	relative	1	1	RIGHT	8	8	0	307	0	0	307	0	0	0	0	0	307	307	307	0	6	307	0	9	9	307	307	8	0	0	0	8	8	307
NA	NA	100	100	NA	yes	1034	1034	#969696	no	8	NA	NA	legacy	NA	0	relative	1	1	LEFT	8	8	0	308	0	0	308	0	0	0	0	0	308	308	308	0	6	308	0	9	9	308	308	8	0	0	0	8	8	308
NA	NA	100	100	NA	yes	1019	1019	#969696	no	8	NA	NA	legacy	NA	0	relative	1	1	RIGHT	8	8	0	309	0	0	309	0	0	0	0	0	309	309	309	0	6	309	0	9	9	309	309	8	0	0	0	8	8	309
NA	NA	100	100	NA	yes	1034	1034	#969696	no	8	NA	NA	legacy	NA	0	relative	1	1	LEFT	8	8	0	310	0	0	310	0	0	0	0	0	310	310	310	0	6	310	0	9	9	310	310	8	0	0	0	8	8	310
NA	NA	100	100	NA	yes	1021	1021	#969696	no	8	NA	NA	legacy	NA	0	relative	1	1	RIGHT	8	8	0	311	0	0	311	0	0	0	0	0	311	311	311	0	6	311	0	9	9	311	311	8	0	0	0	8	8	311
NA	NA	100	100	NA	yes	1034	1034	#969696	no	8	NA	NA	legacy	NA	0	relative	1	1	LEFT	8	8	0	312	0	0	312	0	0	0	0	0	312	312	312	0	6	312	0	9	9	312	312	8	0	0	0	8	8	312
NA	NA	100	100	NA	yes	1164	1164	#969696	no	8	NA	NA	legacy	NA	0	relative	1	1	LEFT	8	8	0	313	0	0	313	0	0	0	0	0	313	313	313	0	6	313	0	9	9	313	313	8	0	0	0	8	8	313
NA	NA	96.2962963	96.2962963	NA	yes	1168	1168	#969696	no	8	NA	NA	legacy	NA	0	relative	0	0	RIGHT	8	8	0	314	0	0	314	0	0	0	0	0	314	314	314	0	6	314	0	9	9	314	314	8	0	0	0	8	8	314
NA	NA	96.42857143	96.42857143	NA	yes	1151	1151	#969696	no	8	NA	NA	legacy	NA	0	relative	1	1	LEFT	8	8	0	315	0	0	315	0	0	0	0	0	315	315	315	0	6	315	0	9	9	315	315	8	0	0	0	8	8	315
NA	NA	96.55172414	96.55172414	NA	yes	1142	1142	#969696	no	8	NA	NA	legacy	NA	0	relative	1	1	RIGHT	8	8	0	316	0	0	316	0	0	0	0	0	316	316	316	0	6	316	0	9	9	316	316	8	0	0	0	8	8	316
NA	NA	96.66666667	96.66666667	NA	yes	1124	1124	#969696	no	8	NA	NA	legacy	NA	0	relative	1	1	RIGHT	8	8	0	317	0	0	317	0	0	0	0	0	317	317	317	0	6	317	0	9	9	317	317	8	0	0	0	8	8	317
NA	NA	96.77419355	96.77419355	NA	yes	1112	1112	#969696	no	8	NA	NA	legacy	NA	0	relative	1	1	RIGHT	8	8	0	318	0	0	318	0	0	0	0	0	318	318	318	0	6	318	0	9	9	318	318	8	0	0	0	8	8	318
NA	NA	96.875	96.875	NA	yes	1097	1097	#969696	no	8	NA	NA	legacy	NA	0	relative	1	1	RIGHT	8	8	0	319	0	0	319	0	0	0	0	0	319	319	319	0	6	319	0	9	9	319	319	8	0	0	0	8	8	319
NA	NA	96.96969697	96.96969697	NA	yes	1133	1133	#969696	no	8	NA	NA	legacy	NA	0	relative	1	1	RIGHT	8	8	0	320	0	0	320	0	0	0	0	0	320	320	320	0	6	320	0	9	9	320	320	8	0	0	0	8	8	320
NA	NA	97.05882353	97.05882353	NA	yes	1114	1114	#969696	no	8	NA	NA	legacy	NA	0	relative	1	1	LEFT	8	8	0	321	0	0	321	0	0	0	0	0	321	321	321	0	6	321	0	9	9	321	321	8	0	0	0	8	8	321
NA	NA	97.14285714	97.14285714	NA	yes	1109	1109	#969696	no	8	NA	NA	legacy	NA	0	relative	1	1	LEFT	8	8	0	322	0	0	322	0	0	0	0	0	322	322	322	0	6	322	0	9	9	322	322	8	0	0	0	8	8	322
NA	NA	94.44444444	94.44444444	NA	yes	1096	1096	#969696	no	8	NA	NA	legacy	NA	0	relative	0	0	RIGHT	8	8	0	323	0	0	323	0	0	0	0	0	323	323	323	0	6	323	0	9	9	323	323	8	0	0	0	8	8	323
NA	NA	100	100	NA	yes	1334	1334	#969696	no	9	NA	NA	legacy	NA	0	relative	1	1	RIGHT	9	9	0	324	0	0	324	0	0	0	0	0	324	324	324	0	7	324	0	10	10	324	324	9	0	0	0	9	9	324
NA	NA	100	100	NA	yes	996	996	#969696	no	9	NA	NA	legacy	NA	0	relative	1	1	LEFT	9	9	0	325	0	0	325	0	0	0	0	0	325	325	325	0	7	325	0	10	10	325	325	9	0	0	0	9	9	325
NA	NA	100	100	NA	yes	870	870	#969696	no	9	NA	NA	legacy	NA	0	relative	1	1	LEFT	9	9	0	326	0	0	326	0	0	0	0	0	326	326	326	0	7	326	0	10	10	326	326	9	0	0	0	9	9	326
NA	NA	100	100	NA	yes	797	797	#969696	no	9	NA	NA	legacy	NA	0	relative	1	1	LEFT	9	9	0	327	0	0	327	0	0	0	0	0	327	327	327	0	7	327	0	10	10	327	327	9	0	0	0	9	9	327
NA	NA	100	100	NA	yes	916	916	#969696	no	9	NA	NA	legacy	NA	0	relative	1	1	LEFT	9	9	0	328	0	0	328	0	0	0	0	0	328	328	328	0	7	328	0	10	10	328	328	9	0	0	0	9	9	328
NA	NA	100	100	NA	yes	1337	1337	#969696	no	9	NA	NA	legacy	NA	0	relative	1	1	LEFT	9	9	0	329	0	0	329	0	0	0	0	0	329	329	329	0	7	329	0	10	10	329	329	9	0	0	0	9	9	329
NA	NA	100	100	NA	yes	1227	1227	#969696	no	9	NA	NA	legacy	NA	0	relative	1	1	LEFT	9	9	0	330	0	0	330	0	0	0	0	0	330	330	330	0	7	330	0	10	10	330	330	9	0	0	0	9	9	330
NA	NA	87.5	87.5	NA	yes	1468	1468	#969696	no	9	NA	NA	legacy	NA	0	relative	0	0	RIGHT	9	9	0	331	0	0	331	0	0	0	0	0	331	331	331	0	7	331	0	10	10	331	331	9	0	0	0	9	9	331
NA	NA	88.88888889	88.88888889	NA	yes	1635	1635	#969696	no	9	NA	NA	legacy	NA	0	relative	1	1	RIGHT	9	9	0	332	0	0	332	0	0	0	0	0	332	332	332	0	7	332	0	10	10	332	332	9	0	0	0	9	9	332
NA	NA	80	80	NA	yes	1539	1539	#969696	no	9	NA	NA	legacy	NA	0	relative	0	0	RIGHT	9	9	0	333	0	0	333	0	0	0	0	0	333	333	333	0	7	333	0	10	10	333	333	9	0	0	0	9	9	333
NA	NA	81.81818182	81.81818182	NA	yes	1467	1467	#969696	no	9	NA	NA	legacy	NA	0	relative	1	1	LEFT	9	9	0	334	0	0	334	0	0	0	0	0	334	334	334	0	7	334	0	10	10	334	334	9	0	0	0	9	9	334
NA	NA	83.33333333	83.33333333	NA	yes	1389	1389	#969696	no	9	NA	NA	legacy	NA	0	relative	1	1	LEFT	9	9	0	335	0	0	335	0	0	0	0	0	335	335	335	0	7	335	0	10	10	335	335	9	0	0	0	9	9	335
NA	NA	84.61538462	84.61538462	NA	yes	1357	1357	#969696	no	9	NA	NA	legacy	NA	0	relative	1	1	RIGHT	9	9	0	336	0	0	336	0	0	0	0	0	336	336	336	0	7	336	0	10	10	336	336	9	0	0	0	9	9	336
NA	NA	85.71428571	85.71428571	NA	yes	1316	1316	#969696	no	9	NA	NA	legacy	NA	0	relative	1	1	RIGHT	9	9	0	337	0	0	337	0	0	0	0	0	337	337	337	0	7	337	0	10	10	337	337	9	0	0	0	9	9	337
NA	NA	86.66666667	86.66666667	NA	yes	1272	1272	#969696	no	9	NA	NA	legacy	NA	0	relative	1	1	LEFT	9	9	0	338	0	0	338	0	0	0	0	0	338	338	338	0	7	338	0	10	10	338	338	9	0	0	0	9	9	338
NA	NA	87.5	87.5	NA	yes	1242	1242	#969696	no	9	NA	NA	legacy	NA	0	relative	1	1	LEFT	9	9	0	339	0	0	339	0	0	0	0	0	339	339	339	0	7	339	0	10	10	339	339	9	0	0	0	9	9	339
NA	NA	88.23529412	88.23529412	NA	yes	1247	1247	#969696	no	9	NA	NA	legacy	NA	0	relative	1	1	RIGHT	9	9	0	340	0	0	340	0	0	0	0	0	340	340	340	0	7	340	0	10	10	340	340	9	0	0	0	9	9	340
NA	NA	88.88888889	88.88888889	NA	yes	1212	1212	#969696	no	9	NA	NA	legacy	NA	0	relative	1	1	LEFT	9	9	0	341	0	0	341	0	0	0	0	0	341	341	341	0	7	341	0	10	10	341	341	9	0	0	0	9	9	341
NA	NA	89.47368421	89.47368421	NA	yes	1185	1185	#969696	no	9	NA	NA	legacy	NA	0	relative	1	1	LEFT	9	9	0	342	0	0	342	0	0	0	0	0	342	342	342	0	7	342	0	10	10	342	342	9	0	0	0	9	9	342
NA	NA	90	90	NA	yes	1160	1160	#969696	no	9	NA	NA	legacy	NA	0	relative	1	1	RIGHT	9	9	0	343	0	0	343	0	0	0	0	0	343	343	343	0	7	343	0	10	10	343	343	9	0	0	0	9	9	343
NA	NA	85.71428571	85.71428571	NA	yes	1136	1136	#969696	no	9	NA	NA	legacy	NA	0	relative	0	0	LEFT	9	9	0	344	0	0	344	0	0	0	0	0	344	344	344	0	7	344	0	10	10	344	344	9	0	0	0	9	9	344
NA	NA	86.36363636	86.36363636	NA	yes	1126	1126	#969696	no	9	NA	NA	legacy	NA	0	relative	1	1	RIGHT	9	9	0	345	0	0	345	0	0	0	0	0	345	345	345	0	7	345	0	10	10	345	345	9	0	0	0	9	9	345
NA	NA	86.95652174	86.95652174	NA	yes	1154	1154	#969696	no	9	NA	NA	legacy	NA	0	relative	1	1	LEFT	9	9	0	346	0	0	346	0	0	0	0	0	346	346	346	0	7	346	0	10	10	346	346	9	0	0	0	9	9	346
NA	NA	87.5	87.5	NA	yes	1168	1168	#969696	no	9	NA	NA	legacy	NA	0	relative	1	1	LEFT	9	9	0	347	0	0	347	0	0	0	0	0	347	347	347	0	7	347	0	10	10	347	347	9	0	0	0	9	9	347
NA	NA	88	88	NA	yes	1143	1143	#969696	no	9	NA	NA	legacy	NA	0	relative	1	1	RIGHT	9	9	0	348	0	0	348	0	0	0	0	0	348	348	348	0	7	348	0	10	10	348	348	9	0	0	0	9	9	348
NA	NA	88.46153846	88.46153846	NA	yes	1124	1124	#969696	no	9	NA	NA	legacy	NA	0	relative	1	1	RIGHT	9	9	0	349	0	0	349	0	0	0	0	0	349	349	349	0	7	349	0	10	10	349	349	9	0	0	0	9	9	349
NA	NA	88.88888889	88.88888889	NA	yes	1152	1152	#969696	no	9	NA	NA	legacy	NA	0	relative	1	1	LEFT	9	9	0	350	0	0	350	0	0	0	0	0	350	350	350	0	7	350	0	10	10	350	350	9	0	0	0	9	9	350
NA	NA	89.28571429	89.28571429	NA	yes	1135	1135	#969696	no	9	NA	NA	legacy	NA	0	relative	1	1	LEFT	9	9	0	351	0	0	351	0	0	0	0	0	351	351	351	0	7	351	0	10	10	351	351	9	0	0	0	9	9	351
NA	NA	86.20689655	86.20689655	NA	yes	1218	1218	#969696	no	9	NA	NA	legacy	NA	0	relative	0	0	RIGHT	9	9	0	352	0	0	352	0	0	0	0	0	352	352	352	0	7	352	0	10	10	352	352	9	0	0	0	9	9	352
NA	NA	86.66666667	86.66666667	NA	yes	1200	1200	#969696	no	9	NA	NA	legacy	NA	0	relative	1	1	LEFT	9	9	0	353	0	0	353	0	0	0	0	0	353	353	353	0	7	353	0	10	10	353	353	9	0	0	0	9	9	353
NA	NA	87.09677419	87.09677419	NA	yes	1182	1182	#969696	no	9	NA	NA	legacy	NA	0	relative	1	1	RIGHT	9	9	0	354	0	0	354	0	0	0	0	0	354	354	354	0	7	354	0	10	10	354	354	9	0	0	0	9	9	354
NA	NA	87.5	87.5	NA	yes	1175	1175	#969696	no	9	NA	NA	legacy	NA	0	relative	1	1	RIGHT	9	9	0	355	0	0	355	0	0	0	0	0	355	355	355	0	7	355	0	10	10	355	355	9	0	0	0	9	9	355
NA	NA	87.87878788	87.87878788	NA	yes	1167	1167	#969696	no	9	NA	NA	legacy	NA	0	relative	1	1	RIGHT	9	9	0	356	0	0	356	0	0	0	0	0	356	356	356	0	7	356	0	10	10	356	356	9	0	0	0	9	9	356
NA	NA	88.23529412	88.23529412	NA	yes	1155	1155	#969696	no	9	NA	NA	legacy	NA	0	relative	1	1	LEFT	9	9	0	357	0	0	357	0	0	0	0	0	357	357	357	0	7	357	0	10	10	357	357	9	0	0	0	9	9	357
NA	NA	85.71428571	85.71428571	NA	yes	1278	1278	#969696	no	9	NA	NA	legacy	NA	0	relative	0	0	LEFT	9	9	0	358	0	0	358	0	0	0	0	0	358	358	358	0	7	358	0	10	10	358	358	9	0	0	0	9	9	358
NA	NA	86.11111111	86.11111111	NA	yes	1262	1262	#969696	no	9	NA	NA	legacy	NA	0	relative	1	1	LEFT	9	9	0	359	0	0	359	0	0	0	0	0	359	359	359	0	7	359	0	10	10	359	359	9	0	0	0	9	9	359
NA	NA	100	100	NA	yes	601	601	#969696	no	10	NA	NA	legacy	NA	0	relative	1	1	LEFT	10	10	0	360	0	0	360	0	0	0	0	0	360	360	360	0	8	360	0	11	11	360	360	10	0	0	0	10	10	360
NA	NA	100	100	NA	yes	681	681	#969696	no	10	NA	NA	legacy	NA	0	relative	1	1	RIGHT	10	10	0	361	0	0	361	0	0	0	0	0	361	361	361	0	8	361	0	11	11	361	361	10	0	0	0	10	10	361
NA	NA	100	100	NA	yes	695	695	#969696	no	10	NA	NA	legacy	NA	0	relative	1	1	LEFT	10	10	0	362	0	0	362	0	0	0	0	0	362	362	362	0	8	362	0	11	11	362	362	10	0	0	0	10	10	362
NA	NA	100	100	NA	yes	664	664	#969696	no	10	NA	NA	legacy	NA	0	relative	1	1	LEFT	10	10	0	363	0	0	363	0	0	0	0	0	363	363	363	0	8	363	0	11	11	363	363	10	0	0	0	10	10	363
NA	NA	100	100	NA	yes	1005	1005	#969696	no	10	NA	NA	legacy	NA	0	relative	1	1	LEFT	10	10	0	364	0	0	364	0	0	0	0	0	364	364	364	0	8	364	0	11	11	364	364	10	0	0	0	10	10	364
NA	NA	100	100	NA	yes	1611	1611	#969696	no	10	NA	NA	legacy	NA	0	relative	1	1	LEFT	10	10	0	365	0	0	365	0	0	0	0	0	365	365	365	0	8	365	0	11	11	365	365	10	0	0	0	10	10	365
NA	NA	100	100	NA	yes	1829	1829	#969696	no	10	NA	NA	legacy	NA	0	relative	1	1	LEFT	10	10	0	366	0	0	366	0	0	0	0	0	366	366	366	0	8	366	0	11	11	366	366	10	0	0	0	10	10	366
NA	NA	100	100	NA	yes	1688	1688	#969696	no	10	NA	NA	legacy	NA	0	relative	1	1	RIGHT	10	10	0	367	0	0	367	0	0	0	0	0	367	367	367	0	8	367	0	11	11	367	367	10	0	0	0	10	10	367
NA	NA	88.88888889	88.88888889	NA	yes	1572	1572	#969696	no	10	NA	NA	legacy	NA	0	relative	0	0	LEFT	10	10	0	368	0	0	368	0	0	0	0	0	368	368	368	0	8	368	0	11	11	368	368	10	0	0	0	10	10	368
NA	NA	90	90	NA	yes	1492	1492	#969696	no	10	NA	NA	legacy	NA	0	relative	1	1	RIGHT	10	10	0	369	0	0	369	0	0	0	0	0	369	369	369	0	8	369	0	11	11	369	369	10	0	0	0	10	10	369
NA	NA	90.90909091	90.90909091	NA	yes	1420	1420	#969696	no	10	NA	NA	legacy	NA	0	relative	1	1	RIGHT	10	10	0	370	0	0	370	0	0	0	0	0	370	370	370	0	8	370	0	11	11	370	370	10	0	0	0	10	10	370
NA	NA	91.66666667	91.66666667	NA	yes	1539	1539	#969696	no	10	NA	NA	legacy	NA	0	relative	1	1	RIGHT	10	10	0	371	0	0	371	0	0	0	0	0	371	371	371	0	8	371	0	11	11	371	371	10	0	0	0	10	10	371
NA	NA	92.30769231	92.30769231	NA	yes	1516	1516	#969696	no	10	NA	NA	legacy	NA	0	relative	1	1	RIGHT	10	10	0	372	0	0	372	0	0	0	0	0	372	372	372	0	8	372	0	11	11	372	372	10	0	0	0	10	10	372
NA	NA	92.85714286	92.85714286	NA	yes	1492	1492	#969696	no	10	NA	NA	legacy	NA	0	relative	1	1	RIGHT	10	10	0	373	0	0	373	0	0	0	0	0	373	373	373	0	8	373	0	11	11	373	373	10	0	0	0	10	10	373
NA	NA	93.33333333	93.33333333	NA	yes	1458	1458	#969696	no	10	NA	NA	legacy	NA	0	relative	1	1	RIGHT	10	10	0	374	0	0	374	0	0	0	0	0	374	374	374	0	8	374	0	11	11	374	374	10	0	0	0	10	10	374
NA	NA	93.75	93.75	NA	yes	1488	1488	#969696	no	10	NA	NA	legacy	NA	0	relative	1	1	LEFT	10	10	0	375	0	0	375	0	0	0	0	0	375	375	375	0	8	375	0	11	11	375	375	10	0	0	0	10	10	375
NA	NA	94.11764706	94.11764706	NA	yes	1445	1445	#969696	no	10	NA	NA	legacy	NA	0	relative	1	1	RIGHT	10	10	0	376	0	0	376	0	0	0	0	0	376	376	376	0	8	376	0	11	11	376	376	10	0	0	0	10	10	376
NA	NA	94.44444444	94.44444444	NA	yes	1459	1459	#969696	no	10	NA	NA	legacy	NA	0	relative	1	1	RIGHT	10	10	0	377	0	0	377	0	0	0	0	0	377	377	377	0	8	377	0	11	11	377	377	10	0	0	0	10	10	377
NA	NA	89.47368421	89.47368421	NA	yes	1503	1503	#969696	no	10	NA	NA	legacy	NA	0	relative	0	0	RIGHT	10	10	0	378	0	0	378	0	0	0	0	0	378	378	378	0	8	378	0	11	11	378	378	10	0	0	0	10	10	378
NA	NA	90	90	NA	yes	1486	1486	#969696	no	10	NA	NA	legacy	NA	0	relative	1	1	LEFT	10	10	0	379	0	0	379	0	0	0	0	0	379	379	379	0	8	379	0	11	11	379	379	10	0	0	0	10	10	379
NA	NA	90.47619048	90.47619048	NA	yes	1462	1462	#969696	no	10	NA	NA	legacy	NA	0	relative	1	1	LEFT	10	10	0	380	0	0	380	0	0	0	0	0	380	380	380	0	8	380	0	11	11	380	380	10	0	0	0	10	10	380
NA	NA	90.90909091	90.90909091	NA	yes	1464	1464	#969696	no	10	NA	NA	legacy	NA	0	relative	1	1	LEFT	10	10	0	381	0	0	381	0	0	0	0	0	381	381	381	0	8	381	0	11	11	381	381	10	0	0	0	10	10	381
NA	NA	91.30434783	91.30434783	NA	yes	1531	1531	#969696	no	10	NA	NA	legacy	NA	0	relative	1	1	RIGHT	10	10	0	382	0	0	382	0	0	0	0	0	382	382	382	0	8	382	0	11	11	382	382	10	0	0	0	10	10	382
NA	NA	91.66666667	91.66666667	NA	yes	1523	1523	#969696	no	10	NA	NA	legacy	NA	0	relative	1	1	RIGHT	10	10	0	383	0	0	383	0	0	0	0	0	383	383	383	0	8	383	0	11	11	383	383	10	0	0	0	10	10	383
NA	NA	92	92	NA	yes	1590	1590	#969696	no	10	NA	NA	legacy	NA	0	relative	1	1	RIGHT	10	10	0	384	0	0	384	0	0	0	0	0	384	384	384	0	8	384	0	11	11	384	384	10	0	0	0	10	10	384
NA	NA	92.30769231	92.30769231	NA	yes	1567	1567	#969696	no	10	NA	NA	legacy	NA	0	relative	1	1	LEFT	10	10	0	385	0	0	385	0	0	0	0	0	385	385	385	0	8	385	0	11	11	385	385	10	0	0	0	10	10	385
NA	NA	92.59259259	92.59259259	NA	yes	1615	1615	#969696	no	10	NA	NA	legacy	NA	0	relative	1	1	LEFT	10	10	0	386	0	0	386	0	0	0	0	0	386	386	386	0	8	386	0	11	11	386	386	10	0	0	0	10	10	386
NA	NA	92.85714286	92.85714286	NA	yes	1588	1588	#969696	no	10	NA	NA	legacy	NA	0	relative	1	1	RIGHT	10	10	0	387	0	0	387	0	0	0	0	0	387	387	387	0	8	387	0	11	11	387	387	10	0	0	0	10	10	387
NA	NA	93.10344828	93.10344828	NA	yes	1556	1556	#969696	no	10	NA	NA	legacy	NA	0	relative	1	1	LEFT	10	10	0	388	0	0	388	0	0	0	0	0	388	388	388	0	8	388	0	11	11	388	388	10	0	0	0	10	10	388
NA	NA	93.33333333	93.33333333	NA	yes	1529	1529	#969696	no	10	NA	NA	legacy	NA	0	relative	1	1	LEFT	10	10	0	389	0	0	389	0	0	0	0	0	389	389	389	0	8	389	0	11	11	389	389	10	0	0	0	10	10	389
NA	NA	93.5483871	93.5483871	NA	yes	1500	1500	#969696	no	10	NA	NA	legacy	NA	0	relative	1	1	RIGHT	10	10	0	390	0	0	390	0	0	0	0	0	390	390	390	0	8	390	0	11	11	390	390	10	0	0	0	10	10	390
NA	NA	93.75	93.75	NA	yes	1473	1473	#969696	no	10	NA	NA	legacy	NA	0	relative	1	1	RIGHT	10	10	0	391	0	0	391	0	0	0	0	0	391	391	391	0	8	391	0	11	11	391	391	10	0	0	0	10	10	391
NA	NA	93.93939394	93.93939394	NA	yes	1452	1452	#969696	no	10	NA	NA	legacy	NA	0	relative	1	1	RIGHT	10	10	0	392	0	0	392	0	0	0	0	0	392	392	392	0	8	392	0	11	11	392	392	10	0	0	0	10	10	392
NA	NA	94.11764706	94.11764706	NA	yes	1448	1448	#969696	no	10	NA	NA	legacy	NA	0	relative	1	1	RIGHT	10	10	0	393	0	0	393	0	0	0	0	0	393	393	393	0	8	393	0	11	11	393	393	10	0	0	0	10	10	393
NA	NA	94.28571429	94.28571429	NA	yes	1425	1425	#969696	no	10	NA	NA	legacy	NA	0	relative	1	1	LEFT	10	10	0	394	0	0	394	0	0	0	0	0	394	394	394	0	8	394	0	11	11	394	394	10	0	0	0	10	10	394
NA	NA	94.44444444	94.44444444	NA	yes	1408	1408	#969696	no	10	NA	NA	legacy	NA	0	relative	1	1	LEFT	10	10	0	395	0	0	395	0	0	0	0	0	395	395	395	0	8	395	0	11	11	395	395	10	0	0	0	10	10	395
NA	NA	100	100	NA	yes	764	764	#969696	no	11	NA	NA	legacy	NA	0	relative	1	1	RIGHT	11	11	0	396	0	0	396	0	0	0	0	0	396	396	396	0	9	396	0	12	12	396	396	11	0	0	0	11	11	396
NA	NA	100	100	NA	yes	696	696	#969696	no	11	NA	NA	legacy	NA	0	relative	1	1	RIGHT	11	11	0	397	0	0	397	0	0	0	0	0	397	397	397	0	9	397	0	12	12	397	397	11	0	0	0	11	11	397
NA	NA	100	100	NA	yes	681	681	#969696	no	11	NA	NA	legacy	NA	0	relative	1	1	RIGHT	11	11	0	398	0	0	398	0	0	0	0	0	398	398	398	0	9	398	0	12	12	398	398	11	0	0	0	11	11	398
NA	NA	100	100	NA	yes	703	703	#969696	no	11	NA	NA	legacy	NA	0	relative	1	1	LEFT	11	11	0	399	0	0	399	0	0	0	0	0	399	399	399	0	9	399	0	12	12	399	399	11	0	0	0	11	11	399
NA	NA	100	100	NA	yes	894	894	#969696	no	11	NA	NA	legacy	NA	0	relative	1	1	LEFT	11	11	0	400	0	0	400	0	0	0	0	0	400	400	400	0	9	400	0	12	12	400	400	11	0	0	0	11	11	400
NA	NA	100	100	NA	yes	1142	1142	#969696	no	11	NA	NA	legacy	NA	0	relative	1	1	LEFT	11	11	0	401	0	0	401	0	0	0	0	0	401	401	401	0	9	401	0	12	12	401	401	11	0	0	0	11	11	401
NA	NA	100	100	NA	yes	1087	1087	#969696	no	11	NA	NA	legacy	NA	0	relative	1	1	LEFT	11	11	0	402	0	0	402	0	0	0	0	0	402	402	402	0	9	402	0	12	12	402	402	11	0	0	0	11	11	402
NA	NA	100	100	NA	yes	1088	1088	#969696	no	11	NA	NA	legacy	NA	0	relative	1	1	LEFT	11	11	0	403	0	0	403	0	0	0	0	0	403	403	403	0	9	403	0	12	12	403	403	11	0	0	0	11	11	403
NA	NA	100	100	NA	yes	1028	1028	#969696	no	11	NA	NA	legacy	NA	0	relative	1	1	LEFT	11	11	0	404	0	0	404	0	0	0	0	0	404	404	404	0	9	404	0	12	12	404	404	11	0	0	0	11	11	404
NA	NA	100	100	NA	yes	1010	1010	#969696	no	11	NA	NA	legacy	NA	0	relative	1	1	RIGHT	11	11	0	405	0	0	405	0	0	0	0	0	405	405	405	0	9	405	0	12	12	405	405	11	0	0	0	11	11	405
NA	NA	100	100	NA	yes	968	968	#969696	no	11	NA	NA	legacy	NA	0	relative	1	1	LEFT	11	11	0	406	0	0	406	0	0	0	0	0	406	406	406	0	9	406	0	12	12	406	406	11	0	0	0	11	11	406
NA	NA	100	100	NA	yes	935	935	#969696	no	11	NA	NA	legacy	NA	0	relative	1	1	LEFT	11	11	0	407	0	0	407	0	0	0	0	0	407	407	407	0	9	407	0	12	12	407	407	11	0	0	0	11	11	407
NA	NA	100	100	NA	yes	985	985	#969696	no	11	NA	NA	legacy	NA	0	relative	1	1	LEFT	11	11	0	408	0	0	408	0	0	0	0	0	408	408	408	0	9	408	0	12	12	408	408	11	0	0	0	11	11	408
NA	NA	100	100	NA	yes	948	948	#969696	no	11	NA	NA	legacy	NA	0	relative	1	1	LEFT	11	11	0	409	0	0	409	0	0	0	0	0	409	409	409	0	9	409	0	12	12	409	409	11	0	0	0	11	11	409
NA	NA	100	100	NA	yes	931	931	#969696	no	11	NA	NA	legacy	NA	0	relative	1	1	RIGHT	11	11	0	410	0	0	410	0	0	0	0	0	410	410	410	0	9	410	0	12	12	410	410	11	0	0	0	11	11	410
NA	NA	100	100	NA	yes	968	968	#969696	no	11	NA	NA	legacy	NA	0	relative	1	1	RIGHT	11	11	0	411	0	0	411	0	0	0	0	0	411	411	411	0	9	411	0	12	12	411	411	11	0	0	0	11	11	411
NA	NA	100	100	NA	yes	995	995	#969696	no	11	NA	NA	legacy	NA	0	relative	1	1	RIGHT	11	11	0	412	0	0	412	0	0	0	0	0	412	412	412	0	9	412	0	12	12	412	412	11	0	0	0	11	11	412
NA	NA	100	100	NA	yes	1021	1021	#969696	no	11	NA	NA	legacy	NA	0	relative	1	1	LEFT	11	11	0	413	0	0	413	0	0	0	0	0	413	413	413	0	9	413	0	12	12	413	413	11	0	0	0	11	11	413
NA	NA	100	100	NA	yes	1047	1047	#969696	no	11	NA	NA	legacy	NA	0	relative	1	1	RIGHT	11	11	0	414	0	0	414	0	0	0	0	0	414	414	414	0	9	414	0	12	12	414	414	11	0	0	0	11	11	414
NA	NA	100	100	NA	yes	1033	1033	#969696	no	11	NA	NA	legacy	NA	0	relative	1	1	RIGHT	11	11	0	415	0	0	415	0	0	0	0	0	415	415	415	0	9	415	0	12	12	415	415	11	0	0	0	11	11	415
NA	NA	95.23809524	95.23809524	NA	yes	1031	1031	#969696	no	11	NA	NA	legacy	NA	0	relative	0	0	LEFT	11	11	0	416	0	0	416	0	0	0	0	0	416	416	416	0	9	416	0	12	12	416	416	11	0	0	0	11	11	416
NA	NA	95.45454545	95.45454545	NA	yes	1023	1023	#969696	no	11	NA	NA	legacy	NA	0	relative	1	1	LEFT	11	11	0	417	0	0	417	0	0	0	0	0	417	417	417	0	9	417	0	12	12	417	417	11	0	0	0	11	11	417
NA	NA	95.65217391	95.65217391	NA	yes	1020	1020	#969696	no	11	NA	NA	legacy	NA	0	relative	1	1	RIGHT	11	11	0	418	0	0	418	0	0	0	0	0	418	418	418	0	9	418	0	12	12	418	418	11	0	0	0	11	11	418
NA	NA	95.83333333	95.83333333	NA	yes	1059	1059	#969696	no	11	NA	NA	legacy	NA	0	relative	1	1	RIGHT	11	11	0	419	0	0	419	0	0	0	0	0	419	419	419	0	9	419	0	12	12	419	419	11	0	0	0	11	11	419
NA	NA	96	96	NA	yes	1155	1155	#969696	no	11	NA	NA	legacy	NA	0	relative	1	1	RIGHT	11	11	0	420	0	0	420	0	0	0	0	0	420	420	420	0	9	420	0	12	12	420	420	11	0	0	0	11	11	420
NA	NA	96.15384615	96.15384615	NA	yes	1152	1152	#969696	no	11	NA	NA	legacy	NA	0	relative	1	1	RIGHT	11	11	0	421	0	0	421	0	0	0	0	0	421	421	421	0	9	421	0	12	12	421	421	11	0	0	0	11	11	421
NA	NA	96.2962963	96.2962963	NA	yes	1133	1133	#969696	no	11	NA	NA	legacy	NA	0	relative	1	1	LEFT	11	11	0	422	0	0	422	0	0	0	0	0	422	422	422	0	9	422	0	12	12	422	422	11	0	0	0	11	11	422
NA	NA	96.42857143	96.42857143	NA	yes	1130	1130	#969696	no	11	NA	NA	legacy	NA	0	relative	1	1	LEFT	11	11	0	423	0	0	423	0	0	0	0	0	423	423	423	0	9	423	0	12	12	423	423	11	0	0	0	11	11	423
NA	NA	96.55172414	96.55172414	NA	yes	1205	1205	#969696	no	11	NA	NA	legacy	NA	0	relative	1	1	LEFT	11	11	0	424	0	0	424	0	0	0	0	0	424	424	424	0	9	424	0	12	12	424	424	11	0	0	0	11	11	424
NA	NA	96.66666667	96.66666667	NA	yes	1190	1190	#969696	no	11	NA	NA	legacy	NA	0	relative	1	1	RIGHT	11	11	0	425	0	0	425	0	0	0	0	0	425	425	425	0	9	425	0	12	12	425	425	11	0	0	0	11	11	425
NA	NA	96.77419355	96.77419355	NA	yes	1182	1182	#969696	no	11	NA	NA	legacy	NA	0	relative	1	1	LEFT	11	11	0	426	0	0	426	0	0	0	0	0	426	426	426	0	9	426	0	12	12	426	426	11	0	0	0	11	11	426
NA	NA	93.75	93.75	NA	yes	1173	1173	#969696	no	11	NA	NA	legacy	NA	0	relative	0	0	RIGHT	11	11	0	427	0	0	427	0	0	0	0	0	427	427	427	0	9	427	0	12	12	427	427	11	0	0	0	11	11	427
NA	NA	93.93939394	93.93939394	NA	yes	1166	1166	#969696	no	11	NA	NA	legacy	NA	0	relative	1	1	LEFT	11	11	0	428	0	0	428	0	0	0	0	0	428	428	428	0	9	428	0	12	12	428	428	11	0	0	0	11	11	428
NA	NA	94.11764706	94.11764706	NA	yes	1157	1157	#969696	no	11	NA	NA	legacy	NA	0	relative	1	1	LEFT	11	11	0	429	0	0	429	0	0	0	0	0	429	429	429	0	9	429	0	12	12	429	429	11	0	0	0	11	11	429
NA	NA	94.28571429	94.28571429	NA	yes	1144	1144	#969696	no	11	NA	NA	legacy	NA	0	relative	1	1	RIGHT	11	11	0	430	0	0	430	0	0	0	0	0	430	430	430	0	9	430	0	12	12	430	430	11	0	0	0	11	11	430
NA	NA	94.44444444	94.44444444	NA	yes	1128	1128	#969696	no	11	NA	NA	legacy	NA	0	relative	1	1	LEFT	11	11	0	431	0	0	431	0	0	0	0	0	431	431	431	0	9	431	0	12	12	431	431	11	0	0	0	11	11	431
NA	NA	100	100	NA	yes	450	450	#969696	no	12	NA	NA	legacy	NA	0	relative	1	1	LEFT	12	12	0	432	0	0	432	0	0	0	0	0	432	432	432	0	10	432	0	13	13	432	432	12	0	0	0	12	12	432
NA	NA	100	100	NA	yes	1383	1383	#969696	no	12	NA	NA	legacy	NA	0	relative	1	1	RIGHT	12	12	0	433	0	0	433	0	0	0	0	0	433	433	433	0	10	433	0	13	13	433	433	12	0	0	0	12	12	433
NA	NA	100	100	NA	yes	1222	1222	#969696	no	12	NA	NA	legacy	NA	0	relative	1	1	RIGHT	12	12	0	434	0	0	434	0	0	0	0	0	434	434	434	0	10	434	0	13	13	434	434	12	0	0	0	12	12	434
NA	NA	100	100	NA	yes	2051	2051	#969696	no	12	NA	NA	legacy	NA	0	relative	1	1	LEFT	12	12	0	435	0	0	435	0	0	0	0	0	435	435	435	0	10	435	0	13	13	435	435	12	0	0	0	12	12	435
NA	NA	100	100	NA	yes	1772	1772	#969696	no	12	NA	NA	legacy	NA	0	relative	1	1	LEFT	12	12	0	436	0	0	436	0	0	0	0	0	436	436	436	0	10	436	0	13	13	436	436	12	0	0	0	12	12	436
NA	NA	100	100	NA	yes	1655	1655	#969696	no	12	NA	NA	legacy	NA	0	relative	1	1	RIGHT	12	12	0	437	0	0	437	0	0	0	0	0	437	437	437	0	10	437	0	13	13	437	437	12	0	0	0	12	12	437
NA	NA	100	100	NA	yes	1754	1754	#969696	no	12	NA	NA	legacy	NA	0	relative	1	1	LEFT	12	12	0	438	0	0	438	0	0	0	0	0	438	438	438	0	10	438	0	13	13	438	438	12	0	0	0	12	12	438
NA	NA	100	100	NA	yes	1630	1630	#969696	no	12	NA	NA	legacy	NA	0	relative	1	1	RIGHT	12	12	0	439	0	0	439	0	0	0	0	0	439	439	439	0	10	439	0	13	13	439	439	12	0	0	0	12	12	439
NA	NA	100	100	NA	yes	1602	1602	#969696	no	12	NA	NA	legacy	NA	0	relative	1	1	RIGHT	12	12	0	440	0	0	440	0	0	0	0	0	440	440	440	0	10	440	0	13	13	440	440	12	0	0	0	12	12	440
NA	NA	100	100	NA	yes	1505	1505	#969696	no	12	NA	NA	legacy	NA	0	relative	1	1	LEFT	12	12	0	441	0	0	441	0	0	0	0	0	441	441	441	0	10	441	0	13	13	441	441	12	0	0	0	12	12	441
NA	NA	90.90909091	90.90909091	NA	yes	1662	1662	#969696	no	12	NA	NA	legacy	NA	0	relative	0	0	RIGHT	12	12	0	442	0	0	442	0	0	0	0	0	442	442	442	0	10	442	0	13	13	442	442	12	0	0	0	12	12	442
NA	NA	91.66666667	91.66666667	NA	yes	1598	1598	#969696	no	12	NA	NA	legacy	NA	0	relative	1	1	LEFT	12	12	0	443	0	0	443	0	0	0	0	0	443	443	443	0	10	443	0	13	13	443	443	12	0	0	0	12	12	443
NA	NA	92.30769231	92.30769231	NA	yes	1528	1528	#969696	no	12	NA	NA	legacy	NA	0	relative	1	1	LEFT	12	12	0	444	0	0	444	0	0	0	0	0	444	444	444	0	10	444	0	13	13	444	444	12	0	0	0	12	12	444
NA	NA	92.85714286	92.85714286	NA	yes	1487	1487	#969696	no	12	NA	NA	legacy	NA	0	relative	1	1	LEFT	12	12	0	445	0	0	445	0	0	0	0	0	445	445	445	0	10	445	0	13	13	445	445	12	0	0	0	12	12	445
NA	NA	93.33333333	93.33333333	NA	yes	1449	1449	#969696	no	12	NA	NA	legacy	NA	0	relative	1	1	RIGHT	12	12	0	446	0	0	446	0	0	0	0	0	446	446	446	0	10	446	0	13	13	446	446	12	0	0	0	12	12	446
NA	NA	93.75	93.75	NA	yes	1444	1444	#969696	no	12	NA	NA	legacy	NA	0	relative	1	1	RIGHT	12	12	0	447	0	0	447	0	0	0	0	0	447	447	447	0	10	447	0	13	13	447	447	12	0	0	0	12	12	447
NA	NA	94.11764706	94.11764706	NA	yes	1483	1483	#969696	no	12	NA	NA	legacy	NA	0	relative	1	1	RIGHT	12	12	0	448	0	0	448	0	0	0	0	0	448	448	448	0	10	448	0	13	13	448	448	12	0	0	0	12	12	448
NA	NA	94.44444444	94.44444444	NA	yes	1487	1487	#969696	no	12	NA	NA	legacy	NA	0	relative	1	1	LEFT	12	12	0	449	0	0	449	0	0	0	0	0	449	449	449	0	10	449	0	13	13	449	449	12	0	0	0	12	12	449
NA	NA	94.73684211	94.73684211	NA	yes	1448	1448	#969696	no	12	NA	NA	legacy	NA	0	relative	1	1	LEFT	12	12	0	450	0	0	450	0	0	0	0	0	450	450	450	0	10	450	0	13	13	450	450	12	0	0	0	12	12	450
NA	NA	95	95	NA	yes	1406	1406	#969696	no	12	NA	NA	legacy	NA	0	relative	1	1	RIGHT	12	12	0	451	0	0	451	0	0	0	0	0	451	451	451	0	10	451	0	13	13	451	451	12	0	0	0	12	12	451
NA	NA	95.23809524	95.23809524	NA	yes	1442	1442	#969696	no	12	NA	NA	legacy	NA	0	relative	1	1	LEFT	12	12	0	452	0	0	452	0	0	0	0	0	452	452	452	0	10	452	0	13	13	452	452	12	0	0	0	12	12	452
NA	NA	95.45454545	95.45454545	NA	yes	1402	1402	#969696	no	12	NA	NA	legacy	NA	0	relative	1	1	LEFT	12	12	0	453	0	0	453	0	0	0	0	0	453	453	453	0	10	453	0	13	13	453	453	12	0	0	0	12	12	453
NA	NA	95.65217391	95.65217391	NA	yes	1377	1377	#969696	no	12	NA	NA	legacy	NA	0	relative	1	1	RIGHT	12	12	0	454	0	0	454	0	0	0	0	0	454	454	454	0	10	454	0	13	13	454	454	12	0	0	0	12	12	454
NA	NA	95.83333333	95.83333333	NA	yes	1346	1346	#969696	no	12	NA	NA	legacy	NA	0	relative	1	1	RIGHT	12	12	0	455	0	0	455	0	0	0	0	0	455	455	455	0	10	455	0	13	13	455	455	12	0	0	0	12	12	455
NA	NA	92	92	NA	yes	1352	1352	#969696	no	12	NA	NA	legacy	NA	0	relative	0	0	RIGHT	12	12	0	456	0	0	456	0	0	0	0	0	456	456	456	0	10	456	0	13	13	456	456	12	0	0	0	12	12	456
NA	NA	92.30769231	92.30769231	NA	yes	1366	1366	#969696	no	12	NA	NA	legacy	NA	0	relative	1	1	RIGHT	12	12	0	457	0	0	457	0	0	0	0	0	457	457	457	0	10	457	0	13	13	457	457	12	0	0	0	12	12	457
NA	NA	92.59259259	92.59259259	NA	yes	1346	1346	#969696	no	12	NA	NA	legacy	NA	0	relative	1	1	RIGHT	12	12	0	458	0	0	458	0	0	0	0	0	458	458	458	0	10	458	0	13	13	458	458	12	0	0	0	12	12	458
NA	NA	92.85714286	92.85714286	NA	yes	1318	1318	#969696	no	12	NA	NA	legacy	NA	0	relative	1	1	RIGHT	12	12	0	459	0	0	459	0	0	0	0	0	459	459	459	0	10	459	0	13	13	459	459	12	0	0	0	12	12	459
NA	NA	93.10344828	93.10344828	NA	yes	1305	1305	#969696	no	12	NA	NA	legacy	NA	0	relative	1	1	RIGHT	12	12	0	460	0	0	460	0	0	0	0	0	460	460	460	0	10	460	0	13	13	460	460	12	0	0	0	12	12	460
NA	NA	93.33333333	93.33333333	NA	yes	1318	1318	#969696	no	12	NA	NA	legacy	NA	0	relative	1	1	RIGHT	12	12	0	461	0	0	461	0	0	0	0	0	461	461	461	0	10	461	0	13	13	461	461	12	0	0	0	12	12	461
NA	NA	93.5483871	93.5483871	NA	yes	1300	1300	#969696	no	12	NA	NA	legacy	NA	0	relative	1	1	RIGHT	12	12	0	462	0	0	462	0	0	0	0	0	462	462	462	0	10	462	0	13	13	462	462	12	0	0	0	12	12	462
NA	NA	93.75	93.75	NA	yes	1274	1274	#969696	no	12	NA	NA	legacy	NA	0	relative	1	1	LEFT	12	12	0	463	0	0	463	0	0	0	0	0	463	463	463	0	10	463	0	13	13	463	463	12	0	0	0	12	12	463
NA	NA	90.90909091	90.90909091	NA	yes	1283	1283	#969696	no	12	NA	NA	legacy	NA	0	relative	0	0	LEFT	12	12	0	464	0	0	464	0	0	0	0	0	464	464	464	0	10	464	0	13	13	464	464	12	0	0	0	12	12	464
NA	NA	91.17647059	91.17647059	NA	yes	1264	1264	#969696	no	12	NA	NA	legacy	NA	0	relative	1	1	RIGHT	12	12	0	465	0	0	465	0	0	0	0	0	465	465	465	0	10	465	0	13	13	465	465	12	0	0	0	12	12	465
NA	NA	91.42857143	91.42857143	NA	yes	1250	1250	#969696	no	12	NA	NA	legacy	NA	0	relative	1	1	RIGHT	12	12	0	466	0	0	466	0	0	0	0	0	466	466	466	0	10	466	0	13	13	466	466	12	0	0	0	12	12	466
NA	NA	88.88888889	88.88888889	NA	yes	1282	1282	#969696	no	12	NA	NA	legacy	NA	0	relative	0	0	LEFT	12	12	0	467	0	0	467	0	0	0	0	0	467	467	467	0	10	467	0	13	13	467	467	12	0	0	0	12	12	467
NA	NA	100	100	NA	yes	1321	1321	#969696	no	0	NA	NA	legacy	NA	0	relative	1	1	RIGHT	0	0	0	0	0	0	0	0	0	0	0	0	0	0	0	NA	NA	0	0	1	1	0	0	0	0	0	0	0	0	0
NA	NA	100	100	NA	yes	1155	1155	#969696	no	0	NA	NA	legacy	NA	0	relative	1	1	RIGHT	0	0	0	1	0	0	1	0	0	0	0	0	1	1	1	NA	NA	1	0	1	1	1	1	0	0	0	0	0	0	1
NA	NA	100	100	NA	yes	1020	1020	#969696	no	0	NA	NA	legacy	NA	0	relative	1	1	RIGHT	0	0	0	2	0	0	2	0	0	0	0	0	2	2	2	NA	NA	2	0	1	1	2	2	0	0	0	0	0	0	2
NA	NA	75	75	NA	yes	993	993	#969696	no	0	NA	NA	legacy	NA	0	relative	0	0	RIGHT	0	0	0	3	0	0	3	0	0	0	0	0	3	3	3	NA	NA	3	0	1	1	3	3	0	0	0	0	0	0	3
NA	NA	80	80	NA	yes	1035	1035	#969696	no	0	NA	NA	legacy	NA	0	relative	1	1	LEFT	0	0	0	4	0	0	4	0	0	0	0	0	4	4	4	NA	NA	4	0	1	1	4	4	0	0	0	0	0	0	4
NA	NA	83.33333333	83.33333333	NA	yes	1021	1021	#969696	no	0	NA	NA	legacy	NA	0	relative	1	1	RIGHT	0	0	0	5	0	0	5	0	0	0	0	0	5	5	5	NA	NA	5	0	1	1	5	5	0	0	0	0	0	0	5
NA	NA	85.71428571	85.71428571	NA	yes	982	982	#969696	no	0	NA	NA	legacy	NA	0	relative	1	1	RIGHT	0	0	0	6	0	0	6	0	0	0	0	0	6	6	6	NA	NA	6	0	1	1	6	6	0	0	0	0	0	0	6
NA	NA	87.5	87.5	NA	yes	1019	1019	#969696	no	0	NA	NA	legacy	NA	0	relative	1	1	LEFT	0	0	0	7	0	0	7	0	0	0	0	0	7	7	7	NA	NA	7	0	1	1	7	7	0	0	0	0	0	0	7
NA	NA	77.77777778	77.77777778	NA	yes	1019	1019	#969696	no	0	NA	NA	legacy	NA	0	relative	0	0	LEFT	0	0	0	8	0	0	8	0	0	0	0	0	8	8	8	NA	NA	8	0	1	1	8	8	0	0	0	0	0	0	8
NA	NA	70	70	NA	yes	1038	1038	#969696	no	0	NA	NA	legacy	NA	0	relative	0	0	RIGHT	0	0	0	9	0	0	9	0	0	0	0	0	9	9	9	NA	NA	9	0	1	1	9	9	0	0	0	0	0	0	9
NA	NA	72.72727273	72.72727273	NA	yes	1015	1015	#969696	no	0	NA	NA	legacy	NA	0	relative	1	1	RIGHT	0	0	0	10	0	0	10	0	0	0	0	0	10	10	10	NA	NA	10	0	1	1	10	10	0	0	0	0	0	0	10
NA	NA	66.66666667	66.66666667	NA	yes	978	978	#969696	no	0	NA	NA	legacy	NA	0	relative	0	0	LEFT	0	0	0	11	0	0	11	0	0	0	0	0	11	11	11	NA	NA	11	0	1	1	11	11	0	0	0	0	0	0	11
NA	NA	69.23076923	69.23076923	NA	yes	943	943	#969696	no	0	NA	NA	legacy	NA	0	relative	1	1	LEFT	0	0	0	12	0	0	12	0	0	0	0	0	12	12	12	NA	NA	12	0	1	1	12	12	0	0	0	0	0	0	12
NA	NA	64.28571429	64.28571429	NA	yes	917	917	#969696	no	0	NA	NA	legacy	NA	0	relative	0	0	LEFT	0	0	0	13	0	0	13	0	0	0	0	0	13	13	13	NA	NA	13	0	1	1	13	13	0	0	0	0	0	0	13
NA	NA	66.66666667	66.66666667	NA	yes	896	896	#969696	no	0	NA	NA	legacy	NA	0	relative	1	1	RIGHT	0	0	0	14	0	0	14	0	0	0	0	0	14	14	14	NA	NA	14	0	1	1	14	14	0	0	0	0	0	0	14
NA	NA	68.75	68.75	NA	yes	870	870	#969696	no	0	NA	NA	legacy	NA	0	relative	1	1	RIGHT	0	0	0	15	0	0	15	0	0	0	0	0	15	15	15	NA	NA	15	0	1	1	15	15	0	0	0	0	0	0	15
NA	NA	70.58823529	70.58823529	NA	yes	854	854	#969696	no	0	NA	NA	legacy	NA	0	relative	1	1	LEFT	0	0	0	16	0	0	16	0	0	0	0	0	16	16	16	NA	NA	16	0	1	1	16	16	0	0	0	0	0	0	16
NA	NA	72.22222222	72.22222222	NA	yes	852	852	#969696	no	0	NA	NA	legacy	NA	0	relative	1	1	LEFT	0	0	0	17	0	0	17	0	0	0	0	0	17	17	17	NA	NA	17	0	1	1	17	17	0	0	0	0	0	0	17
NA	NA	73.68421053	73.68421053	NA	yes	855	855	#969696	no	0	NA	NA	legacy	NA	0	relative	1	1	RIGHT	0	0	0	18	0	0	18	0	0	0	0	0	18	18	18	NA	NA	18	0	1	1	18	18	0	0	0	0	0	0	18
NA	NA	75	75	NA	yes	845	845	#969696	no	0	NA	NA	legacy	NA	0	relative	1	1	LEFT	0	0	0	19	0	0	19	0	0	0	0	0	19	19	19	NA	NA	19	0	1	1	19	19	0	0	0	0	0	0	19
NA	NA	76.19047619	76.19047619	NA	yes	828	828	#969696	no	0	NA	NA	legacy	NA	0	relative	1	1	RIGHT	0	0	0	20	0	0	20	0	0	0	0	0	20	20	20	NA	NA	20	0	1	1	20	20	0	0	0	0	0	0	20
NA	NA	77.27272727	77.27272727	NA	yes	826	826	#969696	no	0	NA	NA	legacy	NA	0	relative	1	1	LEFT	0	0	0	21	0	0	21	0	0	0	0	0	21	21	21	NA	NA	21	0	1	1	21	21	0	0	0	0	0	0	21
NA	NA	73.91304348	73.91304348	NA	yes	822	822	#969696	no	0	NA	NA	legacy	NA	0	relative	0	0	LEFT	0	0	0	22	0	0	22	0	0	0	0	0	22	22	22	NA	NA	22	0	1	1	22	22	0	0	0	0	0	0	22
NA	NA	75	75	NA	yes	811	811	#969696	no	0	NA	NA	legacy	NA	0	relative	1	1	RIGHT	0	0	0	23	0	0	23	0	0	0	0	0	23	23	23	NA	NA	23	0	1	1	23	23	0	0	0	0	0	0	23
NA	NA	76	76	NA	yes	782	782	#969696	no	0	NA	NA	legacy	NA	0	relative	1	1	RIGHT	0	0	0	24	0	0	24	0	0	0	0	0	24	24	24	NA	NA	24	0	1	1	24	24	0	0	0	0	0	0	24
NA	NA	76.92307692	76.92307692	NA	yes	770	770	#969696	no	0	NA	NA	legacy	NA	0	relative	1	1	LEFT	0	0	0	25	0	0	25	0	0	0	0	0	25	25	25	NA	NA	25	0	1	1	25	25	0	0	0	0	0	0	25
NA	NA	77.77777778	77.77777778	NA	yes	763	763	#969696	no	0	NA	NA	legacy	NA	0	relative	1	1	LEFT	0	0	0	26	0	0	26	0	0	0	0	0	26	26	26	NA	NA	26	0	1	1	26	26	0	0	0	0	0	0	26
NA	NA	78.57142857	78.57142857	NA	yes	761	761	#969696	no	0	NA	NA	legacy	NA	0	relative	1	1	RIGHT	0	0	0	27	0	0	27	0	0	0	0	0	27	27	27	NA	NA	27	0	1	1	27	27	0	0	0	0	0	0	27
NA	NA	79.31034483	79.31034483	NA	yes	755	755	#969696	no	0	NA	NA	legacy	NA	0	relative	1	1	RIGHT	0	0	0	28	0	0	28	0	0	0	0	0	28	28	28	NA	NA	28	0	1	1	28	28	0	0	0	0	0	0	28
NA	NA	76.66666667	76.66666667	NA	yes	750	750	#969696	no	0	NA	NA	legacy	NA	0	relative	0	0	RIGHT	0	0	0	29	0	0	29	0	0	0	0	0	29	29	29	NA	NA	29	0	1	1	29	29	0	0	0	0	0	0	29
NA	NA	77.41935484	77.41935484	NA	yes	755	755	#969696	no	0	NA	NA	legacy	NA	0	relative	1	1	LEFT	0	0	0	30	0	0	30	0	0	0	0	0	30	30	30	NA	NA	30	0	1	1	30	30	0	0	0	0	0	0	30
NA	NA	78.125	78.125	NA	yes	774	774	#969696	no	0	NA	NA	legacy	NA	0	relative	1	1	RIGHT	0	0	0	31	0	0	31	0	0	0	0	0	31	31	31	NA	NA	31	0	1	1	31	31	0	0	0	0	0	0	31
NA	NA	75.75757576	75.75757576	NA	yes	776	776	#969696	no	0	NA	NA	legacy	NA	0	relative	0	0	RIGHT	0	0	0	32	0	0	32	0	0	0	0	0	32	32	32	NA	NA	32	0	1	1	32	32	0	0	0	0	0	0	32
NA	NA	76.47058824	76.47058824	NA	yes	782	782	#969696	no	0	NA	NA	legacy	NA	0	relative	1	1	RIGHT	0	0	0	33	0	0	33	0	0	0	0	0	33	33	33	NA	NA	33	0	1	1	33	33	0	0	0	0	0	0	33
NA	NA	77.14285714	77.14285714	NA	yes	786	786	#969696	no	0	NA	NA	legacy	NA	0	relative	1	1	RIGHT	0	0	0	34	0	0	34	0	0	0	0	0	34	34	34	NA	NA	34	0	1	1	34	34	0	0	0	0	0	0	34
NA	NA	75	75	NA	yes	789	789	#969696	no	0	NA	NA	legacy	NA	0	relative	0	0	LEFT	0	0	0	35	0	0	35	0	0	0	0	0	35	35	35	NA	NA	35	0	1	1	35	35	0	0	0	0	0	0	35
NA	NA	0	0	NA	yes	531	531	#969696	no	1	NA	NA	legacy	NA	0	relative	0	0	LEFT	1	1	0	36	0	0	36	0	0	0	0	0	36	36	36	0	NA	36	0	2	2	36	36	1	0	0	0	1	1	36
NA	NA	50	50	NA	yes	633	633	#969696	no	1	NA	NA	legacy	NA	0	relative	1	1	LEFT	1	1	0	37	0	0	37	0	0	0	0	0	37	37	37	0	NA	37	0	2	2	37	37	1	0	0	0	1	1	37
NA	NA	66.66666667	66.66666667	NA	yes	610	610	#969696	no	1	NA	NA	legacy	NA	0	relative	1	1	RIGHT	1	1	0	38	0	0	38	0	0	0	0	0	38	38	38	0	NA	38	0	2	2	38	38	1	0	0	0	1	1	38
NA	NA	75	75	NA	yes	620	620	#969696	no	1	NA	NA	legacy	NA	0	relative	1	1	RIGHT	1	1	0	39	0	0	39	0	0	0	0	0	39	39	39	0	NA	39	0	2	2	39	39	1	0	0	0	1	1	39
NA	NA	80	80	NA	yes	620	620	#969696	no	1	NA	NA	legacy	NA	0	relative	1	1	LEFT	1	1	0	40	0	0	40	0	0	0	0	0	40	40	40	0	NA	40	0	2	2	40	40	1	0	0	0	1	1	40
NA	NA	66.66666667	66.66666667	NA	yes	630	630	#969696	no	1	NA	NA	legacy	NA	0	relative	0	0	RIGHT	1	1	0	41	0	0	41	0	0	0	0	0	41	41	41	0	NA	41	0	2	2	41	41	1	0	0	0	1	1	41
NA	NA	71.42857143	71.42857143	NA	yes	610	610	#969696	no	1	NA	NA	legacy	NA	0	relative	1	1	RIGHT	1	1	0	42	0	0	42	0	0	0	0	0	42	42	42	0	NA	42	0	2	2	42	42	1	0	0	0	1	1	42
NA	NA	75	75	NA	yes	646	646	#969696	no	1	NA	NA	legacy	NA	0	relative	1	1	LEFT	1	1	0	43	0	0	43	0	0	0	0	0	43	43	43	0	NA	43	0	2	2	43	43	1	0	0	0	1	1	43
NA	NA	77.77777778	77.77777778	NA	yes	675	675	#969696	no	1	NA	NA	legacy	NA	0	relative	1	1	RIGHT	1	1	0	44	0	0	44	0	0	0	0	0	44	44	44	0	NA	44	0	2	2	44	44	1	0	0	0	1	1	44
NA	NA	70	70	NA	yes	665	665	#969696	no	1	NA	NA	legacy	NA	0	relative	0	0	RIGHT	1	1	0	45	0	0	45	0	0	0	0	0	45	45	45	0	NA	45	0	2	2	45	45	1	0	0	0	1	1	45
NA	NA	72.72727273	72.72727273	NA	yes	672	672	#969696	no	1	NA	NA	legacy	NA	0	relative	1	1	LEFT	1	1	0	46	0	0	46	0	0	0	0	0	46	46	46	0	NA	46	0	2	2	46	46	1	0	0	0	1	1	46
NA	NA	75	75	NA	yes	682	682	#969696	no	1	NA	NA	legacy	NA	0	relative	1	1	RIGHT	1	1	0	47	0	0	47	0	0	0	0	0	47	47	47	0	NA	47	0	2	2	47	47	1	0	0	0	1	1	47
NA	NA	76.92307692	76.92307692	NA	yes	684	684	#969696	no	1	NA	NA	legacy	NA	0	relative	1	1	LEFT	1	1	0	48	0	0	48	0	0	0	0	0	48	48	48	0	NA	48	0	2	2	48	48	1	0	0	0	1	1	48
NA	NA	78.57142857	78.57142857	NA	yes	684	684	#969696	no	1	NA	NA	legacy	NA	0	relative	1	1	RIGHT	1	1	0	49	0	0	49	0	0	0	0	0	49	49	49	0	NA	49	0	2	2	49	49	1	0	0	0	1	1	49
NA	NA	73.33333333	73.33333333	NA	yes	690	690	#969696	no	1	NA	NA	legacy	NA	0	relative	0	0	RIGHT	1	1	0	50	0	0	50	0	0	0	0	0	50	50	50	0	NA	50	0	2	2	50	50	1	0	0	0	1	1	50
NA	NA	75	75	NA	yes	684	684	#969696	no	1	NA	NA	legacy	NA	0	relative	1	1	RIGHT	1	1	0	51	0	0	51	0	0	0	0	0	51	51	51	0	NA	51	0	2	2	51	51	1	0	0	0	1	1	51
NA	NA	76.47058824	76.47058824	NA	yes	669	669	#969696	no	1	NA	NA	legacy	NA	0	relative	1	1	LEFT	1	1	0	52	0	0	52	0	0	0	0	0	52	52	52	0	NA	52	0	2	2	52	52	1	0	0	0	1	1	52
NA	NA	77.77777778	77.77777778	NA	yes	664	664	#969696	no	1	NA	NA	legacy	NA	0	relative	1	1	RIGHT	1	1	0	53	0	0	53	0	0	0	0	0	53	53	53	0	NA	53	0	2	2	53	53	1	0	0	0	1	1	53
NA	NA	78.94736842	78.94736842	NA	yes	657	657	#969696	no	1	NA	NA	legacy	NA	0	relative	1	1	RIGHT	1	1	0	54	0	0	54	0	0	0	0	0	54	54	54	0	NA	54	0	2	2	54	54	1	0	0	0	1	1	54
NA	NA	80	80	NA	yes	660	660	#969696	no	1	NA	NA	legacy	NA	0	relative	1	1	LEFT	1	1	0	55	0	0	55	0	0	0	0	0	55	55	55	0	NA	55	0	2	2	55	55	1	0	0	0	1	1	55
NA	NA	80.95238095	80.95238095	NA	yes	660	660	#969696	no	1	NA	NA	legacy	NA	0	relative	1	1	RIGHT	1	1	0	56	0	0	56	0	0	0	0	0	56	56	56	0	NA	56	0	2	2	56	56	1	0	0	0	1	1	56
NA	NA	81.81818182	81.81818182	NA	yes	654	654	#969696	no	1	NA	NA	legacy	NA	0	relative	1	1	RIGHT	1	1	0	57	0	0	57	0	0	0	0	0	57	57	57	0	NA	57	0	2	2	57	57	1	0	0	0	1	1	57
NA	NA	78.26086957	78.26086957	NA	yes	651	651	#969696	no	1	NA	NA	legacy	NA	0	relative	0	0	RIGHT	1	1	0	58	0	0	58	0	0	0	0	0	58	58	58	0	NA	58	0	2	2	58	58	1	0	0	0	1	1	58
NA	NA	79.16666667	79.16666667	NA	yes	653	653	#969696	no	1	NA	NA	legacy	NA	0	relative	1	1	LEFT	1	1	0	59	0	0	59	0	0	0	0	0	59	59	59	0	NA	59	0	2	2	59	59	1	0	0	0	1	1	59
NA	NA	76	76	NA	yes	648	648	#969696	no	1	NA	NA	legacy	NA	0	relative	0	0	RIGHT	1	1	0	60	0	0	60	0	0	0	0	0	60	60	60	0	NA	60	0	2	2	60	60	1	0	0	0	1	1	60
NA	NA	76.92307692	76.92307692	NA	yes	642	642	#969696	no	1	NA	NA	legacy	NA	0	relative	1	1	RIGHT	1	1	0	61	0	0	61	0	0	0	0	0	61	61	61	0	NA	61	0	2	2	61	61	1	0	0	0	1	1	61
NA	NA	77.77777778	77.77777778	NA	yes	642	642	#969696	no	1	NA	NA	legacy	NA	0	relative	1	1	LEFT	1	1	0	62	0	0	62	0	0	0	0	0	62	62	62	0	NA	62	0	2	2	62	62	1	0	0	0	1	1	62
NA	NA	75	75	NA	yes	640	640	#969696	no	1	NA	NA	legacy	NA	0	relative	0	0	LEFT	1	1	0	63	0	0	63	0	0	0	0	0	63	63	63	0	NA	63	0	2	2	63	63	1	0	0	0	1	1	63
NA	NA	72.4137931	72.4137931	NA	yes	639	639	#969696	no	1	NA	NA	legacy	NA	0	relative	0	0	LEFT	1	1	0	64	0	0	64	0	0	0	0	0	64	64	64	0	NA	64	0	2	2	64	64	1	0	0	0	1	1	64
NA	NA	73.33333333	73.33333333	NA	yes	637	637	#969696	no	1	NA	NA	legacy	NA	0	relative	1	1	LEFT	1	1	0	65	0	0	65	0	0	0	0	0	65	65	65	0	NA	65	0	2	2	65	65	1	0	0	0	1	1	65
NA	NA	74.19354839	74.19354839	NA	yes	637	637	#969696	no	1	NA	NA	legacy	NA	0	relative	1	1	RIGHT	1	1	0	66	0	0	66	0	0	0	0	0	66	66	66	0	NA	66	0	2	2	66	66	1	0	0	0	1	1	66
NA	NA	75	75	NA	yes	638	638	#969696	no	1	NA	NA	legacy	NA	0	relative	1	1	LEFT	1	1	0	67	0	0	67	0	0	0	0	0	67	67	67	0	NA	67	0	2	2	67	67	1	0	0	0	1	1	67
NA	NA	75.75757576	75.75757576	NA	yes	637	637	#969696	no	1	NA	NA	legacy	NA	0	relative	1	1	LEFT	1	1	0	68	0	0	68	0	0	0	0	0	68	68	68	0	NA	68	0	2	2	68	68	1	0	0	0	1	1	68
NA	NA	76.47058824	76.47058824	NA	yes	638	638	#969696	no	1	NA	NA	legacy	NA	0	relative	1	1	RIGHT	1	1	0	69	0	0	69	0	0	0	0	0	69	69	69	0	NA	69	0	2	2	69	69	1	0	0	0	1	1	69
NA	NA	77.14285714	77.14285714	NA	yes	638	638	#969696	no	1	NA	NA	legacy	NA	0	relative	1	1	RIGHT	1	1	0	70	0	0	70	0	0	0	0	0	70	70	70	0	NA	70	0	2	2	70	70	1	0	0	0	1	1	70
NA	NA	77.77777778	77.77777778	NA	yes	638	638	#969696	no	1	NA	NA	legacy	NA	0	relative	1	1	RIGHT	1	1	0	71	0	0	71	0	0	0	0	0	71	71	71	0	NA	71	0	2	2	71	71	1	0	0	0	1	1	71
NA	NA	100	100	NA	yes	768	768	#969696	no	2	NA	NA	legacy	NA	0	relative	1	1	LEFT	2	2	0	72	0	0	72	0	0	0	0	0	72	72	72	0	0	72	0	3	3	72	72	2	0	0	0	2	2	72
NA	NA	100	100	NA	yes	723	723	#969696	no	2	NA	NA	legacy	NA	0	relative	1	1	RIGHT	2	2	0	73	0	0	73	0	0	0	0	0	73	73	73	0	0	73	0	3	3	73	73	2	0	0	0	2	2	73
NA	NA	100	100	NA	yes	755	755	#969696	no	2	NA	NA	legacy	NA	0	relative	1	1	RIGHT	2	2	0	74	0	0	74	0	0	0	0	0	74	74	74	0	0	74	0	3	3	74	74	2	0	0	0	2	2	74
NA	NA	100	100	NA	yes	743	743	#969696	no	2	NA	NA	legacy	NA	0	relative	1	1	LEFT	2	2	0	75	0	0	75	0	0	0	0	0	75	75	75	0	0	75	0	3	3	75	75	2	0	0	0	2	2	75
NA	NA	100	100	NA	yes	706	706	#969696	no	2	NA	NA	legacy	NA	0	relative	1	1	RIGHT	2	2	0	76	0	0	76	0	0	0	0	0	76	76	76	0	0	76	0	3	3	76	76	2	0	0	0	2	2	76
NA	NA	100	100	NA	yes	697	697	#969696	no	2	NA	NA	legacy	NA	0	relative	1	1	RIGHT	2	2	0	77	0	0	77	0	0	0	0	0	77	77	77	0	0	77	0	3	3	77	77	2	0	0	0	2	2	77
NA	NA	85.71428571	85.71428571	NA	yes	728	728	#969696	no	2	NA	NA	legacy	NA	0	relative	0	0	RIGHT	2	2	0	78	0	0	78	0	0	0	0	0	78	78	78	0	0	78	0	3	3	78	78	2	0	0	0	2	2	78
NA	NA	87.5	87.5	NA	yes	736	736	#969696	no	2	NA	NA	legacy	NA	0	relative	1	1	RIGHT	2	2	0	79	0	0	79	0	0	0	0	0	79	79	79	0	0	79	0	3	3	79	79	2	0	0	0	2	2	79
NA	NA	88.88888889	88.88888889	NA	yes	720	720	#969696	no	2	NA	NA	legacy	NA	0	relative	1	1	LEFT	2	2	0	80	0	0	80	0	0	0	0	0	80	80	80	0	0	80	0	3	3	80	80	2	0	0	0	2	2	80
NA	NA	90	90	NA	yes	710	710	#969696	no	2	NA	NA	legacy	NA	0	relative	1	1	RIGHT	2	2	0	81	0	0	81	0	0	0	0	0	81	81	81	0	0	81	0	3	3	81	81	2	0	0	0	2	2	81
NA	NA	90.90909091	90.90909091	NA	yes	721	721	#969696	no	2	NA	NA	legacy	NA	0	relative	1	1	LEFT	2	2	0	82	0	0	82	0	0	0	0	0	82	82	82	0	0	82	0	3	3	82	82	2	0	0	0	2	2	82
NA	NA	91.66666667	91.66666667	NA	yes	710	710	#969696	no	2	NA	NA	legacy	NA	0	relative	1	1	LEFT	2	2	0	83	0	0	83	0	0	0	0	0	83	83	83	0	0	83	0	3	3	83	83	2	0	0	0	2	2	83
NA	NA	92.30769231	92.30769231	NA	yes	700	700	#969696	no	2	NA	NA	legacy	NA	0	relative	1	1	LEFT	2	2	0	84	0	0	84	0	0	0	0	0	84	84	84	0	0	84	0	3	3	84	84	2	0	0	0	2	2	84
NA	NA	92.85714286	92.85714286	NA	yes	692	692	#969696	no	2	NA	NA	legacy	NA	0	relative	1	1	RIGHT	2	2	0	85	0	0	85	0	0	0	0	0	85	85	85	0	0	85	0	3	3	85	85	2	0	0	0	2	2	85
NA	NA	93.33333333	93.33333333	NA	yes	676	676	#969696	no	2	NA	NA	legacy	NA	0	relative	1	1	RIGHT	2	2	0	86	0	0	86	0	0	0	0	0	86	86	86	0	0	86	0	3	3	86	86	2	0	0	0	2	2	86
NA	NA	93.75	93.75	NA	yes	671	671	#969696	no	2	NA	NA	legacy	NA	0	relative	1	1	RIGHT	2	2	0	87	0	0	87	0	0	0	0	0	87	87	87	0	0	87	0	3	3	87	87	2	0	0	0	2	2	87
NA	NA	94.11764706	94.11764706	NA	yes	666	666	#969696	no	2	NA	NA	legacy	NA	0	relative	1	1	RIGHT	2	2	0	88	0	0	88	0	0	0	0	0	88	88	88	0	0	88	0	3	3	88	88	2	0	0	0	2	2	88
NA	NA	94.44444444	94.44444444	NA	yes	663	663	#969696	no	2	NA	NA	legacy	NA	0	relative	1	1	RIGHT	2	2	0	89	0	0	89	0	0	0	0	0	89	89	89	0	0	89	0	3	3	89	89	2	0	0	0	2	2	89
NA	NA	94.73684211	94.73684211	NA	yes	660	660	#969696	no	2	NA	NA	legacy	NA	0	relative	1	1	LEFT	2	2	0	90	0	0	90	0	0	0	0	0	90	90	90	0	0	90	0	3	3	90	90	2	0	0	0	2	2	90
NA	NA	90	90	NA	yes	655	655	#969696	no	2	NA	NA	legacy	NA	0	relative	0	0	RIGHT	2	2	0	91	0	0	91	0	0	0	0	0	91	91	91	0	0	91	0	3	3	91	91	2	0	0	0	2	2	91
NA	NA	90.47619048	90.47619048	NA	yes	646	646	#969696	no	2	NA	NA	legacy	NA	0	relative	1	1	RIGHT	2	2	0	92	0	0	92	0	0	0	0	0	92	92	92	0	0	92	0	3	3	92	92	2	0	0	0	2	2	92
NA	NA	90.90909091	90.90909091	NA	yes	641	641	#969696	no	2	NA	NA	legacy	NA	0	relative	1	1	LEFT	2	2	0	93	0	0	93	0	0	0	0	0	93	93	93	0	0	93	0	3	3	93	93	2	0	0	0	2	2	93
NA	NA	86.95652174	86.95652174	NA	yes	651	651	#969696	no	2	NA	NA	legacy	NA	0	relative	0	0	RIGHT	2	2	0	94	0	0	94	0	0	0	0	0	94	94	94	0	0	94	0	3	3	94	94	2	0	0	0	2	2	94
NA	NA	83.33333333	83.33333333	NA	yes	646	646	#969696	no	2	NA	NA	legacy	NA	0	relative	0	0	LEFT	2	2	0	95	0	0	95	0	0	0	0	0	95	95	95	0	0	95	0	3	3	95	95	2	0	0	0	2	2	95
NA	NA	84	84	NA	yes	649	649	#969696	no	2	NA	NA	legacy	NA	0	relative	1	1	RIGHT	2	2	0	96	0	0	96	0	0	0	0	0	96	96	96	0	0	96	0	3	3	96	96	2	0	0	0	2	2	96
NA	NA	84.61538462	84.61538462	NA	yes	649	649	#969696	no	2	NA	NA	legacy	NA	0	relative	1	1	RIGHT	2	2	0	97	0	0	97	0	0	0	0	0	97	97	97	0	0	97	0	3	3	97	97	2	0	0	0	2	2	97
NA	NA	81.48148148	81.48148148	NA	yes	647	647	#969696	no	2	NA	NA	legacy	NA	0	relative	0	0	LEFT	2	2	0	98	0	0	98	0	0	0	0	0	98	98	98	0	0	98	0	3	3	98	98	2	0	0	0	2	2	98
NA	NA	82.14285714	82.14285714	NA	yes	642	642	#969696	no	2	NA	NA	legacy	NA	0	relative	1	1	LEFT	2	2	0	99	0	0	99	0	0	0	0	0	99	99	99	0	0	99	0	3	3	99	99	2	0	0	0	2	2	99
NA	NA	82.75862069	82.75862069	NA	yes	643	643	#969696	no	2	NA	NA	legacy	NA	0	relative	1	1	LEFT	2	2	0	100	0	0	100	0	0	0	0	0	100	100	100	0	0	100	0	3	3	100	100	2	0	0	0	2	2	100
NA	NA	83.33333333	83.33333333	NA	yes	641	641	#969696	no	2	NA	NA	legacy	NA	0	relative	1	1	RIGHT	2	2	0	101	0	0	101	0	0	0	0	0	101	101	101	0	0	101	0	3	3	101	101	2	0	0	0	2	2	101
NA	NA	80.64516129	80.64516129	NA	yes	638	638	#969696	no	2	NA	NA	legacy	NA	0	relative	0	0	LEFT	2	2	0	102	0	0	102	0	0	0	0	0	102	102	102	0	0	102	0	3	3	102	102	2	0	0	0	2	2	102
NA	NA	81.25	81.25	NA	yes	637	637	#969696	no	2	NA	NA	legacy	NA	0	relative	1	1	RIGHT	2	2	0	103	0	0	103	0	0	0	0	0	103	103	103	0	0	103	0	3	3	103	103	2	0	0	0	2	2	103
NA	NA	81.81818182	81.81818182	NA	yes	637	637	#969696	no	2	NA	NA	legacy	NA	0	relative	1	1	LEFT	2	2	0	104	0	0	104	0	0	0	0	0	104	104	104	0	0	104	0	3	3	104	104	2	0	0	0	2	2	104
NA	NA	79.41176471	79.41176471	NA	yes	639	639	#969696	no	2	NA	NA	legacy	NA	0	relative	0	0	LEFT	2	2	0	105	0	0	105	0	0	0	0	0	105	105	105	0	0	105	0	3	3	105	105	2	0	0	0	2	2	105
NA	NA	80	80	NA	yes	637	637	#969696	no	2	NA	NA	legacy	NA	0	relative	1	1	RIGHT	2	2	0	106	0	0	106	0	0	0	0	0	106	106	106	0	0	106	0	3	3	106	106	2	0	0	0	2	2	106
NA	NA	80.55555556	80.55555556	NA	yes	636	636	#969696	no	2	NA	NA	legacy	NA	0	relative	1	1	RIGHT	2	2	0	107	0	0	107	0	0	0	0	0	107	107	107	0	0	107	0	3	3	107	107	2	0	0	0	2	2	107
NA	NA	100	100	NA	yes	672	672	#969696	no	3	NA	NA	legacy	NA	0	relative	1	1	RIGHT	3	3	0	108	0	0	108	0	0	0	0	0	108	108	108	0	1	108	0	4	4	108	108	3	0	0	0	3	3	108
NA	NA	100	100	NA	yes	696	696	#969696	no	3	NA	NA	legacy	NA	0	relative	1	1	LEFT	3	3	0	109	0	0	109	0	0	0	0	0	109	109	109	0	1	109	0	4	4	109	109	3	0	0	0	3	3	109
NA	NA	100	100	NA	yes	648	648	#969696	no	3	NA	NA	legacy	NA	0	relative	1	1	LEFT	3	3	0	110	0	0	110	0	0	0	0	0	110	110	110	0	1	110	0	4	4	110	110	3	0	0	0	3	3	110
NA	NA	100	100	NA	yes	668	668	#969696	no	3	NA	NA	legacy	NA	0	relative	1	1	RIGHT	3	3	0	111	0	0	111	0	0	0	0	0	111	111	111	0	1	111	0	4	4	111	111	3	0	0	0	3	3	111
NA	NA	100	100	NA	yes	668	668	#969696	no	3	NA	NA	legacy	NA	0	relative	1	1	RIGHT	3	3	0	112	0	0	112	0	0	0	0	0	112	112	112	0	1	112	0	4	4	112	112	3	0	0	0	3	3	112
NA	NA	83.33333333	83.33333333	NA	yes	673	673	#969696	no	3	NA	NA	legacy	NA	0	relative	0	0	RIGHT	3	3	0	113	0	0	113	0	0	0	0	0	113	113	113	0	1	113	0	4	4	113	113	3	0	0	0	3	3	113
NA	NA	85.71428571	85.71428571	NA	yes	691	691	#969696	no	3	NA	NA	legacy	NA	0	relative	1	1	LEFT	3	3	0	114	0	0	114	0	0	0	0	0	114	114	114	0	1	114	0	4	4	114	114	3	0	0	0	3	3	114
NA	NA	87.5	87.5	NA	yes	686	686	#969696	no	3	NA	NA	legacy	NA	0	relative	1	1	RIGHT	3	3	0	115	0	0	115	0	0	0	0	0	115	115	115	0	1	115	0	4	4	115	115	3	0	0	0	3	3	115
NA	NA	88.88888889	88.88888889	NA	yes	681	681	#969696	no	3	NA	NA	legacy	NA	0	relative	1	1	RIGHT	3	3	0	116	0	0	116	0	0	0	0	0	116	116	116	0	1	116	0	4	4	116	116	3	0	0	0	3	3	116
NA	NA	90	90	NA	yes	691	691	#969696	no	3	NA	NA	legacy	NA	0	relative	1	1	LEFT	3	3	0	117	0	0	117	0	0	0	0	0	117	117	117	0	1	117	0	4	4	117	117	3	0	0	0	3	3	117
NA	NA	90.90909091	90.90909091	NA	yes	703	703	#969696	no	3	NA	NA	legacy	NA	0	relative	1	1	RIGHT	3	3	0	118	0	0	118	0	0	0	0	0	118	118	118	0	1	118	0	4	4	118	118	3	0	0	0	3	3	118
NA	NA	91.66666667	91.66666667	NA	yes	698	698	#969696	no	3	NA	NA	legacy	NA	0	relative	1	1	LEFT	3	3	0	119	0	0	119	0	0	0	0	0	119	119	119	0	1	119	0	4	4	119	119	3	0	0	0	3	3	119
NA	NA	92.30769231	92.30769231	NA	yes	692	692	#969696	no	3	NA	NA	legacy	NA	0	relative	1	1	LEFT	3	3	0	120	0	0	120	0	0	0	0	0	120	120	120	0	1	120	0	4	4	120	120	3	0	0	0	3	3	120
NA	NA	92.85714286	92.85714286	NA	yes	681	681	#969696	no	3	NA	NA	legacy	NA	0	relative	1	1	RIGHT	3	3	0	121	0	0	121	0	0	0	0	0	121	121	121	0	1	121	0	4	4	121	121	3	0	0	0	3	3	121
NA	NA	93.33333333	93.33333333	NA	yes	674	674	#969696	no	3	NA	NA	legacy	NA	0	relative	1	1	RIGHT	3	3	0	122	0	0	122	0	0	0	0	0	122	122	122	0	1	122	0	4	4	122	122	3	0	0	0	3	3	122
NA	NA	93.75	93.75	NA	yes	671	671	#969696	no	3	NA	NA	legacy	NA	0	relative	1	1	LEFT	3	3	0	123	0	0	123	0	0	0	0	0	123	123	123	0	1	123	0	4	4	123	123	3	0	0	0	3	3	123
NA	NA	88.23529412	88.23529412	NA	yes	671	671	#969696	no	3	NA	NA	legacy	NA	0	relative	0	0	RIGHT	3	3	0	124	0	0	124	0	0	0	0	0	124	124	124	0	1	124	0	4	4	124	124	3	0	0	0	3	3	124
NA	NA	88.88888889	88.88888889	NA	yes	676	676	#969696	no	3	NA	NA	legacy	NA	0	relative	1	1	LEFT	3	3	0	125	0	0	125	0	0	0	0	0	125	125	125	0	1	125	0	4	4	125	125	3	0	0	0	3	3	125
NA	NA	89.47368421	89.47368421	NA	yes	678	678	#969696	no	3	NA	NA	legacy	NA	0	relative	1	1	LEFT	3	3	0	126	0	0	126	0	0	0	0	0	126	126	126	0	1	126	0	4	4	126	126	3	0	0	0	3	3	126
NA	NA	90	90	NA	yes	676	676	#969696	no	3	NA	NA	legacy	NA	0	relative	1	1	LEFT	3	3	0	127	0	0	127	0	0	0	0	0	127	127	127	0	1	127	0	4	4	127	127	3	0	0	0	3	3	127
NA	NA	90.47619048	90.47619048	NA	yes	670	670	#969696	no	3	NA	NA	legacy	NA	0	relative	1	1	RIGHT	3	3	0	128	0	0	128	0	0	0	0	0	128	128	128	0	1	128	0	4	4	128	128	3	0	0	0	3	3	128
NA	NA	86.36363636	86.36363636	NA	yes	671	671	#969696	no	3	NA	NA	legacy	NA	0	relative	0	0	LEFT	3	3	0	129	0	0	129	0	0	0	0	0	129	129	129	0	1	129	0	4	4	129	129	3	0	0	0	3	3	129
NA	NA	86.95652174	86.95652174	NA	yes	670	670	#969696	no	3	NA	NA	legacy	NA	0	relative	1	1	RIGHT	3	3	0	130	0	0	130	0	0	0	0	0	130	130	130	0	1	130	0	4	4	130	130	3	0	0	0	3	3	130
NA	NA	87.5	87.5	NA	yes	666	666	#969696	no	3	NA	NA	legacy	NA	0	relative	1	1	LEFT	3	3	0	131	0	0	131	0	0	0	0	0	131	131	131	0	1	131	0	4	4	131	131	3	0	0	0	3	3	131
NA	NA	88	88	NA	yes	667	667	#969696	no	3	NA	NA	legacy	NA	0	relative	1	1	LEFT	3	3	0	132	0	0	132	0	0	0	0	0	132	132	132	0	1	132	0	4	4	132	132	3	0	0	0	3	3	132
NA	NA	84.61538462	84.61538462	NA	yes	667	667	#969696	no	3	NA	NA	legacy	NA	0	relative	0	0	LEFT	3	3	0	133	0	0	133	0	0	0	0	0	133	133	133	0	1	133	0	4	4	133	133	3	0	0	0	3	3	133
NA	NA	85.18518519	85.18518519	NA	yes	663	663	#969696	no	3	NA	NA	legacy	NA	0	relative	1	1	RIGHT	3	3	0	134	0	0	134	0	0	0	0	0	134	134	134	0	1	134	0	4	4	134	134	3	0	0	0	3	3	134
NA	NA	85.71428571	85.71428571	NA	yes	661	661	#969696	no	3	NA	NA	legacy	NA	0	relative	1	1	RIGHT	3	3	0	135	0	0	135	0	0	0	0	0	135	135	135	0	1	135	0	4	4	135	135	3	0	0	0	3	3	135
NA	NA	86.20689655	86.20689655	NA	yes	661	661	#969696	no	3	NA	NA	legacy	NA	0	relative	1	1	LEFT	3	3	0	136	0	0	136	0	0	0	0	0	136	136	136	0	1	136	0	4	4	136	136	3	0	0	0	3	3	136
NA	NA	86.66666667	86.66666667	NA	yes	660	660	#969696	no	3	NA	NA	legacy	NA	0	relative	1	1	RIGHT	3	3	0	137	0	0	137	0	0	0	0	0	137	137	137	0	1	137	0	4	4	137	137	3	0	0	0	3	3	137
NA	NA	87.09677419	87.09677419	NA	yes	660	660	#969696	no	3	NA	NA	legacy	NA	0	relative	1	1	LEFT	3	3	0	138	0	0	138	0	0	0	0	0	138	138	138	0	1	138	0	4	4	138	138	3	0	0	0	3	3	138
NA	NA	84.375	84.375	NA	yes	660	660	#969696	no	3	NA	NA	legacy	NA	0	relative	0	0	LEFT	3	3	0	139	0	0	139	0	0	0	0	0	139	139	139	0	1	139	0	4	4	139	139	3	0	0	0	3	3	139
NA	NA	84.84848485	84.84848485	NA	yes	659	659	#969696	no	3	NA	NA	legacy	NA	0	relative	1	1	LEFT	3	3	0	140	0	0	140	0	0	0	0	0	140	140	140	0	1	140	0	4	4	140	140	3	0	0	0	3	3	140
NA	NA	82.35294118	82.35294118	NA	yes	665	665	#969696	no	3	NA	NA	legacy	NA	0	relative	0	0	RIGHT	3	3	0	141	0	0	141	0	0	0	0	0	141	141	141	0	1	141	0	4	4	141	141	3	0	0	0	3	3	141
NA	NA	82.85714286	82.85714286	NA	yes	667	667	#969696	no	3	NA	NA	legacy	NA	0	relative	1	1	LEFT	3	3	0	142	0	0	142	0	0	0	0	0	142	142	142	0	1	142	0	4	4	142	142	3	0	0	0	3	3	142
NA	NA	80.55555556	80.55555556	NA	yes	672	672	#969696	no	3	NA	NA	legacy	NA	0	relative	0	0	LEFT	3	3	0	143	0	0	143	0	0	0	0	0	143	143	143	0	1	143	0	4	4	143	143	3	0	0	0	3	3	143
NA	NA	100	100	NA	yes	649	649	#969696	no	4	NA	NA	legacy	NA	0	relative	1	1	LEFT	4	4	0	144	0	0	144	0	0	0	0	0	144	144	144	0	2	144	0	5	5	144	144	4	0	0	0	4	4	144
NA	NA	100	100	NA	yes	622	622	#969696	no	4	NA	NA	legacy	NA	0	relative	1	1	RIGHT	4	4	0	145	0	0	145	0	0	0	0	0	145	145	145	0	2	145	0	5	5	145	145	4	0	0	0	4	4	145
NA	NA	66.66666667	66.66666667	NA	yes	675	675	#969696	no	4	NA	NA	legacy	NA	0	relative	0	0	LEFT	4	4	0	146	0	0	146	0	0	0	0	0	146	146	146	0	2	146	0	5	5	146	146	4	0	0	0	4	4	146
NA	NA	75	75	NA	yes	734	734	#969696	no	4	NA	NA	legacy	NA	0	relative	1	1	LEFT	4	4	0	147	0	0	147	0	0	0	0	0	147	147	147	0	2	147	0	5	5	147	147	4	0	0	0	4	4	147
NA	NA	80	80	NA	yes	702	702	#969696	no	4	NA	NA	legacy	NA	0	relative	1	1	LEFT	4	4	0	148	0	0	148	0	0	0	0	0	148	148	148	0	2	148	0	5	5	148	148	4	0	0	0	4	4	148
NA	NA	83.33333333	83.33333333	NA	yes	709	709	#969696	no	4	NA	NA	legacy	NA	0	relative	1	1	LEFT	4	4	0	149	0	0	149	0	0	0	0	0	149	149	149	0	2	149	0	5	5	149	149	4	0	0	0	4	4	149
NA	NA	85.71428571	85.71428571	NA	yes	770	770	#969696	no	4	NA	NA	legacy	NA	0	relative	1	1	LEFT	4	4	0	150	0	0	150	0	0	0	0	0	150	150	150	0	2	150	0	5	5	150	150	4	0	0	0	4	4	150
NA	NA	87.5	87.5	NA	yes	766	766	#969696	no	4	NA	NA	legacy	NA	0	relative	1	1	LEFT	4	4	0	151	0	0	151	0	0	0	0	0	151	151	151	0	2	151	0	5	5	151	151	4	0	0	0	4	4	151
NA	NA	88.88888889	88.88888889	NA	yes	761	761	#969696	no	4	NA	NA	legacy	NA	0	relative	1	1	RIGHT	4	4	0	152	0	0	152	0	0	0	0	0	152	152	152	0	2	152	0	5	5	152	152	4	0	0	0	4	4	152
NA	NA	90	90	NA	yes	760	760	#969696	no	4	NA	NA	legacy	NA	0	relative	1	1	LEFT	4	4	0	153	0	0	153	0	0	0	0	0	153	153	153	0	2	153	0	5	5	153	153	4	0	0	0	4	4	153
NA	NA	90.90909091	90.90909091	NA	yes	757	757	#969696	no	4	NA	NA	legacy	NA	0	relative	1	1	RIGHT	4	4	0	154	0	0	154	0	0	0	0	0	154	154	154	0	2	154	0	5	5	154	154	4	0	0	0	4	4	154
NA	NA	91.66666667	91.66666667	NA	yes	754	754	#969696	no	4	NA	NA	legacy	NA	0	relative	1	1	LEFT	4	4	0	155	0	0	155	0	0	0	0	0	155	155	155	0	2	155	0	5	5	155	155	4	0	0	0	4	4	155
NA	NA	92.30769231	92.30769231	NA	yes	748	748	#969696	no	4	NA	NA	legacy	NA	0	relative	1	1	RIGHT	4	4	0	156	0	0	156	0	0	0	0	0	156	156	156	0	2	156	0	5	5	156	156	4	0	0	0	4	4	156
NA	NA	92.85714286	92.85714286	NA	yes	751	751	#969696	no	4	NA	NA	legacy	NA	0	relative	1	1	RIGHT	4	4	0	157	0	0	157	0	0	0	0	0	157	157	157	0	2	157	0	5	5	157	157	4	0	0	0	4	4	157
NA	NA	93.33333333	93.33333333	NA	yes	765	765	#969696	no	4	NA	NA	legacy	NA	0	relative	1	1	RIGHT	4	4	0	158	0	0	158	0	0	0	0	0	158	158	158	0	2	158	0	5	5	158	158	4	0	0	0	4	4	158
NA	NA	93.75	93.75	NA	yes	797	797	#969696	no	4	NA	NA	legacy	NA	0	relative	1	1	LEFT	4	4	0	159	0	0	159	0	0	0	0	0	159	159	159	0	2	159	0	5	5	159	159	4	0	0	0	4	4	159
NA	NA	94.11764706	94.11764706	NA	yes	796	796	#969696	no	4	NA	NA	legacy	NA	0	relative	1	1	LEFT	4	4	0	160	0	0	160	0	0	0	0	0	160	160	160	0	2	160	0	5	5	160	160	4	0	0	0	4	4	160
NA	NA	88.88888889	88.88888889	NA	yes	824	824	#969696	no	4	NA	NA	legacy	NA	0	relative	0	0	RIGHT	4	4	0	161	0	0	161	0	0	0	0	0	161	161	161	0	2	161	0	5	5	161	161	4	0	0	0	4	4	161
NA	NA	89.47368421	89.47368421	NA	yes	849	849	#969696	no	4	NA	NA	legacy	NA	0	relative	1	1	LEFT	4	4	0	162	0	0	162	0	0	0	0	0	162	162	162	0	2	162	0	5	5	162	162	4	0	0	0	4	4	162
NA	NA	90	90	NA	yes	848	848	#969696	no	4	NA	NA	legacy	NA	0	relative	1	1	LEFT	4	4	0	163	0	0	163	0	0	0	0	0	163	163	163	0	2	163	0	5	5	163	163	4	0	0	0	4	4	163
NA	NA	90.47619048	90.47619048	NA	yes	895	895	#969696	no	4	NA	NA	legacy	NA	0	relative	1	1	LEFT	4	4	0	164	0	0	164	0	0	0	0	0	164	164	164	0	2	164	0	5	5	164	164	4	0	0	0	4	4	164
NA	NA	90.90909091	90.90909091	NA	yes	890	890	#969696	no	4	NA	NA	legacy	NA	0	relative	1	1	RIGHT	4	4	0	165	0	0	165	0	0	0	0	0	165	165	165	0	2	165	0	5	5	165	165	4	0	0	0	4	4	165
NA	NA	86.95652174	86.95652174	NA	yes	891	891	#969696	no	4	NA	NA	legacy	NA	0	relative	0	0	RIGHT	4	4	0	166	0	0	166	0	0	0	0	0	166	166	166	0	2	166	0	5	5	166	166	4	0	0	0	4	4	166
NA	NA	87.5	87.5	NA	yes	890	890	#969696	no	4	NA	NA	legacy	NA	0	relative	1	1	RIGHT	4	4	0	167	0	0	167	0	0	0	0	0	167	167	167	0	2	167	0	5	5	167	167	4	0	0	0	4	4	167
NA	NA	88	88	NA	yes	889	889	#969696	no	4	NA	NA	legacy	NA	0	relative	1	1	LEFT	4	4	0	168	0	0	168	0	0	0	0	0	168	168	168	0	2	168	0	5	5	168	168	4	0	0	0	4	4	168
NA	NA	88.46153846	88.46153846	NA	yes	889	889	#969696	no	4	NA	NA	legacy	NA	0	relative	1	1	LEFT	4	4	0	169	0	0	169	0	0	0	0	0	169	169	169	0	2	169	0	5	5	169	169	4	0	0	0	4	4	169
NA	NA	88.88888889	88.88888889	NA	yes	893	893	#969696	no	4	NA	NA	legacy	NA	0	relative	1	1	RIGHT	4	4	0	170	0	0	170	0	0	0	0	0	170	170	170	0	2	170	0	5	5	170	170	4	0	0	0	4	4	170
NA	NA	89.28571429	89.28571429	NA	yes	883	883	#969696	no	4	NA	NA	legacy	NA	0	relative	1	1	LEFT	4	4	0	171	0	0	171	0	0	0	0	0	171	171	171	0	2	171	0	5	5	171	171	4	0	0	0	4	4	171
NA	NA	86.20689655	86.20689655	NA	yes	894	894	#969696	no	4	NA	NA	legacy	NA	0	relative	0	0	LEFT	4	4	0	172	0	0	172	0	0	0	0	0	172	172	172	0	2	172	0	5	5	172	172	4	0	0	0	4	4	172
NA	NA	86.66666667	86.66666667	NA	yes	904	904	#969696	no	4	NA	NA	legacy	NA	0	relative	1	1	RIGHT	4	4	0	173	0	0	173	0	0	0	0	0	173	173	173	0	2	173	0	5	5	173	173	4	0	0	0	4	4	173
NA	NA	87.09677419	87.09677419	NA	yes	909	909	#969696	no	4	NA	NA	legacy	NA	0	relative	1	1	LEFT	4	4	0	174	0	0	174	0	0	0	0	0	174	174	174	0	2	174	0	5	5	174	174	4	0	0	0	4	4	174
NA	NA	84.375	84.375	NA	yes	909	909	#969696	no	4	NA	NA	legacy	NA	0	relative	0	0	RIGHT	4	4	0	175	0	0	175	0	0	0	0	0	175	175	175	0	2	175	0	5	5	175	175	4	0	0	0	4	4	175
NA	NA	84.84848485	84.84848485	NA	yes	906	906	#969696	no	4	NA	NA	legacy	NA	0	relative	1	1	LEFT	4	4	0	176	0	0	176	0	0	0	0	0	176	176	176	0	2	176	0	5	5	176	176	4	0	0	0	4	4	176
NA	NA	85.29411765	85.29411765	NA	yes	903	903	#969696	no	4	NA	NA	legacy	NA	0	relative	1	1	RIGHT	4	4	0	177	0	0	177	0	0	0	0	0	177	177	177	0	2	177	0	5	5	177	177	4	0	0	0	4	4	177
NA	NA	85.71428571	85.71428571	NA	yes	896	896	#969696	no	4	NA	NA	legacy	NA	0	relative	1	1	LEFT	4	4	0	178	0	0	178	0	0	0	0	0	178	178	178	0	2	178	0	5	5	178	178	4	0	0	0	4	4	178
NA	NA	86.11111111	86.11111111	NA	yes	889	889	#969696	no	4	NA	NA	legacy	NA	0	relative	1	1	RIGHT	4	4	0	179	0	0	179	0	0	0	0	0	179	179	179	0	2	179	0	5	5	179	179	4	0	0	0	4	4	179
NA	NA	100	100	NA	yes	668	668	#969696	no	5	NA	NA	legacy	NA	0	relative	1	1	RIGHT	5	5	0	180	0	0	180	0	0	0	0	0	180	180	180	0	3	180	0	6	6	180	180	5	0	0	0	5	5	180
NA	NA	100	100	NA	yes	661	661	#969696	no	5	NA	NA	legacy	NA	0	relative	1	1	RIGHT	5	5	0	181	0	0	181	0	0	0	0	0	181	181	181	0	3	181	0	6	6	181	181	5	0	0	0	5	5	181
NA	NA	100	100	NA	yes	698	698	#969696	no	5	NA	NA	legacy	NA	0	relative	1	1	LEFT	5	5	0	182	0	0	182	0	0	0	0	0	182	182	182	0	3	182	0	6	6	182	182	5	0	0	0	5	5	182
NA	NA	100	100	NA	yes	720	720	#969696	no	5	NA	NA	legacy	NA	0	relative	1	1	RIGHT	5	5	0	183	0	0	183	0	0	0	0	0	183	183	183	0	3	183	0	6	6	183	183	5	0	0	0	5	5	183
NA	NA	100	100	NA	yes	865	865	#969696	no	5	NA	NA	legacy	NA	0	relative	1	1	RIGHT	5	5	0	184	0	0	184	0	0	0	0	0	184	184	184	0	3	184	0	6	6	184	184	5	0	0	0	5	5	184
NA	NA	100	100	NA	yes	838	838	#969696	no	5	NA	NA	legacy	NA	0	relative	1	1	RIGHT	5	5	0	185	0	0	185	0	0	0	0	0	185	185	185	0	3	185	0	6	6	185	185	5	0	0	0	5	5	185
NA	NA	100	100	NA	yes	801	801	#969696	no	5	NA	NA	legacy	NA	0	relative	1	1	RIGHT	5	5	0	186	0	0	186	0	0	0	0	0	186	186	186	0	3	186	0	6	6	186	186	5	0	0	0	5	5	186
NA	NA	100	100	NA	yes	789	789	#969696	no	5	NA	NA	legacy	NA	0	relative	1	1	RIGHT	5	5	0	187	0	0	187	0	0	0	0	0	187	187	187	0	3	187	0	6	6	187	187	5	0	0	0	5	5	187
NA	NA	100	100	NA	yes	756	756	#969696	no	5	NA	NA	legacy	NA	0	relative	1	1	RIGHT	5	5	0	188	0	0	188	0	0	0	0	0	188	188	188	0	3	188	0	6	6	188	188	5	0	0	0	5	5	188
NA	NA	100	100	NA	yes	745	745	#969696	no	5	NA	NA	legacy	NA	0	relative	1	1	RIGHT	5	5	0	189	0	0	189	0	0	0	0	0	189	189	189	0	3	189	0	6	6	189	189	5	0	0	0	5	5	189
NA	NA	100	100	NA	yes	747	747	#969696	no	5	NA	NA	legacy	NA	0	relative	1	1	LEFT	5	5	0	190	0	0	190	0	0	0	0	0	190	190	190	0	3	190	0	6	6	190	190	5	0	0	0	5	5	190
NA	NA	100	100	NA	yes	773	773	#969696	no	5	NA	NA	legacy	NA	0	relative	1	1	RIGHT	5	5	0	191	0	0	191	0	0	0	0	0	191	191	191	0	3	191	0	6	6	191	191	5	0	0	0	5	5	191
NA	NA	100	100	NA	yes	775	775	#969696	no	5	NA	NA	legacy	NA	0	relative	1	1	LEFT	5	5	0	192	0	0	192	0	0	0	0	0	192	192	192	0	3	192	0	6	6	192	192	5	0	0	0	5	5	192
NA	NA	100	100	NA	yes	773	773	#969696	no	5	NA	NA	legacy	NA	0	relative	1	1	RIGHT	5	5	0	193	0	0	193	0	0	0	0	0	193	193	193	0	3	193	0	6	6	193	193	5	0	0	0	5	5	193
NA	NA	100	100	NA	yes	754	754	#969696	no	5	NA	NA	legacy	NA	0	relative	1	1	RIGHT	5	5	0	194	0	0	194	0	0	0	0	0	194	194	194	0	3	194	0	6	6	194	194	5	0	0	0	5	5	194
NA	NA	100	100	NA	yes	759	759	#969696	no	5	NA	NA	legacy	NA	0	relative	1	1	RIGHT	5	5	0	195	0	0	195	0	0	0	0	0	195	195	195	0	3	195	0	6	6	195	195	5	0	0	0	5	5	195
NA	NA	94.11764706	94.11764706	NA	yes	757	757	#969696	no	5	NA	NA	legacy	NA	0	relative	0	0	LEFT	5	5	0	196	0	0	196	0	0	0	0	0	196	196	196	0	3	196	0	6	6	196	196	5	0	0	0	5	5	196
NA	NA	94.44444444	94.44444444	NA	yes	774	774	#969696	no	5	NA	NA	legacy	NA	0	relative	1	1	LEFT	5	5	0	197	0	0	197	0	0	0	0	0	197	197	197	0	3	197	0	6	6	197	197	5	0	0	0	5	5	197
NA	NA	94.73684211	94.73684211	NA	yes	768	768	#969696	no	5	NA	NA	legacy	NA	0	relative	1	1	LEFT	5	5	0	198	0	0	198	0	0	0	0	0	198	198	198	0	3	198	0	6	6	198	198	5	0	0	0	5	5	198
NA	NA	95	95	NA	yes	769	769	#969696	no	5	NA	NA	legacy	NA	0	relative	1	1	RIGHT	5	5	0	199	0	0	199	0	0	0	0	0	199	199	199	0	3	199	0	6	6	199	199	5	0	0	0	5	5	199
NA	NA	95.23809524	95.23809524	NA	yes	763	763	#969696	no	5	NA	NA	legacy	NA	0	relative	1	1	RIGHT	5	5	0	200	0	0	200	0	0	0	0	0	200	200	200	0	3	200	0	6	6	200	200	5	0	0	0	5	5	200
NA	NA	95.45454545	95.45454545	NA	yes	777	777	#969696	no	5	NA	NA	legacy	NA	0	relative	1	1	LEFT	5	5	0	201	0	0	201	0	0	0	0	0	201	201	201	0	3	201	0	6	6	201	201	5	0	0	0	5	5	201
NA	NA	95.65217391	95.65217391	NA	yes	813	813	#969696	no	5	NA	NA	legacy	NA	0	relative	1	1	LEFT	5	5	0	202	0	0	202	0	0	0	0	0	202	202	202	0	3	202	0	6	6	202	202	5	0	0	0	5	5	202
NA	NA	95.83333333	95.83333333	NA	yes	864	864	#969696	no	5	NA	NA	legacy	NA	0	relative	1	1	RIGHT	5	5	0	203	0	0	203	0	0	0	0	0	203	203	203	0	3	203	0	6	6	203	203	5	0	0	0	5	5	203
NA	NA	96	96	NA	yes	875	875	#969696	no	5	NA	NA	legacy	NA	0	relative	1	1	RIGHT	5	5	0	204	0	0	204	0	0	0	0	0	204	204	204	0	3	204	0	6	6	204	204	5	0	0	0	5	5	204
NA	NA	96.15384615	96.15384615	NA	yes	871	871	#969696	no	5	NA	NA	legacy	NA	0	relative	1	1	LEFT	5	5	0	205	0	0	205	0	0	0	0	0	205	205	205	0	3	205	0	6	6	205	205	5	0	0	0	5	5	205
NA	NA	96.2962963	96.2962963	NA	yes	871	871	#969696	no	5	NA	NA	legacy	NA	0	relative	1	1	LEFT	5	5	0	206	0	0	206	0	0	0	0	0	206	206	206	0	3	206	0	6	6	206	206	5	0	0	0	5	5	206
NA	NA	96.42857143	96.42857143	NA	yes	882	882	#969696	no	5	NA	NA	legacy	NA	0	relative	1	1	RIGHT	5	5	0	207	0	0	207	0	0	0	0	0	207	207	207	0	3	207	0	6	6	207	207	5	0	0	0	5	5	207
NA	NA	93.10344828	93.10344828	NA	yes	891	891	#969696	no	5	NA	NA	legacy	NA	0	relative	0	0	LEFT	5	5	0	208	0	0	208	0	0	0	0	0	208	208	208	0	3	208	0	6	6	208	208	5	0	0	0	5	5	208
NA	NA	93.33333333	93.33333333	NA	yes	887	887	#969696	no	5	NA	NA	legacy	NA	0	relative	1	1	RIGHT	5	5	0	209	0	0	209	0	0	0	0	0	209	209	209	0	3	209	0	6	6	209	209	5	0	0	0	5	5	209
NA	NA	93.5483871	93.5483871	NA	yes	920	920	#969696	no	5	NA	NA	legacy	NA	0	relative	1	1	RIGHT	5	5	0	210	0	0	210	0	0	0	0	0	210	210	210	0	3	210	0	6	6	210	210	5	0	0	0	5	5	210
NA	NA	93.75	93.75	NA	yes	922	922	#969696	no	5	NA	NA	legacy	NA	0	relative	1	1	LEFT	5	5	0	211	0	0	211	0	0	0	0	0	211	211	211	0	3	211	0	6	6	211	211	5	0	0	0	5	5	211
NA	NA	93.93939394	93.93939394	NA	yes	917	917	#969696	no	5	NA	NA	legacy	NA	0	relative	1	1	LEFT	5	5	0	212	0	0	212	0	0	0	0	0	212	212	212	0	3	212	0	6	6	212	212	5	0	0	0	5	5	212
NA	NA	94.11764706	94.11764706	NA	yes	915	915	#969696	no	5	NA	NA	legacy	NA	0	relative	1	1	RIGHT	5	5	0	213	0	0	213	0	0	0	0	0	213	213	213	0	3	213	0	6	6	213	213	5	0	0	0	5	5	213
NA	NA	94.28571429	94.28571429	NA	yes	906	906	#969696	no	5	NA	NA	legacy	NA	0	relative	1	1	RIGHT	5	5	0	214	0	0	214	0	0	0	0	0	214	214	214	0	3	214	0	6	6	214	214	5	0	0	0	5	5	214
NA	NA	94.44444444	94.44444444	NA	yes	896	896	#969696	no	5	NA	NA	legacy	NA	0	relative	1	1	RIGHT	5	5	0	215	0	0	215	0	0	0	0	0	215	215	215	0	3	215	0	6	6	215	215	5	0	0	0	5	5	215
NA	NA	100	100	NA	yes	954	954	#969696	no	6	NA	NA	legacy	NA	0	relative	1	1	RIGHT	6	6	0	216	0	0	216	0	0	0	0	0	216	216	216	0	4	216	0	7	7	216	216	6	0	0	0	6	6	216
NA	NA	50	50	NA	yes	1800	1800	#969696	no	6	NA	NA	legacy	NA	0	relative	0	0	LEFT	6	6	0	217	0	0	217	0	0	0	0	0	217	217	217	0	4	217	0	7	7	217	217	6	0	0	0	6	6	217
NA	NA	66.66666667	66.66666667	NA	yes	1438	1438	#969696	no	6	NA	NA	legacy	NA	0	relative	1	1	RIGHT	6	6	0	218	0	0	218	0	0	0	0	0	218	218	218	0	4	218	0	7	7	218	218	6	0	0	0	6	6	218
NA	NA	75	75	NA	yes	1250	1250	#969696	no	6	NA	NA	legacy	NA	0	relative	1	1	RIGHT	6	6	0	219	0	0	219	0	0	0	0	0	219	219	219	0	4	219	0	7	7	219	219	6	0	0	0	6	6	219
NA	NA	80	80	NA	yes	1176	1176	#969696	no	6	NA	NA	legacy	NA	0	relative	1	1	RIGHT	6	6	0	220	0	0	220	0	0	0	0	0	220	220	220	0	4	220	0	7	7	220	220	6	0	0	0	6	6	220
NA	NA	83.33333333	83.33333333	NA	yes	1109	1109	#969696	no	6	NA	NA	legacy	NA	0	relative	1	1	LEFT	6	6	0	221	0	0	221	0	0	0	0	0	221	221	221	0	4	221	0	7	7	221	221	6	0	0	0	6	6	221
NA	NA	85.71428571	85.71428571	NA	yes	1134	1134	#969696	no	6	NA	NA	legacy	NA	0	relative	1	1	RIGHT	6	6	0	222	0	0	222	0	0	0	0	0	222	222	222	0	4	222	0	7	7	222	222	6	0	0	0	6	6	222
NA	NA	87.5	87.5	NA	yes	1092	1092	#969696	no	6	NA	NA	legacy	NA	0	relative	1	1	LEFT	6	6	0	223	0	0	223	0	0	0	0	0	223	223	223	0	4	223	0	7	7	223	223	6	0	0	0	6	6	223
NA	NA	88.88888889	88.88888889	NA	yes	1066	1066	#969696	no	6	NA	NA	legacy	NA	0	relative	1	1	RIGHT	6	6	0	224	0	0	224	0	0	0	0	0	224	224	224	0	4	224	0	7	7	224	224	6	0	0	0	6	6	224
NA	NA	80	80	NA	yes	1037	1037	#969696	no	6	NA	NA	legacy	NA	0	relative	0	0	LEFT	6	6	0	225	0	0	225	0	0	0	0	0	225	225	225	0	4	225	0	7	7	225	225	6	0	0	0	6	6	225
NA	NA	81.81818182	81.81818182	NA	yes	1016	1016	#969696	no	6	NA	NA	legacy	NA	0	relative	1	1	LEFT	6	6	0	226	0	0	226	0	0	0	0	0	226	226	226	0	4	226	0	7	7	226	226	6	0	0	0	6	6	226
NA	NA	83.33333333	83.33333333	NA	yes	990	990	#969696	no	6	NA	NA	legacy	NA	0	relative	1	1	LEFT	6	6	0	227	0	0	227	0	0	0	0	0	227	227	227	0	4	227	0	7	7	227	227	6	0	0	0	6	6	227
NA	NA	84.61538462	84.61538462	NA	yes	975	975	#969696	no	6	NA	NA	legacy	NA	0	relative	1	1	RIGHT	6	6	0	228	0	0	228	0	0	0	0	0	228	228	228	0	4	228	0	7	7	228	228	6	0	0	0	6	6	228
NA	NA	85.71428571	85.71428571	NA	yes	968	968	#969696	no	6	NA	NA	legacy	NA	0	relative	1	1	RIGHT	6	6	0	229	0	0	229	0	0	0	0	0	229	229	229	0	4	229	0	7	7	229	229	6	0	0	0	6	6	229
NA	NA	86.66666667	86.66666667	NA	yes	959	959	#969696	no	6	NA	NA	legacy	NA	0	relative	1	1	LEFT	6	6	0	230	0	0	230	0	0	0	0	0	230	230	230	0	4	230	0	7	7	230	230	6	0	0	0	6	6	230
NA	NA	87.5	87.5	NA	yes	987	987	#969696	no	6	NA	NA	legacy	NA	0	relative	1	1	LEFT	6	6	0	231	0	0	231	0	0	0	0	0	231	231	231	0	4	231	0	7	7	231	231	6	0	0	0	6	6	231
NA	NA	88.23529412	88.23529412	NA	yes	988	988	#969696	no	6	NA	NA	legacy	NA	0	relative	1	1	LEFT	6	6	0	232	0	0	232	0	0	0	0	0	232	232	232	0	4	232	0	7	7	232	232	6	0	0	0	6	6	232
NA	NA	88.88888889	88.88888889	NA	yes	984	984	#969696	no	6	NA	NA	legacy	NA	0	relative	1	1	LEFT	6	6	0	233	0	0	233	0	0	0	0	0	233	233	233	0	4	233	0	7	7	233	233	6	0	0	0	6	6	233
NA	NA	89.47368421	89.47368421	NA	yes	971	971	#969696	no	6	NA	NA	legacy	NA	0	relative	1	1	LEFT	6	6	0	234	0	0	234	0	0	0	0	0	234	234	234	0	4	234	0	7	7	234	234	6	0	0	0	6	6	234
NA	NA	90	90	NA	yes	958	958	#969696	no	6	NA	NA	legacy	NA	0	relative	1	1	RIGHT	6	6	0	235	0	0	235	0	0	0	0	0	235	235	235	0	4	235	0	7	7	235	235	6	0	0	0	6	6	235
NA	NA	90.47619048	90.47619048	NA	yes	942	942	#969696	no	6	NA	NA	legacy	NA	0	relative	1	1	LEFT	6	6	0	236	0	0	236	0	0	0	0	0	236	236	236	0	4	236	0	7	7	236	236	6	0	0	0	6	6	236
NA	NA	90.90909091	90.90909091	NA	yes	941	941	#969696	no	6	NA	NA	legacy	NA	0	relative	1	1	RIGHT	6	6	0	237	0	0	237	0	0	0	0	0	237	237	237	0	4	237	0	7	7	237	237	6	0	0	0	6	6	237
NA	NA	91.30434783	91.30434783	NA	yes	936	936	#969696	no	6	NA	NA	legacy	NA	0	relative	1	1	LEFT	6	6	0	238	0	0	238	0	0	0	0	0	238	238	238	0	4	238	0	7	7	238	238	6	0	0	0	6	6	238
NA	NA	91.66666667	91.66666667	NA	yes	929	929	#969696	no	6	NA	NA	legacy	NA	0	relative	1	1	RIGHT	6	6	0	239	0	0	239	0	0	0	0	0	239	239	239	0	4	239	0	7	7	239	239	6	0	0	0	6	6	239
NA	NA	92	92	NA	yes	916	916	#969696	no	6	NA	NA	legacy	NA	0	relative	1	1	LEFT	6	6	0	240	0	0	240	0	0	0	0	0	240	240	240	0	4	240	0	7	7	240	240	6	0	0	0	6	6	240
NA	NA	92.30769231	92.30769231	NA	yes	907	907	#969696	no	6	NA	NA	legacy	NA	0	relative	1	1	LEFT	6	6	0	241	0	0	241	0	0	0	0	0	241	241	241	0	4	241	0	7	7	241	241	6	0	0	0	6	6	241
NA	NA	92.59259259	92.59259259	NA	yes	897	897	#969696	no	6	NA	NA	legacy	NA	0	relative	1	1	LEFT	6	6	0	242	0	0	242	0	0	0	0	0	242	242	242	0	4	242	0	7	7	242	242	6	0	0	0	6	6	242
NA	NA	92.85714286	92.85714286	NA	yes	888	888	#969696	no	6	NA	NA	legacy	NA	0	relative	1	1	LEFT	6	6	0	243	0	0	243	0	0	0	0	0	243	243	243	0	4	243	0	7	7	243	243	6	0	0	0	6	6	243
NA	NA	93.10344828	93.10344828	NA	yes	888	888	#969696	no	6	NA	NA	legacy	NA	0	relative	1	1	LEFT	6	6	0	244	0	0	244	0	0	0	0	0	244	244	244	0	4	244	0	7	7	244	244	6	0	0	0	6	6	244
NA	NA	93.33333333	93.33333333	NA	yes	881	881	#969696	no	6	NA	NA	legacy	NA	0	relative	1	1	LEFT	6	6	0	245	0	0	245	0	0	0	0	0	245	245	245	0	4	245	0	7	7	245	245	6	0	0	0	6	6	245
NA	NA	93.5483871	93.5483871	NA	yes	875	875	#969696	no	6	NA	NA	legacy	NA	0	relative	1	1	LEFT	6	6	0	246	0	0	246	0	0	0	0	0	246	246	246	0	4	246	0	7	7	246	246	6	0	0	0	6	6	246
NA	NA	93.75	93.75	NA	yes	893	893	#969696	no	6	NA	NA	legacy	NA	0	relative	1	1	LEFT	6	6	0	247	0	0	247	0	0	0	0	0	247	247	247	0	4	247	0	7	7	247	247	6	0	0	0	6	6	247
NA	NA	93.93939394	93.93939394	NA	yes	892	892	#969696	no	6	NA	NA	legacy	NA	0	relative	1	1	RIGHT	6	6	0	248	0	0	248	0	0	0	0	0	248	248	248	0	4	248	0	7	7	248	248	6	0	0	0	6	6	248
NA	NA	94.11764706	94.11764706	NA	yes	889	889	#969696	no	6	NA	NA	legacy	NA	0	relative	1	1	LEFT	6	6	0	249	0	0	249	0	0	0	0	0	249	249	249	0	4	249	0	7	7	249	249	6	0	0	0	6	6	249
NA	NA	91.42857143	91.42857143	NA	yes	897	897	#969696	no	6	NA	NA	legacy	NA	0	relative	0	0	LEFT	6	6	0	250	0	0	250	0	0	0	0	0	250	250	250	0	4	250	0	7	7	250	250	6	0	0	0	6	6	250
NA	NA	91.66666667	91.66666667	NA	yes	895	895	#969696	no	6	NA	NA	legacy	NA	0	relative	1	1	RIGHT	6	6	0	251	0	0	251	0	0	0	0	0	251	251	251	0	4	251	0	7	7	251	251	6	0	0	0	6	6	251
NA	NA	100	100	NA	yes	620	620	#969696	no	7	NA	NA	legacy	NA	0	relative	1	1	LEFT	7	7	0	252	0	0	252	0	0	0	0	0	252	252	252	0	5	252	0	8	8	252	252	7	0	0	0	7	7	252
NA	NA	100	100	NA	yes	575	575	#969696	no	7	NA	NA	legacy	NA	0	relative	1	1	LEFT	7	7	0	253	0	0	253	0	0	0	0	0	253	253	253	0	5	253	0	8	8	253	253	7	0	0	0	7	7	253
NA	NA	100	100	NA	yes	663	663	#969696	no	7	NA	NA	legacy	NA	0	relative	1	1	RIGHT	7	7	0	254	0	0	254	0	0	0	0	0	254	254	254	0	5	254	0	8	8	254	254	7	0	0	0	7	7	254
NA	NA	75	75	NA	yes	693	693	#969696	no	7	NA	NA	legacy	NA	0	relative	0	0	RIGHT	7	7	0	255	0	0	255	0	0	0	0	0	255	255	255	0	5	255	0	8	8	255	255	7	0	0	0	7	7	255
NA	NA	80	80	NA	yes	675	675	#969696	no	7	NA	NA	legacy	NA	0	relative	1	1	LEFT	7	7	0	256	0	0	256	0	0	0	0	0	256	256	256	0	5	256	0	8	8	256	256	7	0	0	0	7	7	256
NA	NA	66.66666667	66.66666667	NA	yes	690	690	#969696	no	7	NA	NA	legacy	NA	0	relative	0	0	RIGHT	7	7	0	257	0	0	257	0	0	0	0	0	257	257	257	0	5	257	0	8	8	257	257	7	0	0	0	7	7	257
NA	NA	71.42857143	71.42857143	NA	yes	700	700	#969696	no	7	NA	NA	legacy	NA	0	relative	1	1	LEFT	7	7	0	258	0	0	258	0	0	0	0	0	258	258	258	0	5	258	0	8	8	258	258	7	0	0	0	7	7	258
NA	NA	75	75	NA	yes	709	709	#969696	no	7	NA	NA	legacy	NA	0	relative	1	1	RIGHT	7	7	0	259	0	0	259	0	0	0	0	0	259	259	259	0	5	259	0	8	8	259	259	7	0	0	0	7	7	259
NA	NA	77.77777778	77.77777778	NA	yes	692	692	#969696	no	7	NA	NA	legacy	NA	0	relative	1	1	LEFT	7	7	0	260	0	0	260	0	0	0	0	0	260	260	260	0	5	260	0	8	8	260	260	7	0	0	0	7	7	260
NA	NA	80	80	NA	yes	688	688	#969696	no	7	NA	NA	legacy	NA	0	relative	1	1	RIGHT	7	7	0	261	0	0	261	0	0	0	0	0	261	261	261	0	5	261	0	8	8	261	261	7	0	0	0	7	7	261
NA	NA	81.81818182	81.81818182	NA	yes	688	688	#969696	no	7	NA	NA	legacy	NA	0	relative	1	1	RIGHT	7	7	0	262	0	0	262	0	0	0	0	0	262	262	262	0	5	262	0	8	8	262	262	7	0	0	0	7	7	262
NA	NA	83.33333333	83.33333333	NA	yes	681	681	#969696	no	7	NA	NA	legacy	NA	0	relative	1	1	RIGHT	7	7	0	263	0	0	263	0	0	0	0	0	263	263	263	0	5	263	0	8	8	263	263	7	0	0	0	7	7	263
NA	NA	84.61538462	84.61538462	NA	yes	687	687	#969696	no	7	NA	NA	legacy	NA	0	relative	1	1	RIGHT	7	7	0	264	0	0	264	0	0	0	0	0	264	264	264	0	5	264	0	8	8	264	264	7	0	0	0	7	7	264
NA	NA	78.57142857	78.57142857	NA	yes	691	691	#969696	no	7	NA	NA	legacy	NA	0	relative	0	0	LEFT	7	7	0	265	0	0	265	0	0	0	0	0	265	265	265	0	5	265	0	8	8	265	265	7	0	0	0	7	7	265
NA	NA	80	80	NA	yes	696	696	#969696	no	7	NA	NA	legacy	NA	0	relative	1	1	RIGHT	7	7	0	266	0	0	266	0	0	0	0	0	266	266	266	0	5	266	0	8	8	266	266	7	0	0	0	7	7	266
NA	NA	81.25	81.25	NA	yes	765	765	#969696	no	7	NA	NA	legacy	NA	0	relative	1	1	LEFT	7	7	0	267	0	0	267	0	0	0	0	0	267	267	267	0	5	267	0	8	8	267	267	7	0	0	0	7	7	267
NA	NA	82.35294118	82.35294118	NA	yes	765	765	#969696	no	7	NA	NA	legacy	NA	0	relative	1	1	LEFT	7	7	0	268	0	0	268	0	0	0	0	0	268	268	268	0	5	268	0	8	8	268	268	7	0	0	0	7	7	268
NA	NA	83.33333333	83.33333333	NA	yes	778	778	#969696	no	7	NA	NA	legacy	NA	0	relative	1	1	RIGHT	7	7	0	269	0	0	269	0	0	0	0	0	269	269	269	0	5	269	0	8	8	269	269	7	0	0	0	7	7	269
NA	NA	84.21052632	84.21052632	NA	yes	784	784	#969696	no	7	NA	NA	legacy	NA	0	relative	1	1	RIGHT	7	7	0	270	0	0	270	0	0	0	0	0	270	270	270	0	5	270	0	8	8	270	270	7	0	0	0	7	7	270
NA	NA	85	85	NA	yes	775	775	#969696	no	7	NA	NA	legacy	NA	0	relative	1	1	LEFT	7	7	0	271	0	0	271	0	0	0	0	0	271	271	271	0	5	271	0	8	8	271	271	7	0	0	0	7	7	271
NA	NA	80.95238095	80.95238095	NA	yes	788	788	#969696	no	7	NA	NA	legacy	NA	0	relative	0	0	LEFT	7	7	0	272	0	0	272	0	0	0	0	0	272	272	272	0	5	272	0	8	8	272	272	7	0	0	0	7	7	272
NA	NA	77.27272727	77.27272727	NA	yes	786	786	#969696	no	7	NA	NA	legacy	NA	0	relative	0	0	LEFT	7	7	0	273	0	0	273	0	0	0	0	0	273	273	273	0	5	273	0	8	8	273	273	7	0	0	0	7	7	273
NA	NA	73.91304348	73.91304348	NA	yes	820	820	#969696	no	7	NA	NA	legacy	NA	0	relative	0	0	RIGHT	7	7	0	274	0	0	274	0	0	0	0	0	274	274	274	0	5	274	0	8	8	274	274	7	0	0	0	7	7	274
NA	NA	75	75	NA	yes	811	811	#969696	no	7	NA	NA	legacy	NA	0	relative	1	1	RIGHT	7	7	0	275	0	0	275	0	0	0	0	0	275	275	275	0	5	275	0	8	8	275	275	7	0	0	0	7	7	275
NA	NA	76	76	NA	yes	809	809	#969696	no	7	NA	NA	legacy	NA	0	relative	1	1	RIGHT	7	7	0	276	0	0	276	0	0	0	0	0	276	276	276	0	5	276	0	8	8	276	276	7	0	0	0	7	7	276
NA	NA	76.92307692	76.92307692	NA	yes	809	809	#969696	no	7	NA	NA	legacy	NA	0	relative	1	1	LEFT	7	7	0	277	0	0	277	0	0	0	0	0	277	277	277	0	5	277	0	8	8	277	277	7	0	0	0	7	7	277
NA	NA	77.77777778	77.77777778	NA	yes	801	801	#969696	no	7	NA	NA	legacy	NA	0	relative	1	1	RIGHT	7	7	0	278	0	0	278	0	0	0	0	0	278	278	278	0	5	278	0	8	8	278	278	7	0	0	0	7	7	278
NA	NA	78.57142857	78.57142857	NA	yes	804	804	#969696	no	7	NA	NA	legacy	NA	0	relative	1	1	LEFT	7	7	0	279	0	0	279	0	0	0	0	0	279	279	279	0	5	279	0	8	8	279	279	7	0	0	0	7	7	279
NA	NA	79.31034483	79.31034483	NA	yes	798	798	#969696	no	7	NA	NA	legacy	NA	0	relative	1	1	LEFT	7	7	0	280	0	0	280	0	0	0	0	0	280	280	280	0	5	280	0	8	8	280	280	7	0	0	0	7	7	280
NA	NA	80	80	NA	yes	801	801	#969696	no	7	NA	NA	legacy	NA	0	relative	1	1	RIGHT	7	7	0	281	0	0	281	0	0	0	0	0	281	281	281	0	5	281	0	8	8	281	281	7	0	0	0	7	7	281
NA	NA	80.64516129	80.64516129	NA	yes	798	798	#969696	no	7	NA	NA	legacy	NA	0	relative	1	1	RIGHT	7	7	0	282	0	0	282	0	0	0	0	0	282	282	282	0	5	282	0	8	8	282	282	7	0	0	0	7	7	282
NA	NA	78.125	78.125	NA	yes	836	836	#969696	no	7	NA	NA	legacy	NA	0	relative	0	0	RIGHT	7	7	0	283	0	0	283	0	0	0	0	0	283	283	283	0	5	283	0	8	8	283	283	7	0	0	0	7	7	283
NA	NA	78.78787879	78.78787879	NA	yes	843	843	#969696	no	7	NA	NA	legacy	NA	0	relative	1	1	RIGHT	7	7	0	284	0	0	284	0	0	0	0	0	284	284	284	0	5	284	0	8	8	284	284	7	0	0	0	7	7	284
NA	NA	79.41176471	79.41176471	NA	yes	855	855	#969696	no	7	NA	NA	legacy	NA	0	relative	1	1	RIGHT	7	7	0	285	0	0	285	0	0	0	0	0	285	285	285	0	5	285	0	8	8	285	285	7	0	0	0	7	7	285
NA	NA	80	80	NA	yes	852	852	#969696	no	7	NA	NA	legacy	NA	0	relative	1	1	LEFT	7	7	0	286	0	0	286	0	0	0	0	0	286	286	286	0	5	286	0	8	8	286	286	7	0	0	0	7	7	286
NA	NA	80.55555556	80.55555556	NA	yes	850	850	#969696	no	7	NA	NA	legacy	NA	0	relative	1	1	LEFT	7	7	0	287	0	0	287	0	0	0	0	0	287	287	287	0	5	287	0	8	8	287	287	7	0	0	0	7	7	287
NA	NA	100	100	NA	yes	699	699	#969696	no	8	NA	NA	legacy	NA	0	relative	1	1	RIGHT	8	8	0	288	0	0	288	0	0	0	0	0	288	288	288	0	6	288	0	9	9	288	288	8	0	0	0	8	8	288
NA	NA	100	100	NA	yes	675	675	#969696	no	8	NA	NA	legacy	NA	0	relative	1	1	LEFT	8	8	0	289	0	0	289	0	0	0	0	0	289	289	289	0	6	289	0	9	9	289	289	8	0	0	0	8	8	289
NA	NA	100	100	NA	yes	675	675	#969696	no	8	NA	NA	legacy	NA	0	relative	1	1	LEFT	8	8	0	290	0	0	290	0	0	0	0	0	290	290	290	0	6	290	0	9	9	290	290	8	0	0	0	8	8	290
NA	NA	100	100	NA	yes	655	655	#969696	no	8	NA	NA	legacy	NA	0	relative	1	1	LEFT	8	8	0	291	0	0	291	0	0	0	0	0	291	291	291	0	6	291	0	9	9	291	291	8	0	0	0	8	8	291
NA	NA	100	100	NA	yes	683	683	#969696	no	8	NA	NA	legacy	NA	0	relative	1	1	LEFT	8	8	0	292	0	0	292	0	0	0	0	0	292	292	292	0	6	292	0	9	9	292	292	8	0	0	0	8	8	292
NA	NA	100	100	NA	yes	713	713	#969696	no	8	NA	NA	legacy	NA	0	relative	1	1	RIGHT	8	8	0	293	0	0	293	0	0	0	0	0	293	293	293	0	6	293	0	9	9	293	293	8	0	0	0	8	8	293
NA	NA	100	100	NA	yes	705	705	#969696	no	8	NA	NA	legacy	NA	0	relative	1	1	LEFT	8	8	0	294	0	0	294	0	0	0	0	0	294	294	294	0	6	294	0	9	9	294	294	8	0	0	0	8	8	294
NA	NA	100	100	NA	yes	740	740	#969696	no	8	NA	NA	legacy	NA	0	relative	1	1	RIGHT	8	8	0	295	0	0	295	0	0	0	0	0	295	295	295	0	6	295	0	9	9	295	295	8	0	0	0	8	8	295
NA	NA	88.88888889	88.88888889	NA	yes	726	726	#969696	no	8	NA	NA	legacy	NA	0	relative	0	0	LEFT	8	8	0	296	0	0	296	0	0	0	0	0	296	296	296	0	6	296	0	9	9	296	296	8	0	0	0	8	8	296
NA	NA	90	90	NA	yes	720	720	#969696	no	8	NA	NA	legacy	NA	0	relative	1	1	LEFT	8	8	0	297	0	0	297	0	0	0	0	0	297	297	297	0	6	297	0	9	9	297	297	8	0	0	0	8	8	297
NA	NA	90.90909091	90.90909091	NA	yes	731	731	#969696	no	8	NA	NA	legacy	NA	0	relative	1	1	LEFT	8	8	0	298	0	0	298	0	0	0	0	0	298	298	298	0	6	298	0	9	9	298	298	8	0	0	0	8	8	298
NA	NA	91.66666667	91.66666667	NA	yes	734	734	#969696	no	8	NA	NA	legacy	NA	0	relative	1	1	RIGHT	8	8	0	299	0	0	299	0	0	0	0	0	299	299	299	0	6	299	0	9	9	299	299	8	0	0	0	8	8	299
NA	NA	92.30769231	92.30769231	NA	yes	743	743	#969696	no	8	NA	NA	legacy	NA	0	relative	1	1	LEFT	8	8	0	300	0	0	300	0	0	0	0	0	300	300	300	0	6	300	0	9	9	300	300	8	0	0	0	8	8	300
NA	NA	92.85714286	92.85714286	NA	yes	745	745	#969696	no	8	NA	NA	legacy	NA	0	relative	1	1	RIGHT	8	8	0	301	0	0	301	0	0	0	0	0	301	301	301	0	6	301	0	9	9	301	301	8	0	0	0	8	8	301
NA	NA	86.66666667	86.66666667	NA	yes	751	751	#969696	no	8	NA	NA	legacy	NA	0	relative	0	0	RIGHT	8	8	0	302	0	0	302	0	0	0	0	0	302	302	302	0	6	302	0	9	9	302	302	8	0	0	0	8	8	302
NA	NA	87.5	87.5	NA	yes	747	747	#969696	no	8	NA	NA	legacy	NA	0	relative	1	1	RIGHT	8	8	0	303	0	0	303	0	0	0	0	0	303	303	303	0	6	303	0	9	9	303	303	8	0	0	0	8	8	303
NA	NA	88.23529412	88.23529412	NA	yes	755	755	#969696	no	8	NA	NA	legacy	NA	0	relative	1	1	LEFT	8	8	0	304	0	0	304	0	0	0	0	0	304	304	304	0	6	304	0	9	9	304	304	8	0	0	0	8	8	304
NA	NA	88.88888889	88.88888889	NA	yes	754	754	#969696	no	8	NA	NA	legacy	NA	0	relative	1	1	RIGHT	8	8	0	305	0	0	305	0	0	0	0	0	305	305	305	0	6	305	0	9	9	305	305	8	0	0	0	8	8	305
NA	NA	89.47368421	89.47368421	NA	yes	761	761	#969696	no	8	NA	NA	legacy	NA	0	relative	1	1	RIGHT	8	8	0	306	0	0	306	0	0	0	0	0	306	306	306	0	6	306	0	9	9	306	306	8	0	0	0	8	8	306
NA	NA	90	90	NA	yes	761	761	#969696	no	8	NA	NA	legacy	NA	0	relative	1	1	RIGHT	8	8	0	307	0	0	307	0	0	0	0	0	307	307	307	0	6	307	0	9	9	307	307	8	0	0	0	8	8	307
NA	NA	90.47619048	90.47619048	NA	yes	767	767	#969696	no	8	NA	NA	legacy	NA	0	relative	1	1	LEFT	8	8	0	308	0	0	308	0	0	0	0	0	308	308	308	0	6	308	0	9	9	308	308	8	0	0	0	8	8	308
NA	NA	90.90909091	90.90909091	NA	yes	767	767	#969696	no	8	NA	NA	legacy	NA	0	relative	1	1	LEFT	8	8	0	309	0	0	309	0	0	0	0	0	309	309	309	0	6	309	0	9	9	309	309	8	0	0	0	8	8	309
NA	NA	91.30434783	91.30434783	NA	yes	777	777	#969696	no	8	NA	NA	legacy	NA	0	relative	1	1	LEFT	8	8	0	310	0	0	310	0	0	0	0	0	310	310	310	0	6	310	0	9	9	310	310	8	0	0	0	8	8	310
NA	NA	91.66666667	91.66666667	NA	yes	771	771	#969696	no	8	NA	NA	legacy	NA	0	relative	1	1	RIGHT	8	8	0	311	0	0	311	0	0	0	0	0	311	311	311	0	6	311	0	9	9	311	311	8	0	0	0	8	8	311
NA	NA	92	92	NA	yes	766	766	#969696	no	8	NA	NA	legacy	NA	0	relative	1	1	LEFT	8	8	0	312	0	0	312	0	0	0	0	0	312	312	312	0	6	312	0	9	9	312	312	8	0	0	0	8	8	312
NA	NA	92.30769231	92.30769231	NA	yes	760	760	#969696	no	8	NA	NA	legacy	NA	0	relative	1	1	LEFT	8	8	0	313	0	0	313	0	0	0	0	0	313	313	313	0	6	313	0	9	9	313	313	8	0	0	0	8	8	313
NA	NA	92.59259259	92.59259259	NA	yes	754	754	#969696	no	8	NA	NA	legacy	NA	0	relative	1	1	LEFT	8	8	0	314	0	0	314	0	0	0	0	0	314	314	314	0	6	314	0	9	9	314	314	8	0	0	0	8	8	314
NA	NA	92.85714286	92.85714286	NA	yes	748	748	#969696	no	8	NA	NA	legacy	NA	0	relative	1	1	LEFT	8	8	0	315	0	0	315	0	0	0	0	0	315	315	315	0	6	315	0	9	9	315	315	8	0	0	0	8	8	315
NA	NA	93.10344828	93.10344828	NA	yes	759	759	#969696	no	8	NA	NA	legacy	NA	0	relative	1	1	LEFT	8	8	0	316	0	0	316	0	0	0	0	0	316	316	316	0	6	316	0	9	9	316	316	8	0	0	0	8	8	316
NA	NA	93.33333333	93.33333333	NA	yes	755	755	#969696	no	8	NA	NA	legacy	NA	0	relative	1	1	RIGHT	8	8	0	317	0	0	317	0	0	0	0	0	317	317	317	0	6	317	0	9	9	317	317	8	0	0	0	8	8	317
NA	NA	90.32258065	90.32258065	NA	yes	818	818	#969696	no	8	NA	NA	legacy	NA	0	relative	0	0	RIGHT	8	8	0	318	0	0	318	0	0	0	0	0	318	318	318	0	6	318	0	9	9	318	318	8	0	0	0	8	8	318
NA	NA	90.625	90.625	NA	yes	818	818	#969696	no	8	NA	NA	legacy	NA	0	relative	1	1	LEFT	8	8	0	319	0	0	319	0	0	0	0	0	319	319	319	0	6	319	0	9	9	319	319	8	0	0	0	8	8	319
NA	NA	90.90909091	90.90909091	NA	yes	815	815	#969696	no	8	NA	NA	legacy	NA	0	relative	1	1	LEFT	8	8	0	320	0	0	320	0	0	0	0	0	320	320	320	0	6	320	0	9	9	320	320	8	0	0	0	8	8	320
NA	NA	91.17647059	91.17647059	NA	yes	825	825	#969696	no	8	NA	NA	legacy	NA	0	relative	1	1	LEFT	8	8	0	321	0	0	321	0	0	0	0	0	321	321	321	0	6	321	0	9	9	321	321	8	0	0	0	8	8	321
NA	NA	91.42857143	91.42857143	NA	yes	839	839	#969696	no	8	NA	NA	legacy	NA	0	relative	1	1	LEFT	8	8	0	322	0	0	322	0	0	0	0	0	322	322	322	0	6	322	0	9	9	322	322	8	0	0	0	8	8	322
NA	NA	91.66666667	91.66666667	NA	yes	840	840	#969696	no	8	NA	NA	legacy	NA	0	relative	1	1	RIGHT	8	8	0	323	0	0	323	0	0	0	0	0	323	323	323	0	6	323	0	9	9	323	323	8	0	0	0	8	8	323
NA	NA	100	100	NA	yes	753	753	#969696	no	9	NA	NA	legacy	NA	0	relative	1	1	RIGHT	9	9	0	324	0	0	324	0	0	0	0	0	324	324	324	0	7	324	0	10	10	324	324	9	0	0	0	9	9	324
NA	NA	100	100	NA	yes	668	668	#969696	no	9	NA	NA	legacy	NA	0	relative	1	1	RIGHT	9	9	0	325	0	0	325	0	0	0	0	0	325	325	325	0	7	325	0	10	10	325	325	9	0	0	0	9	9	325
NA	NA	100	100	NA	yes	714	714	#969696	no	9	NA	NA	legacy	NA	0	relative	1	1	LEFT	9	9	0	326	0	0	326	0	0	0	0	0	326	326	326	0	7	326	0	10	10	326	326	9	0	0	0	9	9	326
NA	NA	100	100	NA	yes	689	689	#969696	no	9	NA	NA	legacy	NA	0	relative	1	1	RIGHT	9	9	0	327	0	0	327	0	0	0	0	0	327	327	327	0	7	327	0	10	10	327	327	9	0	0	0	9	9	327
NA	NA	100	100	NA	yes	680	680	#969696	no	9	NA	NA	legacy	NA	0	relative	1	1	RIGHT	9	9	0	328	0	0	328	0	0	0	0	0	328	328	328	0	7	328	0	10	10	328	328	9	0	0	0	9	9	328
NA	NA	83.33333333	83.33333333	NA	yes	688	688	#969696	no	9	NA	NA	legacy	NA	0	relative	0	0	RIGHT	9	9	0	329	0	0	329	0	0	0	0	0	329	329	329	0	7	329	0	10	10	329	329	9	0	0	0	9	9	329
NA	NA	85.71428571	85.71428571	NA	yes	675	675	#969696	no	9	NA	NA	legacy	NA	0	relative	1	1	RIGHT	9	9	0	330	0	0	330	0	0	0	0	0	330	330	330	0	7	330	0	10	10	330	330	9	0	0	0	9	9	330
NA	NA	87.5	87.5	NA	yes	664	664	#969696	no	9	NA	NA	legacy	NA	0	relative	1	1	LEFT	9	9	0	331	0	0	331	0	0	0	0	0	331	331	331	0	7	331	0	10	10	331	331	9	0	0	0	9	9	331
NA	NA	88.88888889	88.88888889	NA	yes	680	680	#969696	no	9	NA	NA	legacy	NA	0	relative	1	1	LEFT	9	9	0	332	0	0	332	0	0	0	0	0	332	332	332	0	7	332	0	10	10	332	332	9	0	0	0	9	9	332
NA	NA	80	80	NA	yes	677	677	#969696	no	9	NA	NA	legacy	NA	0	relative	0	0	RIGHT	9	9	0	333	0	0	333	0	0	0	0	0	333	333	333	0	7	333	0	10	10	333	333	9	0	0	0	9	9	333
NA	NA	81.81818182	81.81818182	NA	yes	693	693	#969696	no	9	NA	NA	legacy	NA	0	relative	1	1	RIGHT	9	9	0	334	0	0	334	0	0	0	0	0	334	334	334	0	7	334	0	10	10	334	334	9	0	0	0	9	9	334
NA	NA	83.33333333	83.33333333	NA	yes	688	688	#969696	no	9	NA	NA	legacy	NA	0	relative	1	1	LEFT	9	9	0	335	0	0	335	0	0	0	0	0	335	335	335	0	7	335	0	10	10	335	335	9	0	0	0	9	9	335
NA	NA	84.61538462	84.61538462	NA	yes	699	699	#969696	no	9	NA	NA	legacy	NA	0	relative	1	1	RIGHT	9	9	0	336	0	0	336	0	0	0	0	0	336	336	336	0	7	336	0	10	10	336	336	9	0	0	0	9	9	336
NA	NA	78.57142857	78.57142857	NA	yes	711	711	#969696	no	9	NA	NA	legacy	NA	0	relative	0	0	LEFT	9	9	0	337	0	0	337	0	0	0	0	0	337	337	337	0	7	337	0	10	10	337	337	9	0	0	0	9	9	337
NA	NA	80	80	NA	yes	705	705	#969696	no	9	NA	NA	legacy	NA	0	relative	1	1	LEFT	9	9	0	338	0	0	338	0	0	0	0	0	338	338	338	0	7	338	0	10	10	338	338	9	0	0	0	9	9	338
NA	NA	81.25	81.25	NA	yes	707	707	#969696	no	9	NA	NA	legacy	NA	0	relative	1	1	RIGHT	9	9	0	339	0	0	339	0	0	0	0	0	339	339	339	0	7	339	0	10	10	339	339	9	0	0	0	9	9	339
NA	NA	82.35294118	82.35294118	NA	yes	716	716	#969696	no	9	NA	NA	legacy	NA	0	relative	1	1	RIGHT	9	9	0	340	0	0	340	0	0	0	0	0	340	340	340	0	7	340	0	10	10	340	340	9	0	0	0	9	9	340
NA	NA	83.33333333	83.33333333	NA	yes	754	754	#969696	no	9	NA	NA	legacy	NA	0	relative	1	1	LEFT	9	9	0	341	0	0	341	0	0	0	0	0	341	341	341	0	7	341	0	10	10	341	341	9	0	0	0	9	9	341
NA	NA	84.21052632	84.21052632	NA	yes	768	768	#969696	no	9	NA	NA	legacy	NA	0	relative	1	1	LEFT	9	9	0	342	0	0	342	0	0	0	0	0	342	342	342	0	7	342	0	10	10	342	342	9	0	0	0	9	9	342
NA	NA	80	80	NA	yes	768	768	#969696	no	9	NA	NA	legacy	NA	0	relative	0	0	LEFT	9	9	0	343	0	0	343	0	0	0	0	0	343	343	343	0	7	343	0	10	10	343	343	9	0	0	0	9	9	343
NA	NA	80.95238095	80.95238095	NA	yes	801	801	#969696	no	9	NA	NA	legacy	NA	0	relative	1	1	LEFT	9	9	0	344	0	0	344	0	0	0	0	0	344	344	344	0	7	344	0	10	10	344	344	9	0	0	0	9	9	344
NA	NA	81.81818182	81.81818182	NA	yes	806	806	#969696	no	9	NA	NA	legacy	NA	0	relative	1	1	LEFT	9	9	0	345	0	0	345	0	0	0	0	0	345	345	345	0	7	345	0	10	10	345	345	9	0	0	0	9	9	345
NA	NA	82.60869565	82.60869565	NA	yes	802	802	#969696	no	9	NA	NA	legacy	NA	0	relative	1	1	RIGHT	9	9	0	346	0	0	346	0	0	0	0	0	346	346	346	0	7	346	0	10	10	346	346	9	0	0	0	9	9	346
NA	NA	83.33333333	83.33333333	NA	yes	793	793	#969696	no	9	NA	NA	legacy	NA	0	relative	1	1	RIGHT	9	9	0	347	0	0	347	0	0	0	0	0	347	347	347	0	7	347	0	10	10	347	347	9	0	0	0	9	9	347
NA	NA	80	80	NA	yes	795	795	#969696	no	9	NA	NA	legacy	NA	0	relative	0	0	LEFT	9	9	0	348	0	0	348	0	0	0	0	0	348	348	348	0	7	348	0	10	10	348	348	9	0	0	0	9	9	348
NA	NA	80.76923077	80.76923077	NA	yes	789	789	#969696	no	9	NA	NA	legacy	NA	0	relative	1	1	RIGHT	9	9	0	349	0	0	349	0	0	0	0	0	349	349	349	0	7	349	0	10	10	349	349	9	0	0	0	9	9	349
NA	NA	81.48148148	81.48148148	NA	yes	788	788	#969696	no	9	NA	NA	legacy	NA	0	relative	1	1	RIGHT	9	9	0	350	0	0	350	0	0	0	0	0	350	350	350	0	7	350	0	10	10	350	350	9	0	0	0	9	9	350
NA	NA	78.57142857	78.57142857	NA	yes	814	814	#969696	no	9	NA	NA	legacy	NA	0	relative	0	0	RIGHT	9	9	0	351	0	0	351	0	0	0	0	0	351	351	351	0	7	351	0	10	10	351	351	9	0	0	0	9	9	351
NA	NA	75.86206897	75.86206897	NA	yes	809	809	#969696	no	9	NA	NA	legacy	NA	0	relative	0	0	LEFT	9	9	0	352	0	0	352	0	0	0	0	0	352	352	352	0	7	352	0	10	10	352	352	9	0	0	0	9	9	352
NA	NA	76.66666667	76.66666667	NA	yes	805	805	#969696	no	9	NA	NA	legacy	NA	0	relative	1	1	LEFT	9	9	0	353	0	0	353	0	0	0	0	0	353	353	353	0	7	353	0	10	10	353	353	9	0	0	0	9	9	353
NA	NA	77.41935484	77.41935484	NA	yes	800	800	#969696	no	9	NA	NA	legacy	NA	0	relative	1	1	LEFT	9	9	0	354	0	0	354	0	0	0	0	0	354	354	354	0	7	354	0	10	10	354	354	9	0	0	0	9	9	354
NA	NA	78.125	78.125	NA	yes	798	798	#969696	no	9	NA	NA	legacy	NA	0	relative	1	1	RIGHT	9	9	0	355	0	0	355	0	0	0	0	0	355	355	355	0	7	355	0	10	10	355	355	9	0	0	0	9	9	355
NA	NA	78.78787879	78.78787879	NA	yes	796	796	#969696	no	9	NA	NA	legacy	NA	0	relative	1	1	LEFT	9	9	0	356	0	0	356	0	0	0	0	0	356	356	356	0	7	356	0	10	10	356	356	9	0	0	0	9	9	356
NA	NA	79.41176471	79.41176471	NA	yes	793	793	#969696	no	9	NA	NA	legacy	NA	0	relative	1	1	RIGHT	9	9	0	357	0	0	357	0	0	0	0	0	357	357	357	0	7	357	0	10	10	357	357	9	0	0	0	9	9	357
NA	NA	80	80	NA	yes	790	790	#969696	no	9	NA	NA	legacy	NA	0	relative	1	1	LEFT	9	9	0	358	0	0	358	0	0	0	0	0	358	358	358	0	7	358	0	10	10	358	358	9	0	0	0	9	9	358
NA	NA	80.55555556	80.55555556	NA	yes	810	810	#969696	no	9	NA	NA	legacy	NA	0	relative	1	1	RIGHT	9	9	0	359	0	0	359	0	0	0	0	0	359	359	359	0	7	359	0	10	10	359	359	9	0	0	0	9	9	359
NA	NA	100	100	NA	yes	595	595	#969696	no	10	NA	NA	legacy	NA	0	relative	1	1	LEFT	10	10	0	360	0	0	360	0	0	0	0	0	360	360	360	0	8	360	0	11	11	360	360	10	0	0	0	10	10	360
NA	NA	100	100	NA	yes	684	684	#969696	no	10	NA	NA	legacy	NA	0	relative	1	1	RIGHT	10	10	0	361	0	0	361	0	0	0	0	0	361	361	361	0	8	361	0	11	11	361	361	10	0	0	0	10	10	361
NA	NA	100	100	NA	yes	675	675	#969696	no	10	NA	NA	legacy	NA	0	relative	1	1	LEFT	10	10	0	362	0	0	362	0	0	0	0	0	362	362	362	0	8	362	0	11	11	362	362	10	0	0	0	10	10	362
NA	NA	100	100	NA	yes	688	688	#969696	no	10	NA	NA	legacy	NA	0	relative	1	1	RIGHT	10	10	0	363	0	0	363	0	0	0	0	0	363	363	363	0	8	363	0	11	11	363	363	10	0	0	0	10	10	363
NA	NA	100	100	NA	yes	695	695	#969696	no	10	NA	NA	legacy	NA	0	relative	1	1	LEFT	10	10	0	364	0	0	364	0	0	0	0	0	364	364	364	0	8	364	0	11	11	364	364	10	0	0	0	10	10	364
NA	NA	100	100	NA	yes	681	681	#969696	no	10	NA	NA	legacy	NA	0	relative	1	1	RIGHT	10	10	0	365	0	0	365	0	0	0	0	0	365	365	365	0	8	365	0	11	11	365	365	10	0	0	0	10	10	365
NA	NA	100	100	NA	yes	700	700	#969696	no	10	NA	NA	legacy	NA	0	relative	1	1	RIGHT	10	10	0	366	0	0	366	0	0	0	0	0	366	366	366	0	8	366	0	11	11	366	366	10	0	0	0	10	10	366
NA	NA	100	100	NA	yes	719	719	#969696	no	10	NA	NA	legacy	NA	0	relative	1	1	LEFT	10	10	0	367	0	0	367	0	0	0	0	0	367	367	367	0	8	367	0	11	11	367	367	10	0	0	0	10	10	367
NA	NA	100	100	NA	yes	703	703	#969696	no	10	NA	NA	legacy	NA	0	relative	1	1	LEFT	10	10	0	368	0	0	368	0	0	0	0	0	368	368	368	0	8	368	0	11	11	368	368	10	0	0	0	10	10	368
NA	NA	100	100	NA	yes	705	705	#969696	no	10	NA	NA	legacy	NA	0	relative	1	1	RIGHT	10	10	0	369	0	0	369	0	0	0	0	0	369	369	369	0	8	369	0	11	11	369	369	10	0	0	0	10	10	369
NA	NA	90.90909091	90.90909091	NA	yes	733	733	#969696	no	10	NA	NA	legacy	NA	0	relative	0	0	RIGHT	10	10	0	370	0	0	370	0	0	0	0	0	370	370	370	0	8	370	0	11	11	370	370	10	0	0	0	10	10	370
NA	NA	91.66666667	91.66666667	NA	yes	780	780	#969696	no	10	NA	NA	legacy	NA	0	relative	1	1	RIGHT	10	10	0	371	0	0	371	0	0	0	0	0	371	371	371	0	8	371	0	11	11	371	371	10	0	0	0	10	10	371
NA	NA	92.30769231	92.30769231	NA	yes	768	768	#969696	no	10	NA	NA	legacy	NA	0	relative	1	1	RIGHT	10	10	0	372	0	0	372	0	0	0	0	0	372	372	372	0	8	372	0	11	11	372	372	10	0	0	0	10	10	372
NA	NA	92.85714286	92.85714286	NA	yes	761	761	#969696	no	10	NA	NA	legacy	NA	0	relative	1	1	LEFT	10	10	0	373	0	0	373	0	0	0	0	0	373	373	373	0	8	373	0	11	11	373	373	10	0	0	0	10	10	373
NA	NA	93.33333333	93.33333333	NA	yes	757	757	#969696	no	10	NA	NA	legacy	NA	0	relative	1	1	RIGHT	10	10	0	374	0	0	374	0	0	0	0	0	374	374	374	0	8	374	0	11	11	374	374	10	0	0	0	10	10	374
NA	NA	93.75	93.75	NA	yes	755	755	#969696	no	10	NA	NA	legacy	NA	0	relative	1	1	RIGHT	10	10	0	375	0	0	375	0	0	0	0	0	375	375	375	0	8	375	0	11	11	375	375	10	0	0	0	10	10	375
NA	NA	94.11764706	94.11764706	NA	yes	747	747	#969696	no	10	NA	NA	legacy	NA	0	relative	1	1	RIGHT	10	10	0	376	0	0	376	0	0	0	0	0	376	376	376	0	8	376	0	11	11	376	376	10	0	0	0	10	10	376
NA	NA	94.44444444	94.44444444	NA	yes	760	760	#969696	no	10	NA	NA	legacy	NA	0	relative	1	1	LEFT	10	10	0	377	0	0	377	0	0	0	0	0	377	377	377	0	8	377	0	11	11	377	377	10	0	0	0	10	10	377
NA	NA	94.73684211	94.73684211	NA	yes	760	760	#969696	no	10	NA	NA	legacy	NA	0	relative	1	1	RIGHT	10	10	0	378	0	0	378	0	0	0	0	0	378	378	378	0	8	378	0	11	11	378	378	10	0	0	0	10	10	378
NA	NA	95	95	NA	yes	755	755	#969696	no	10	NA	NA	legacy	NA	0	relative	1	1	RIGHT	10	10	0	379	0	0	379	0	0	0	0	0	379	379	379	0	8	379	0	11	11	379	379	10	0	0	0	10	10	379
NA	NA	95.23809524	95.23809524	NA	yes	751	751	#969696	no	10	NA	NA	legacy	NA	0	relative	1	1	LEFT	10	10	0	380	0	0	380	0	0	0	0	0	380	380	380	0	8	380	0	11	11	380	380	10	0	0	0	10	10	380
NA	NA	95.45454545	95.45454545	NA	yes	757	757	#969696	no	10	NA	NA	legacy	NA	0	relative	1	1	RIGHT	10	10	0	381	0	0	381	0	0	0	0	0	381	381	381	0	8	381	0	11	11	381	381	10	0	0	0	10	10	381
NA	NA	95.65217391	95.65217391	NA	yes	759	759	#969696	no	10	NA	NA	legacy	NA	0	relative	1	1	LEFT	10	10	0	382	0	0	382	0	0	0	0	0	382	382	382	0	8	382	0	11	11	382	382	10	0	0	0	10	10	382
NA	NA	95.83333333	95.83333333	NA	yes	770	770	#969696	no	10	NA	NA	legacy	NA	0	relative	1	1	LEFT	10	10	0	383	0	0	383	0	0	0	0	0	383	383	383	0	8	383	0	11	11	383	383	10	0	0	0	10	10	383
NA	NA	96	96	NA	yes	786	786	#969696	no	10	NA	NA	legacy	NA	0	relative	1	1	RIGHT	10	10	0	384	0	0	384	0	0	0	0	0	384	384	384	0	8	384	0	11	11	384	384	10	0	0	0	10	10	384
NA	NA	96.15384615	96.15384615	NA	yes	785	785	#969696	no	10	NA	NA	legacy	NA	0	relative	1	1	RIGHT	10	10	0	385	0	0	385	0	0	0	0	0	385	385	385	0	8	385	0	11	11	385	385	10	0	0	0	10	10	385
NA	NA	92.59259259	92.59259259	NA	yes	784	784	#969696	no	10	NA	NA	legacy	NA	0	relative	0	0	LEFT	10	10	0	386	0	0	386	0	0	0	0	0	386	386	386	0	8	386	0	11	11	386	386	10	0	0	0	10	10	386
NA	NA	92.85714286	92.85714286	NA	yes	776	776	#969696	no	10	NA	NA	legacy	NA	0	relative	1	1	RIGHT	10	10	0	387	0	0	387	0	0	0	0	0	387	387	387	0	8	387	0	11	11	387	387	10	0	0	0	10	10	387
NA	NA	93.10344828	93.10344828	NA	yes	774	774	#969696	no	10	NA	NA	legacy	NA	0	relative	1	1	RIGHT	10	10	0	388	0	0	388	0	0	0	0	0	388	388	388	0	8	388	0	11	11	388	388	10	0	0	0	10	10	388
NA	NA	93.33333333	93.33333333	NA	yes	772	772	#969696	no	10	NA	NA	legacy	NA	0	relative	1	1	LEFT	10	10	0	389	0	0	389	0	0	0	0	0	389	389	389	0	8	389	0	11	11	389	389	10	0	0	0	10	10	389
NA	NA	93.5483871	93.5483871	NA	yes	773	773	#969696	no	10	NA	NA	legacy	NA	0	relative	1	1	LEFT	10	10	0	390	0	0	390	0	0	0	0	0	390	390	390	0	8	390	0	11	11	390	390	10	0	0	0	10	10	390
NA	NA	93.75	93.75	NA	yes	768	768	#969696	no	10	NA	NA	legacy	NA	0	relative	1	1	RIGHT	10	10	0	391	0	0	391	0	0	0	0	0	391	391	391	0	8	391	0	11	11	391	391	10	0	0	0	10	10	391
NA	NA	93.93939394	93.93939394	NA	yes	764	764	#969696	no	10	NA	NA	legacy	NA	0	relative	1	1	RIGHT	10	10	0	392	0	0	392	0	0	0	0	0	392	392	392	0	8	392	0	11	11	392	392	10	0	0	0	10	10	392
NA	NA	94.11764706	94.11764706	NA	yes	762	762	#969696	no	10	NA	NA	legacy	NA	0	relative	1	1	LEFT	10	10	0	393	0	0	393	0	0	0	0	0	393	393	393	0	8	393	0	11	11	393	393	10	0	0	0	10	10	393
NA	NA	94.28571429	94.28571429	NA	yes	759	759	#969696	no	10	NA	NA	legacy	NA	0	relative	1	1	LEFT	10	10	0	394	0	0	394	0	0	0	0	0	394	394	394	0	8	394	0	11	11	394	394	10	0	0	0	10	10	394
NA	NA	94.44444444	94.44444444	NA	yes	839	839	#969696	no	10	NA	NA	legacy	NA	0	relative	1	1	RIGHT	10	10	0	395	0	0	395	0	0	0	0	0	395	395	395	0	8	395	0	11	11	395	395	10	0	0	0	10	10	395
NA	NA	100	100	NA	yes	1650	1650	#969696	no	11	NA	NA	legacy	NA	0	relative	1	1	LEFT	11	11	0	396	0	0	396	0	0	0	0	0	396	396	396	0	9	396	0	12	12	396	396	11	0	0	0	11	11	396
NA	NA	100	100	NA	yes	1427	1427	#969696	no	11	NA	NA	legacy	NA	0	relative	1	1	RIGHT	11	11	0	397	0	0	397	0	0	0	0	0	397	397	397	0	9	397	0	12	12	397	397	11	0	0	0	11	11	397
NA	NA	66.66666667	66.66666667	NA	yes	1240	1240	#969696	no	11	NA	NA	legacy	NA	0	relative	0	0	RIGHT	11	11	0	398	0	0	398	0	0	0	0	0	398	398	398	0	9	398	0	12	12	398	398	11	0	0	0	11	11	398
NA	NA	75	75	NA	yes	1135	1135	#969696	no	11	NA	NA	legacy	NA	0	relative	1	1	RIGHT	11	11	0	399	0	0	399	0	0	0	0	0	399	399	399	0	9	399	0	12	12	399	399	11	0	0	0	11	11	399
NA	NA	80	80	NA	yes	1047	1047	#969696	no	11	NA	NA	legacy	NA	0	relative	1	1	LEFT	11	11	0	400	0	0	400	0	0	0	0	0	400	400	400	0	9	400	0	12	12	400	400	11	0	0	0	11	11	400
NA	NA	66.66666667	66.66666667	NA	yes	982	982	#969696	no	11	NA	NA	legacy	NA	0	relative	0	0	LEFT	11	11	0	401	0	0	401	0	0	0	0	0	401	401	401	0	9	401	0	12	12	401	401	11	0	0	0	11	11	401
NA	NA	71.42857143	71.42857143	NA	yes	980	980	#969696	no	11	NA	NA	legacy	NA	0	relative	1	1	RIGHT	11	11	0	402	0	0	402	0	0	0	0	0	402	402	402	0	9	402	0	12	12	402	402	11	0	0	0	11	11	402
NA	NA	75	75	NA	yes	958	958	#969696	no	11	NA	NA	legacy	NA	0	relative	1	1	RIGHT	11	11	0	403	0	0	403	0	0	0	0	0	403	403	403	0	9	403	0	12	12	403	403	11	0	0	0	11	11	403
NA	NA	66.66666667	66.66666667	NA	yes	949	949	#969696	no	11	NA	NA	legacy	NA	0	relative	0	0	LEFT	11	11	0	404	0	0	404	0	0	0	0	0	404	404	404	0	9	404	0	12	12	404	404	11	0	0	0	11	11	404
NA	NA	70	70	NA	yes	951	951	#969696	no	11	NA	NA	legacy	NA	0	relative	1	1	RIGHT	11	11	0	405	0	0	405	0	0	0	0	0	405	405	405	0	9	405	0	12	12	405	405	11	0	0	0	11	11	405
NA	NA	72.72727273	72.72727273	NA	yes	928	928	#969696	no	11	NA	NA	legacy	NA	0	relative	1	1	RIGHT	11	11	0	406	0	0	406	0	0	0	0	0	406	406	406	0	9	406	0	12	12	406	406	11	0	0	0	11	11	406
NA	NA	75	75	NA	yes	914	914	#969696	no	11	NA	NA	legacy	NA	0	relative	1	1	LEFT	11	11	0	407	0	0	407	0	0	0	0	0	407	407	407	0	9	407	0	12	12	407	407	11	0	0	0	11	11	407
NA	NA	76.92307692	76.92307692	NA	yes	886	886	#969696	no	11	NA	NA	legacy	NA	0	relative	1	1	RIGHT	11	11	0	408	0	0	408	0	0	0	0	0	408	408	408	0	9	408	0	12	12	408	408	11	0	0	0	11	11	408
NA	NA	78.57142857	78.57142857	NA	yes	866	866	#969696	no	11	NA	NA	legacy	NA	0	relative	1	1	RIGHT	11	11	0	409	0	0	409	0	0	0	0	0	409	409	409	0	9	409	0	12	12	409	409	11	0	0	0	11	11	409
NA	NA	80	80	NA	yes	861	861	#969696	no	11	NA	NA	legacy	NA	0	relative	1	1	LEFT	11	11	0	410	0	0	410	0	0	0	0	0	410	410	410	0	9	410	0	12	12	410	410	11	0	0	0	11	11	410
NA	NA	81.25	81.25	NA	yes	858	858	#969696	no	11	NA	NA	legacy	NA	0	relative	1	1	LEFT	11	11	0	411	0	0	411	0	0	0	0	0	411	411	411	0	9	411	0	12	12	411	411	11	0	0	0	11	11	411
NA	NA	82.35294118	82.35294118	NA	yes	847	847	#969696	no	11	NA	NA	legacy	NA	0	relative	1	1	LEFT	11	11	0	412	0	0	412	0	0	0	0	0	412	412	412	0	9	412	0	12	12	412	412	11	0	0	0	11	11	412
NA	NA	83.33333333	83.33333333	NA	yes	838	838	#969696	no	11	NA	NA	legacy	NA	0	relative	1	1	RIGHT	11	11	0	413	0	0	413	0	0	0	0	0	413	413	413	0	9	413	0	12	12	413	413	11	0	0	0	11	11	413
NA	NA	84.21052632	84.21052632	NA	yes	831	831	#969696	no	11	NA	NA	legacy	NA	0	relative	1	1	RIGHT	11	11	0	414	0	0	414	0	0	0	0	0	414	414	414	0	9	414	0	12	12	414	414	11	0	0	0	11	11	414
NA	NA	85	85	NA	yes	827	827	#969696	no	11	NA	NA	legacy	NA	0	relative	1	1	RIGHT	11	11	0	415	0	0	415	0	0	0	0	0	415	415	415	0	9	415	0	12	12	415	415	11	0	0	0	11	11	415
NA	NA	85.71428571	85.71428571	NA	yes	828	828	#969696	no	11	NA	NA	legacy	NA	0	relative	1	1	RIGHT	11	11	0	416	0	0	416	0	0	0	0	0	416	416	416	0	9	416	0	12	12	416	416	11	0	0	0	11	11	416
NA	NA	86.36363636	86.36363636	NA	yes	815	815	#969696	no	11	NA	NA	legacy	NA	0	relative	1	1	RIGHT	11	11	0	417	0	0	417	0	0	0	0	0	417	417	417	0	9	417	0	12	12	417	417	11	0	0	0	11	11	417
NA	NA	86.95652174	86.95652174	NA	yes	810	810	#969696	no	11	NA	NA	legacy	NA	0	relative	1	1	LEFT	11	11	0	418	0	0	418	0	0	0	0	0	418	418	418	0	9	418	0	12	12	418	418	11	0	0	0	11	11	418
NA	NA	87.5	87.5	NA	yes	809	809	#969696	no	11	NA	NA	legacy	NA	0	relative	1	1	RIGHT	11	11	0	419	0	0	419	0	0	0	0	0	419	419	419	0	9	419	0	12	12	419	419	11	0	0	0	11	11	419
NA	NA	88	88	NA	yes	798	798	#969696	no	11	NA	NA	legacy	NA	0	relative	1	1	RIGHT	11	11	0	420	0	0	420	0	0	0	0	0	420	420	420	0	9	420	0	12	12	420	420	11	0	0	0	11	11	420
NA	NA	88.46153846	88.46153846	NA	yes	797	797	#969696	no	11	NA	NA	legacy	NA	0	relative	1	1	LEFT	11	11	0	421	0	0	421	0	0	0	0	0	421	421	421	0	9	421	0	12	12	421	421	11	0	0	0	11	11	421
NA	NA	85.18518519	85.18518519	NA	yes	790	790	#969696	no	11	NA	NA	legacy	NA	0	relative	0	0	RIGHT	11	11	0	422	0	0	422	0	0	0	0	0	422	422	422	0	9	422	0	12	12	422	422	11	0	0	0	11	11	422
NA	NA	85.71428571	85.71428571	NA	yes	789	789	#969696	no	11	NA	NA	legacy	NA	0	relative	1	1	LEFT	11	11	0	423	0	0	423	0	0	0	0	0	423	423	423	0	9	423	0	12	12	423	423	11	0	0	0	11	11	423
NA	NA	86.20689655	86.20689655	NA	yes	781	781	#969696	no	11	NA	NA	legacy	NA	0	relative	1	1	LEFT	11	11	0	424	0	0	424	0	0	0	0	0	424	424	424	0	9	424	0	12	12	424	424	11	0	0	0	11	11	424
NA	NA	86.66666667	86.66666667	NA	yes	773	773	#969696	no	11	NA	NA	legacy	NA	0	relative	1	1	RIGHT	11	11	0	425	0	0	425	0	0	0	0	0	425	425	425	0	9	425	0	12	12	425	425	11	0	0	0	11	11	425
NA	NA	87.09677419	87.09677419	NA	yes	766	766	#969696	no	11	NA	NA	legacy	NA	0	relative	1	1	LEFT	11	11	0	426	0	0	426	0	0	0	0	0	426	426	426	0	9	426	0	12	12	426	426	11	0	0	0	11	11	426
NA	NA	87.5	87.5	NA	yes	769	769	#969696	no	11	NA	NA	legacy	NA	0	relative	1	1	LEFT	11	11	0	427	0	0	427	0	0	0	0	0	427	427	427	0	9	427	0	12	12	427	427	11	0	0	0	11	11	427
NA	NA	87.87878788	87.87878788	NA	yes	777	777	#969696	no	11	NA	NA	legacy	NA	0	relative	1	1	RIGHT	11	11	0	428	0	0	428	0	0	0	0	0	428	428	428	0	9	428	0	12	12	428	428	11	0	0	0	11	11	428
NA	NA	88.23529412	88.23529412	NA	yes	770	770	#969696	no	11	NA	NA	legacy	NA	0	relative	1	1	LEFT	11	11	0	429	0	0	429	0	0	0	0	0	429	429	429	0	9	429	0	12	12	429	429	11	0	0	0	11	11	429
NA	NA	88.57142857	88.57142857	NA	yes	768	768	#969696	no	11	NA	NA	legacy	NA	0	relative	1	1	LEFT	11	11	0	430	0	0	430	0	0	0	0	0	430	430	430	0	9	430	0	12	12	430	430	11	0	0	0	11	11	430
NA	NA	86.11111111	86.11111111	NA	yes	764	764	#969696	no	11	NA	NA	legacy	NA	0	relative	0	0	LEFT	11	11	0	431	0	0	431	0	0	0	0	0	431	431	431	0	9	431	0	12	12	431	431	11	0	0	0	11	11	431
NA	NA	100	100	NA	yes	1224	1224	#969696	no	12	NA	NA	legacy	NA	0	relative	1	1	LEFT	12	12	0	432	0	0	432	0	0	0	0	0	432	432	432	0	10	432	0	13	13	432	432	12	0	0	0	12	12	432
NA	NA	100	100	NA	yes	880	880	#969696	no	12	NA	NA	legacy	NA	0	relative	1	1	LEFT	12	12	0	433	0	0	433	0	0	0	0	0	433	433	433	0	10	433	0	13	13	433	433	12	0	0	0	12	12	433
NA	NA	100	100	NA	yes	843	843	#969696	no	12	NA	NA	legacy	NA	0	relative	1	1	RIGHT	12	12	0	434	0	0	434	0	0	0	0	0	434	434	434	0	10	434	0	13	13	434	434	12	0	0	0	12	12	434
NA	NA	100	100	NA	yes	785	785	#969696	no	12	NA	NA	legacy	NA	0	relative	1	1	RIGHT	12	12	0	435	0	0	435	0	0	0	0	0	435	435	435	0	10	435	0	13	13	435	435	12	0	0	0	12	12	435
NA	NA	100	100	NA	yes	776	776	#969696	no	12	NA	NA	legacy	NA	0	relative	1	1	LEFT	12	12	0	436	0	0	436	0	0	0	0	0	436	436	436	0	10	436	0	13	13	436	436	12	0	0	0	12	12	436
NA	NA	100	100	NA	yes	772	772	#969696	no	12	NA	NA	legacy	NA	0	relative	1	1	RIGHT	12	12	0	437	0	0	437	0	0	0	0	0	437	437	437	0	10	437	0	13	13	437	437	12	0	0	0	12	12	437
NA	NA	100	100	NA	yes	861	861	#969696	no	12	NA	NA	legacy	NA	0	relative	1	1	LEFT	12	12	0	438	0	0	438	0	0	0	0	0	438	438	438	0	10	438	0	13	13	438	438	12	0	0	0	12	12	438
NA	NA	100	100	NA	yes	834	834	#969696	no	12	NA	NA	legacy	NA	0	relative	1	1	RIGHT	12	12	0	439	0	0	439	0	0	0	0	0	439	439	439	0	10	439	0	13	13	439	439	12	0	0	0	12	12	439
NA	NA	100	100	NA	yes	879	879	#969696	no	12	NA	NA	legacy	NA	0	relative	1	1	LEFT	12	12	0	440	0	0	440	0	0	0	0	0	440	440	440	0	10	440	0	13	13	440	440	12	0	0	0	12	12	440
NA	NA	100	100	NA	yes	846	846	#969696	no	12	NA	NA	legacy	NA	0	relative	1	1	RIGHT	12	12	0	441	0	0	441	0	0	0	0	0	441	441	441	0	10	441	0	13	13	441	441	12	0	0	0	12	12	441
NA	NA	100	100	NA	yes	822	822	#969696	no	12	NA	NA	legacy	NA	0	relative	1	1	RIGHT	12	12	0	442	0	0	442	0	0	0	0	0	442	442	442	0	10	442	0	13	13	442	442	12	0	0	0	12	12	442
NA	NA	100	100	NA	yes	804	804	#969696	no	12	NA	NA	legacy	NA	0	relative	1	1	RIGHT	12	12	0	443	0	0	443	0	0	0	0	0	443	443	443	0	10	443	0	13	13	443	443	12	0	0	0	12	12	443
NA	NA	100	100	NA	yes	802	802	#969696	no	12	NA	NA	legacy	NA	0	relative	1	1	LEFT	12	12	0	444	0	0	444	0	0	0	0	0	444	444	444	0	10	444	0	13	13	444	444	12	0	0	0	12	12	444
NA	NA	100	100	NA	yes	805	805	#969696	no	12	NA	NA	legacy	NA	0	relative	1	1	LEFT	12	12	0	445	0	0	445	0	0	0	0	0	445	445	445	0	10	445	0	13	13	445	445	12	0	0	0	12	12	445
NA	NA	93.33333333	93.33333333	NA	yes	801	801	#969696	no	12	NA	NA	legacy	NA	0	relative	0	0	LEFT	12	12	0	446	0	0	446	0	0	0	0	0	446	446	446	0	10	446	0	13	13	446	446	12	0	0	0	12	12	446
NA	NA	93.75	93.75	NA	yes	812	812	#969696	no	12	NA	NA	legacy	NA	0	relative	1	1	RIGHT	12	12	0	447	0	0	447	0	0	0	0	0	447	447	447	0	10	447	0	13	13	447	447	12	0	0	0	12	12	447
NA	NA	94.11764706	94.11764706	NA	yes	806	806	#969696	no	12	NA	NA	legacy	NA	0	relative	1	1	RIGHT	12	12	0	448	0	0	448	0	0	0	0	0	448	448	448	0	10	448	0	13	13	448	448	12	0	0	0	12	12	448
NA	NA	94.44444444	94.44444444	NA	yes	793	793	#969696	no	12	NA	NA	legacy	NA	0	relative	1	1	LEFT	12	12	0	449	0	0	449	0	0	0	0	0	449	449	449	0	10	449	0	13	13	449	449	12	0	0	0	12	12	449
NA	NA	89.47368421	89.47368421	NA	yes	810	810	#969696	no	12	NA	NA	legacy	NA	0	relative	0	0	RIGHT	12	12	0	450	0	0	450	0	0	0	0	0	450	450	450	0	10	450	0	13	13	450	450	12	0	0	0	12	12	450
NA	NA	90	90	NA	yes	809	809	#969696	no	12	NA	NA	legacy	NA	0	relative	1	1	RIGHT	12	12	0	451	0	0	451	0	0	0	0	0	451	451	451	0	10	451	0	13	13	451	451	12	0	0	0	12	12	451
NA	NA	90.47619048	90.47619048	NA	yes	805	805	#969696	no	12	NA	NA	legacy	NA	0	relative	1	1	RIGHT	12	12	0	452	0	0	452	0	0	0	0	0	452	452	452	0	10	452	0	13	13	452	452	12	0	0	0	12	12	452
NA	NA	90.90909091	90.90909091	NA	yes	790	790	#969696	no	12	NA	NA	legacy	NA	0	relative	1	1	RIGHT	12	12	0	453	0	0	453	0	0	0	0	0	453	453	453	0	10	453	0	13	13	453	453	12	0	0	0	12	12	453
NA	NA	86.95652174	86.95652174	NA	yes	783	783	#969696	no	12	NA	NA	legacy	NA	0	relative	0	0	LEFT	12	12	0	454	0	0	454	0	0	0	0	0	454	454	454	0	10	454	0	13	13	454	454	12	0	0	0	12	12	454
NA	NA	87.5	87.5	NA	yes	821	821	#969696	no	12	NA	NA	legacy	NA	0	relative	1	1	RIGHT	12	12	0	455	0	0	455	0	0	0	0	0	455	455	455	0	10	455	0	13	13	455	455	12	0	0	0	12	12	455
NA	NA	88	88	NA	yes	819	819	#969696	no	12	NA	NA	legacy	NA	0	relative	1	1	RIGHT	12	12	0	456	0	0	456	0	0	0	0	0	456	456	456	0	10	456	0	13	13	456	456	12	0	0	0	12	12	456
NA	NA	84.61538462	84.61538462	NA	yes	817	817	#969696	no	12	NA	NA	legacy	NA	0	relative	0	0	RIGHT	12	12	0	457	0	0	457	0	0	0	0	0	457	457	457	0	10	457	0	13	13	457	457	12	0	0	0	12	12	457
NA	NA	85.18518519	85.18518519	NA	yes	806	806	#969696	no	12	NA	NA	legacy	NA	0	relative	1	1	RIGHT	12	12	0	458	0	0	458	0	0	0	0	0	458	458	458	0	10	458	0	13	13	458	458	12	0	0	0	12	12	458
NA	NA	85.71428571	85.71428571	NA	yes	804	804	#969696	no	12	NA	NA	legacy	NA	0	relative	1	1	RIGHT	12	12	0	459	0	0	459	0	0	0	0	0	459	459	459	0	10	459	0	13	13	459	459	12	0	0	0	12	12	459
NA	NA	86.20689655	86.20689655	NA	yes	811	811	#969696	no	12	NA	NA	legacy	NA	0	relative	1	1	LEFT	12	12	0	460	0	0	460	0	0	0	0	0	460	460	460	0	10	460	0	13	13	460	460	12	0	0	0	12	12	460
NA	NA	83.33333333	83.33333333	NA	yes	818	818	#969696	no	12	NA	NA	legacy	NA	0	relative	0	0	RIGHT	12	12	0	461	0	0	461	0	0	0	0	0	461	461	461	0	10	461	0	13	13	461	461	12	0	0	0	12	12	461
NA	NA	83.87096774	83.87096774	NA	yes	818	818	#969696	no	12	NA	NA	legacy	NA	0	relative	1	1	RIGHT	12	12	0	462	0	0	462	0	0	0	0	0	462	462	462	0	10	462	0	13	13	462	462	12	0	0	0	12	12	462
NA	NA	81.25	81.25	NA	yes	824	824	#969696	no	12	NA	NA	legacy	NA	0	relative	0	0	RIGHT	12	12	0	463	0	0	463	0	0	0	0	0	463	463	463	0	10	463	0	13	13	463	463	12	0	0	0	12	12	463
NA	NA	78.78787879	78.78787879	NA	yes	840	840	#969696	no	12	NA	NA	legacy	NA	0	relative	0	0	RIGHT	12	12	0	464	0	0	464	0	0	0	0	0	464	464	464	0	10	464	0	13	13	464	464	12	0	0	0	12	12	464
NA	NA	79.41176471	79.41176471	NA	yes	841	841	#969696	no	12	NA	NA	legacy	NA	0	relative	1	1	RIGHT	12	12	0	465	0	0	465	0	0	0	0	0	465	465	465	0	10	465	0	13	13	465	465	12	0	0	0	12	12	465
NA	NA	80	80	NA	yes	831	831	#969696	no	12	NA	NA	legacy	NA	0	relative	1	1	LEFT	12	12	0	466	0	0	466	0	0	0	0	0	466	466	466	0	10	466	0	13	13	466	466	12	0	0	0	12	12	466
NA	NA	80.55555556	80.55555556	NA	yes	823	823	#969696	no	12	NA	NA	legacy	NA	0	relative	1	1	LEFT	12	12	0	467	0	0	467	0	0	0	0	0	467	467	467	0	10	467	0	13	13	467	467	12	0	0	0	12	12	467
NA	NA	0	0	NA	yes	2010	2010	#969696	no	0	NA	NA	legacy	NA	0	relative	0	0	RIGHT	0	0	0	0	0	0	0	0	0	0	0	0	0	0	0	NA	NA	0	0	1	1	0	0	0	0	0	0	0	0	0
NA	NA	50	50	NA	yes	4230	4230	#969696	no	0	NA	NA	legacy	NA	0	relative	1	1	LEFT	0	0	0	1	0	0	1	0	0	0	0	0	1	1	1	NA	NA	1	0	1	1	1	1	0	0	0	0	0	0	1
NA	NA	33.33333333	33.33333333	NA	yes	3283	3283	#969696	no	0	NA	NA	legacy	NA	0	relative	0	0	LEFT	0	0	0	2	0	0	2	0	0	0	0	0	2	2	2	NA	NA	2	0	1	1	2	2	0	0	0	0	0	0	2
NA	NA	50	50	NA	yes	2674	2674	#969696	no	0	NA	NA	legacy	NA	0	relative	1	1	LEFT	0	0	0	3	0	0	3	0	0	0	0	0	3	3	3	NA	NA	3	0	1	1	3	3	0	0	0	0	0	0	3
NA	NA	60	60	NA	yes	2365	2365	#969696	no	0	NA	NA	legacy	NA	0	relative	1	1	LEFT	0	0	0	4	0	0	4	0	0	0	0	0	4	4	4	NA	NA	4	0	1	1	4	4	0	0	0	0	0	0	4
NA	NA	66.66666667	66.66666667	NA	yes	2115	2115	#969696	no	0	NA	NA	legacy	NA	0	relative	1	1	RIGHT	0	0	0	5	0	0	5	0	0	0	0	0	5	5	5	NA	NA	5	0	1	1	5	5	0	0	0	0	0	0	5
NA	NA	71.42857143	71.42857143	NA	yes	2027	2027	#969696	no	0	NA	NA	legacy	NA	0	relative	1	1	LEFT	0	0	0	6	0	0	6	0	0	0	0	0	6	6	6	NA	NA	6	0	1	1	6	6	0	0	0	0	0	0	6
NA	NA	75	75	NA	yes	1891	1891	#969696	no	0	NA	NA	legacy	NA	0	relative	1	1	LEFT	0	0	0	7	0	0	7	0	0	0	0	0	7	7	7	NA	NA	7	0	1	1	7	7	0	0	0	0	0	0	7
NA	NA	77.77777778	77.77777778	NA	yes	1774	1774	#969696	no	0	NA	NA	legacy	NA	0	relative	1	1	RIGHT	0	0	0	8	0	0	8	0	0	0	0	0	8	8	8	NA	NA	8	0	1	1	8	8	0	0	0	0	0	0	8
NA	NA	70	70	NA	yes	1692	1692	#969696	no	0	NA	NA	legacy	NA	0	relative	0	0	RIGHT	0	0	0	9	0	0	9	0	0	0	0	0	9	9	9	NA	NA	9	0	1	1	9	9	0	0	0	0	0	0	9
NA	NA	63.63636364	63.63636364	NA	yes	1651	1651	#969696	no	0	NA	NA	legacy	NA	0	relative	0	0	RIGHT	0	0	0	10	0	0	10	0	0	0	0	0	10	10	10	NA	NA	10	0	1	1	10	10	0	0	0	0	0	0	10
NA	NA	66.66666667	66.66666667	NA	yes	1576	1576	#969696	no	0	NA	NA	legacy	NA	0	relative	1	1	RIGHT	0	0	0	11	0	0	11	0	0	0	0	0	11	11	11	NA	NA	11	0	1	1	11	11	0	0	0	0	0	0	11
NA	NA	69.23076923	69.23076923	NA	yes	1513	1513	#969696	no	0	NA	NA	legacy	NA	0	relative	1	1	LEFT	0	0	0	12	0	0	12	0	0	0	0	0	12	12	12	NA	NA	12	0	1	1	12	12	0	0	0	0	0	0	12
NA	NA	64.28571429	64.28571429	NA	yes	1463	1463	#969696	no	0	NA	NA	legacy	NA	0	relative	0	0	LEFT	0	0	0	13	0	0	13	0	0	0	0	0	13	13	13	NA	NA	13	0	1	1	13	13	0	0	0	0	0	0	13
NA	NA	66.66666667	66.66666667	NA	yes	1416	1416	#969696	no	0	NA	NA	legacy	NA	0	relative	1	1	LEFT	0	0	0	14	0	0	14	0	0	0	0	0	14	14	14	NA	NA	14	0	1	1	14	14	0	0	0	0	0	0	14
NA	NA	68.75	68.75	NA	yes	1395	1395	#969696	no	0	NA	NA	legacy	NA	0	relative	1	1	RIGHT	0	0	0	15	0	0	15	0	0	0	0	0	15	15	15	NA	NA	15	0	1	1	15	15	0	0	0	0	0	0	15
NA	NA	70.58823529	70.58823529	NA	yes	1366	1366	#969696	no	0	NA	NA	legacy	NA	0	relative	1	1	RIGHT	0	0	0	16	0	0	16	0	0	0	0	0	16	16	16	NA	NA	16	0	1	1	16	16	0	0	0	0	0	0	16
NA	NA	72.22222222	72.22222222	NA	yes	1358	1358	#969696	no	0	NA	NA	legacy	NA	0	relative	1	1	RIGHT	0	0	0	17	0	0	17	0	0	0	0	0	17	17	17	NA	NA	17	0	1	1	17	17	0	0	0	0	0	0	17
NA	NA	73.68421053	73.68421053	NA	yes	1332	1332	#969696	no	0	NA	NA	legacy	NA	0	relative	1	1	RIGHT	0	0	0	18	0	0	18	0	0	0	0	0	18	18	18	NA	NA	18	0	1	1	18	18	0	0	0	0	0	0	18
NA	NA	75	75	NA	yes	1307	1307	#969696	no	0	NA	NA	legacy	NA	0	relative	1	1	RIGHT	0	0	0	19	0	0	19	0	0	0	0	0	19	19	19	NA	NA	19	0	1	1	19	19	0	0	0	0	0	0	19
NA	NA	76.19047619	76.19047619	NA	yes	1288	1288	#969696	no	0	NA	NA	legacy	NA	0	relative	1	1	RIGHT	0	0	0	20	0	0	20	0	0	0	0	0	20	20	20	NA	NA	20	0	1	1	20	20	0	0	0	0	0	0	20
NA	NA	77.27272727	77.27272727	NA	yes	1268	1268	#969696	no	0	NA	NA	legacy	NA	0	relative	1	1	RIGHT	0	0	0	21	0	0	21	0	0	0	0	0	21	21	21	NA	NA	21	0	1	1	21	21	0	0	0	0	0	0	21
NA	NA	78.26086957	78.26086957	NA	yes	1244	1244	#969696	no	0	NA	NA	legacy	NA	0	relative	1	1	RIGHT	0	0	0	22	0	0	22	0	0	0	0	0	22	22	22	NA	NA	22	0	1	1	22	22	0	0	0	0	0	0	22
NA	NA	79.16666667	79.16666667	NA	yes	1246	1246	#969696	no	0	NA	NA	legacy	NA	0	relative	1	1	LEFT	0	0	0	23	0	0	23	0	0	0	0	0	23	23	23	NA	NA	23	0	1	1	23	23	0	0	0	0	0	0	23
NA	NA	76	76	NA	yes	1245	1245	#969696	no	0	NA	NA	legacy	NA	0	relative	0	0	LEFT	0	0	0	24	0	0	24	0	0	0	0	0	24	24	24	NA	NA	24	0	1	1	24	24	0	0	0	0	0	0	24
NA	NA	73.07692308	73.07692308	NA	yes	1239	1239	#969696	no	0	NA	NA	legacy	NA	0	relative	0	0	LEFT	0	0	0	25	0	0	25	0	0	0	0	0	25	25	25	NA	NA	25	0	1	1	25	25	0	0	0	0	0	0	25
NA	NA	74.07407407	74.07407407	NA	yes	1228	1228	#969696	no	0	NA	NA	legacy	NA	0	relative	1	1	LEFT	0	0	0	26	0	0	26	0	0	0	0	0	26	26	26	NA	NA	26	0	1	1	26	26	0	0	0	0	0	0	26
NA	NA	75	75	NA	yes	1219	1219	#969696	no	0	NA	NA	legacy	NA	0	relative	1	1	LEFT	0	0	0	27	0	0	27	0	0	0	0	0	27	27	27	NA	NA	27	0	1	1	27	27	0	0	0	0	0	0	27
NA	NA	75.86206897	75.86206897	NA	yes	1202	1202	#969696	no	0	NA	NA	legacy	NA	0	relative	1	1	LEFT	0	0	0	28	0	0	28	0	0	0	0	0	28	28	28	NA	NA	28	0	1	1	28	28	0	0	0	0	0	0	28
NA	NA	76.66666667	76.66666667	NA	yes	1189	1189	#969696	no	0	NA	NA	legacy	NA	0	relative	1	1	RIGHT	0	0	0	29	0	0	29	0	0	0	0	0	29	29	29	NA	NA	29	0	1	1	29	29	0	0	0	0	0	0	29
NA	NA	77.41935484	77.41935484	NA	yes	1175	1175	#969696	no	0	NA	NA	legacy	NA	0	relative	1	1	RIGHT	0	0	0	30	0	0	30	0	0	0	0	0	30	30	30	NA	NA	30	0	1	1	30	30	0	0	0	0	0	0	30
NA	NA	78.125	78.125	NA	yes	1161	1161	#969696	no	0	NA	NA	legacy	NA	0	relative	1	1	LEFT	0	0	0	31	0	0	31	0	0	0	0	0	31	31	31	NA	NA	31	0	1	1	31	31	0	0	0	0	0	0	31
NA	NA	78.78787879	78.78787879	NA	yes	1157	1157	#969696	no	0	NA	NA	legacy	NA	0	relative	1	1	RIGHT	0	0	0	32	0	0	32	0	0	0	0	0	32	32	32	NA	NA	32	0	1	1	32	32	0	0	0	0	0	0	32
NA	NA	79.41176471	79.41176471	NA	yes	1144	1144	#969696	no	0	NA	NA	legacy	NA	0	relative	1	1	RIGHT	0	0	0	33	0	0	33	0	0	0	0	0	33	33	33	NA	NA	33	0	1	1	33	33	0	0	0	0	0	0	33
NA	NA	80	80	NA	yes	1134	1134	#969696	no	0	NA	NA	legacy	NA	0	relative	1	1	LEFT	0	0	0	34	0	0	34	0	0	0	0	0	34	34	34	NA	NA	34	0	1	1	34	34	0	0	0	0	0	0	34
NA	NA	80.55555556	80.55555556	NA	yes	1122	1122	#969696	no	0	NA	NA	legacy	NA	0	relative	1	1	LEFT	0	0	0	35	0	0	35	0	0	0	0	0	35	35	35	NA	NA	35	0	1	1	35	35	0	0	0	0	0	0	35
NA	NA	100	100	NA	yes	732	732	#969696	no	1	NA	NA	legacy	NA	0	relative	1	1	LEFT	1	1	0	36	0	0	36	0	0	0	0	0	36	36	36	0	NA	36	0	2	2	36	36	1	0	0	0	1	1	36
NA	NA	100	100	NA	yes	731	731	#969696	no	1	NA	NA	legacy	NA	0	relative	1	1	RIGHT	1	1	0	37	0	0	37	0	0	0	0	0	37	37	37	0	NA	37	0	2	2	37	37	1	0	0	0	1	1	37
NA	NA	100	100	NA	yes	989	989	#969696	no	1	NA	NA	legacy	NA	0	relative	1	1	LEFT	1	1	0	38	0	0	38	0	0	0	0	0	38	38	38	0	NA	38	0	2	2	38	38	1	0	0	0	1	1	38
NA	NA	75	75	NA	yes	1099	1099	#969696	no	1	NA	NA	legacy	NA	0	relative	0	0	RIGHT	1	1	0	39	0	0	39	0	0	0	0	0	39	39	39	0	NA	39	0	2	2	39	39	1	0	0	0	1	1	39
NA	NA	60	60	NA	yes	1046	1046	#969696	no	1	NA	NA	legacy	NA	0	relative	0	0	LEFT	1	1	0	40	0	0	40	0	0	0	0	0	40	40	40	0	NA	40	0	2	2	40	40	1	0	0	0	1	1	40
NA	NA	66.66666667	66.66666667	NA	yes	1095	1095	#969696	no	1	NA	NA	legacy	NA	0	relative	1	1	RIGHT	1	1	0	41	0	0	41	0	0	0	0	0	41	41	41	0	NA	41	0	2	2	41	41	1	0	0	0	1	1	41
NA	NA	71.42857143	71.42857143	NA	yes	1032	1032	#969696	no	1	NA	NA	legacy	NA	0	relative	1	1	LEFT	1	1	0	42	0	0	42	0	0	0	0	0	42	42	42	0	NA	42	0	2	2	42	42	1	0	0	0	1	1	42
NA	NA	75	75	NA	yes	1007	1007	#969696	no	1	NA	NA	legacy	NA	0	relative	1	1	RIGHT	1	1	0	43	0	0	43	0	0	0	0	0	43	43	43	0	NA	43	0	2	2	43	43	1	0	0	0	1	1	43
NA	NA	77.77777778	77.77777778	NA	yes	975	975	#969696	no	1	NA	NA	legacy	NA	0	relative	1	1	LEFT	1	1	0	44	0	0	44	0	0	0	0	0	44	44	44	0	NA	44	0	2	2	44	44	1	0	0	0	1	1	44
NA	NA	80	80	NA	yes	995	995	#969696	no	1	NA	NA	legacy	NA	0	relative	1	1	RIGHT	1	1	0	45	0	0	45	0	0	0	0	0	45	45	45	0	NA	45	0	2	2	45	45	1	0	0	0	1	1	45
NA	NA	81.81818182	81.81818182	NA	yes	990	990	#969696	no	1	NA	NA	legacy	NA	0	relative	1	1	RIGHT	1	1	0	46	0	0	46	0	0	0	0	0	46	46	46	0	NA	46	0	2	2	46	46	1	0	0	0	1	1	46
NA	NA	83.33333333	83.33333333	NA	yes	983	983	#969696	no	1	NA	NA	legacy	NA	0	relative	1	1	LEFT	1	1	0	47	0	0	47	0	0	0	0	0	47	47	47	0	NA	47	0	2	2	47	47	1	0	0	0	1	1	47
NA	NA	84.61538462	84.61538462	NA	yes	991	991	#969696	no	1	NA	NA	legacy	NA	0	relative	1	1	RIGHT	1	1	0	48	0	0	48	0	0	0	0	0	48	48	48	0	NA	48	0	2	2	48	48	1	0	0	0	1	1	48
NA	NA	85.71428571	85.71428571	NA	yes	1065	1065	#969696	no	1	NA	NA	legacy	NA	0	relative	1	1	RIGHT	1	1	0	49	0	0	49	0	0	0	0	0	49	49	49	0	NA	49	0	2	2	49	49	1	0	0	0	1	1	49
NA	NA	86.66666667	86.66666667	NA	yes	1043	1043	#969696	no	1	NA	NA	legacy	NA	0	relative	1	1	LEFT	1	1	0	50	0	0	50	0	0	0	0	0	50	50	50	0	NA	50	0	2	2	50	50	1	0	0	0	1	1	50
NA	NA	87.5	87.5	NA	yes	1051	1051	#969696	no	1	NA	NA	legacy	NA	0	relative	1	1	LEFT	1	1	0	51	0	0	51	0	0	0	0	0	51	51	51	0	NA	51	0	2	2	51	51	1	0	0	0	1	1	51
NA	NA	88.23529412	88.23529412	NA	yes	1052	1052	#969696	no	1	NA	NA	legacy	NA	0	relative	1	1	RIGHT	1	1	0	52	0	0	52	0	0	0	0	0	52	52	52	0	NA	52	0	2	2	52	52	1	0	0	0	1	1	52
NA	NA	83.33333333	83.33333333	NA	yes	1044	1044	#969696	no	1	NA	NA	legacy	NA	0	relative	0	0	LEFT	1	1	0	53	0	0	53	0	0	0	0	0	53	53	53	0	NA	53	0	2	2	53	53	1	0	0	0	1	1	53
NA	NA	84.21052632	84.21052632	NA	yes	1041	1041	#969696	no	1	NA	NA	legacy	NA	0	relative	1	1	LEFT	1	1	0	54	0	0	54	0	0	0	0	0	54	54	54	0	NA	54	0	2	2	54	54	1	0	0	0	1	1	54
NA	NA	85	85	NA	yes	1054	1054	#969696	no	1	NA	NA	legacy	NA	0	relative	1	1	RIGHT	1	1	0	55	0	0	55	0	0	0	0	0	55	55	55	0	NA	55	0	2	2	55	55	1	0	0	0	1	1	55
NA	NA	85.71428571	85.71428571	NA	yes	1039	1039	#969696	no	1	NA	NA	legacy	NA	0	relative	1	1	LEFT	1	1	0	56	0	0	56	0	0	0	0	0	56	56	56	0	NA	56	0	2	2	56	56	1	0	0	0	1	1	56
NA	NA	86.36363636	86.36363636	NA	yes	1029	1029	#969696	no	1	NA	NA	legacy	NA	0	relative	1	1	LEFT	1	1	0	57	0	0	57	0	0	0	0	0	57	57	57	0	NA	57	0	2	2	57	57	1	0	0	0	1	1	57
NA	NA	82.60869565	82.60869565	NA	yes	1047	1047	#969696	no	1	NA	NA	legacy	NA	0	relative	0	0	LEFT	1	1	0	58	0	0	58	0	0	0	0	0	58	58	58	0	NA	58	0	2	2	58	58	1	0	0	0	1	1	58
NA	NA	83.33333333	83.33333333	NA	yes	1040	1040	#969696	no	1	NA	NA	legacy	NA	0	relative	1	1	RIGHT	1	1	0	59	0	0	59	0	0	0	0	0	59	59	59	0	NA	59	0	2	2	59	59	1	0	0	0	1	1	59
NA	NA	84	84	NA	yes	1036	1036	#969696	no	1	NA	NA	legacy	NA	0	relative	1	1	RIGHT	1	1	0	60	0	0	60	0	0	0	0	0	60	60	60	0	NA	60	0	2	2	60	60	1	0	0	0	1	1	60
NA	NA	84.61538462	84.61538462	NA	yes	1039	1039	#969696	no	1	NA	NA	legacy	NA	0	relative	1	1	RIGHT	1	1	0	61	0	0	61	0	0	0	0	0	61	61	61	0	NA	61	0	2	2	61	61	1	0	0	0	1	1	61
NA	NA	85.18518519	85.18518519	NA	yes	1033	1033	#969696	no	1	NA	NA	legacy	NA	0	relative	1	1	RIGHT	1	1	0	62	0	0	62	0	0	0	0	0	62	62	62	0	NA	62	0	2	2	62	62	1	0	0	0	1	1	62
NA	NA	85.71428571	85.71428571	NA	yes	1035	1035	#969696	no	1	NA	NA	legacy	NA	0	relative	1	1	RIGHT	1	1	0	63	0	0	63	0	0	0	0	0	63	63	63	0	NA	63	0	2	2	63	63	1	0	0	0	1	1	63
NA	NA	86.20689655	86.20689655	NA	yes	1029	1029	#969696	no	1	NA	NA	legacy	NA	0	relative	1	1	RIGHT	1	1	0	64	0	0	64	0	0	0	0	0	64	64	64	0	NA	64	0	2	2	64	64	1	0	0	0	1	1	64
NA	NA	86.66666667	86.66666667	NA	yes	1027	1027	#969696	no	1	NA	NA	legacy	NA	0	relative	1	1	LEFT	1	1	0	65	0	0	65	0	0	0	0	0	65	65	65	0	NA	65	0	2	2	65	65	1	0	0	0	1	1	65
NA	NA	83.87096774	83.87096774	NA	yes	1028	1028	#969696	no	1	NA	NA	legacy	NA	0	relative	0	0	LEFT	1	1	0	66	0	0	66	0	0	0	0	0	66	66	66	0	NA	66	0	2	2	66	66	1	0	0	0	1	1	66
NA	NA	84.375	84.375	NA	yes	1020	1020	#969696	no	1	NA	NA	legacy	NA	0	relative	1	1	LEFT	1	1	0	67	0	0	67	0	0	0	0	0	67	67	67	0	NA	67	0	2	2	67	67	1	0	0	0	1	1	67
NA	NA	84.84848485	84.84848485	NA	yes	1021	1021	#969696	no	1	NA	NA	legacy	NA	0	relative	1	1	LEFT	1	1	0	68	0	0	68	0	0	0	0	0	68	68	68	0	NA	68	0	2	2	68	68	1	0	0	0	1	1	68
NA	NA	85.29411765	85.29411765	NA	yes	1014	1014	#969696	no	1	NA	NA	legacy	NA	0	relative	1	1	LEFT	1	1	0	69	0	0	69	0	0	0	0	0	69	69	69	0	NA	69	0	2	2	69	69	1	0	0	0	1	1	69
NA	NA	85.71428571	85.71428571	NA	yes	1007	1007	#969696	no	1	NA	NA	legacy	NA	0	relative	1	1	LEFT	1	1	0	70	0	0	70	0	0	0	0	0	70	70	70	0	NA	70	0	2	2	70	70	1	0	0	0	1	1	70
NA	NA	86.11111111	86.11111111	NA	yes	1008	1008	#969696	no	1	NA	NA	legacy	NA	0	relative	1	1	LEFT	1	1	0	71	0	0	71	0	0	0	0	0	71	71	71	0	NA	71	0	2	2	71	71	1	0	0	0	1	1	71
NA	NA	0	0	NA	yes	1057	1057	#969696	no	2	NA	NA	legacy	NA	0	relative	0	0	RIGHT	2	2	0	72	0	0	72	0	0	0	0	0	72	72	72	0	0	72	0	3	3	72	72	2	0	0	0	2	2	72
NA	NA	50	50	NA	yes	906	906	#969696	no	2	NA	NA	legacy	NA	0	relative	1	1	RIGHT	2	2	0	73	0	0	73	0	0	0	0	0	73	73	73	0	0	73	0	3	3	73	73	2	0	0	0	2	2	73
NA	NA	66.66666667	66.66666667	NA	yes	907	907	#969696	no	2	NA	NA	legacy	NA	0	relative	1	1	RIGHT	2	2	0	74	0	0	74	0	0	0	0	0	74	74	74	0	0	74	0	3	3	74	74	2	0	0	0	2	2	74
NA	NA	75	75	NA	yes	847	847	#969696	no	2	NA	NA	legacy	NA	0	relative	1	1	LEFT	2	2	0	75	0	0	75	0	0	0	0	0	75	75	75	0	0	75	0	3	3	75	75	2	0	0	0	2	2	75
NA	NA	80	80	NA	yes	867	867	#969696	no	2	NA	NA	legacy	NA	0	relative	1	1	LEFT	2	2	0	76	0	0	76	0	0	0	0	0	76	76	76	0	0	76	0	3	3	76	76	2	0	0	0	2	2	76
NA	NA	83.33333333	83.33333333	NA	yes	836	836	#969696	no	2	NA	NA	legacy	NA	0	relative	1	1	LEFT	2	2	0	77	0	0	77	0	0	0	0	0	77	77	77	0	0	77	0	3	3	77	77	2	0	0	0	2	2	77
NA	NA	71.42857143	71.42857143	NA	yes	868	868	#969696	no	2	NA	NA	legacy	NA	0	relative	0	0	RIGHT	2	2	0	78	0	0	78	0	0	0	0	0	78	78	78	0	0	78	0	3	3	78	78	2	0	0	0	2	2	78
NA	NA	75	75	NA	yes	872	872	#969696	no	2	NA	NA	legacy	NA	0	relative	1	1	RIGHT	2	2	0	79	0	0	79	0	0	0	0	0	79	79	79	0	0	79	0	3	3	79	79	2	0	0	0	2	2	79
NA	NA	77.77777778	77.77777778	NA	yes	862	862	#969696	no	2	NA	NA	legacy	NA	0	relative	1	1	RIGHT	2	2	0	80	0	0	80	0	0	0	0	0	80	80	80	0	0	80	0	3	3	80	80	2	0	0	0	2	2	80
NA	NA	80	80	NA	yes	854	854	#969696	no	2	NA	NA	legacy	NA	0	relative	1	1	RIGHT	2	2	0	81	0	0	81	0	0	0	0	0	81	81	81	0	0	81	0	3	3	81	81	2	0	0	0	2	2	81
NA	NA	81.81818182	81.81818182	NA	yes	865	865	#969696	no	2	NA	NA	legacy	NA	0	relative	1	1	RIGHT	2	2	0	82	0	0	82	0	0	0	0	0	82	82	82	0	0	82	0	3	3	82	82	2	0	0	0	2	2	82
NA	NA	83.33333333	83.33333333	NA	yes	872	872	#969696	no	2	NA	NA	legacy	NA	0	relative	1	1	LEFT	2	2	0	83	0	0	83	0	0	0	0	0	83	83	83	0	0	83	0	3	3	83	83	2	0	0	0	2	2	83
NA	NA	84.61538462	84.61538462	NA	yes	878	878	#969696	no	2	NA	NA	legacy	NA	0	relative	1	1	RIGHT	2	2	0	84	0	0	84	0	0	0	0	0	84	84	84	0	0	84	0	3	3	84	84	2	0	0	0	2	2	84
NA	NA	85.71428571	85.71428571	NA	yes	875	875	#969696	no	2	NA	NA	legacy	NA	0	relative	1	1	RIGHT	2	2	0	85	0	0	85	0	0	0	0	0	85	85	85	0	0	85	0	3	3	85	85	2	0	0	0	2	2	85
NA	NA	86.66666667	86.66666667	NA	yes	891	891	#969696	no	2	NA	NA	legacy	NA	0	relative	1	1	RIGHT	2	2	0	86	0	0	86	0	0	0	0	0	86	86	86	0	0	86	0	3	3	86	86	2	0	0	0	2	2	86
NA	NA	87.5	87.5	NA	yes	894	894	#969696	no	2	NA	NA	legacy	NA	0	relative	1	1	LEFT	2	2	0	87	0	0	87	0	0	0	0	0	87	87	87	0	0	87	0	3	3	87	87	2	0	0	0	2	2	87
NA	NA	88.23529412	88.23529412	NA	yes	887	887	#969696	no	2	NA	NA	legacy	NA	0	relative	1	1	LEFT	2	2	0	88	0	0	88	0	0	0	0	0	88	88	88	0	0	88	0	3	3	88	88	2	0	0	0	2	2	88
NA	NA	88.88888889	88.88888889	NA	yes	889	889	#969696	no	2	NA	NA	legacy	NA	0	relative	1	1	LEFT	2	2	0	89	0	0	89	0	0	0	0	0	89	89	89	0	0	89	0	3	3	89	89	2	0	0	0	2	2	89
NA	NA	89.47368421	89.47368421	NA	yes	884	884	#969696	no	2	NA	NA	legacy	NA	0	relative	1	1	RIGHT	2	2	0	90	0	0	90	0	0	0	0	0	90	90	90	0	0	90	0	3	3	90	90	2	0	0	0	2	2	90
NA	NA	90	90	NA	yes	895	895	#969696	no	2	NA	NA	legacy	NA	0	relative	1	1	RIGHT	2	2	0	91	0	0	91	0	0	0	0	0	91	91	91	0	0	91	0	3	3	91	91	2	0	0	0	2	2	91
NA	NA	90.47619048	90.47619048	NA	yes	888	888	#969696	no	2	NA	NA	legacy	NA	0	relative	1	1	LEFT	2	2	0	92	0	0	92	0	0	0	0	0	92	92	92	0	0	92	0	3	3	92	92	2	0	0	0	2	2	92
NA	NA	90.90909091	90.90909091	NA	yes	880	880	#969696	no	2	NA	NA	legacy	NA	0	relative	1	1	RIGHT	2	2	0	93	0	0	93	0	0	0	0	0	93	93	93	0	0	93	0	3	3	93	93	2	0	0	0	2	2	93
NA	NA	91.30434783	91.30434783	NA	yes	878	878	#969696	no	2	NA	NA	legacy	NA	0	relative	1	1	RIGHT	2	2	0	94	0	0	94	0	0	0	0	0	94	94	94	0	0	94	0	3	3	94	94	2	0	0	0	2	2	94
NA	NA	91.66666667	91.66666667	NA	yes	880	880	#969696	no	2	NA	NA	legacy	NA	0	relative	1	1	LEFT	2	2	0	95	0	0	95	0	0	0	0	0	95	95	95	0	0	95	0	3	3	95	95	2	0	0	0	2	2	95
NA	NA	92	92	NA	yes	885	885	#969696	no	2	NA	NA	legacy	NA	0	relative	1	1	LEFT	2	2	0	96	0	0	96	0	0	0	0	0	96	96	96	0	0	96	0	3	3	96	96	2	0	0	0	2	2	96
NA	NA	92.30769231	92.30769231	NA	yes	878	878	#969696	no	2	NA	NA	legacy	NA	0	relative	1	1	RIGHT	2	2	0	97	0	0	97	0	0	0	0	0	97	97	97	0	0	97	0	3	3	97	97	2	0	0	0	2	2	97
NA	NA	92.59259259	92.59259259	NA	yes	886	886	#969696	no	2	NA	NA	legacy	NA	0	relative	1	1	LEFT	2	2	0	98	0	0	98	0	0	0	0	0	98	98	98	0	0	98	0	3	3	98	98	2	0	0	0	2	2	98
NA	NA	89.28571429	89.28571429	NA	yes	885	885	#969696	no	2	NA	NA	legacy	NA	0	relative	0	0	LEFT	2	2	0	99	0	0	99	0	0	0	0	0	99	99	99	0	0	99	0	3	3	99	99	2	0	0	0	2	2	99
NA	NA	86.20689655	86.20689655	NA	yes	889	889	#969696	no	2	NA	NA	legacy	NA	0	relative	0	0	RIGHT	2	2	0	100	0	0	100	0	0	0	0	0	100	100	100	0	0	100	0	3	3	100	100	2	0	0	0	2	2	100
NA	NA	86.66666667	86.66666667	NA	yes	894	894	#969696	no	2	NA	NA	legacy	NA	0	relative	1	1	LEFT	2	2	0	101	0	0	101	0	0	0	0	0	101	101	101	0	0	101	0	3	3	101	101	2	0	0	0	2	2	101
NA	NA	87.09677419	87.09677419	NA	yes	892	892	#969696	no	2	NA	NA	legacy	NA	0	relative	1	1	RIGHT	2	2	0	102	0	0	102	0	0	0	0	0	102	102	102	0	0	102	0	3	3	102	102	2	0	0	0	2	2	102
NA	NA	87.5	87.5	NA	yes	893	893	#969696	no	2	NA	NA	legacy	NA	0	relative	1	1	LEFT	2	2	0	103	0	0	103	0	0	0	0	0	103	103	103	0	0	103	0	3	3	103	103	2	0	0	0	2	2	103
NA	NA	87.87878788	87.87878788	NA	yes	898	898	#969696	no	2	NA	NA	legacy	NA	0	relative	1	1	LEFT	2	2	0	104	0	0	104	0	0	0	0	0	104	104	104	0	0	104	0	3	3	104	104	2	0	0	0	2	2	104
NA	NA	88.23529412	88.23529412	NA	yes	903	903	#969696	no	2	NA	NA	legacy	NA	0	relative	1	1	RIGHT	2	2	0	105	0	0	105	0	0	0	0	0	105	105	105	0	0	105	0	3	3	105	105	2	0	0	0	2	2	105
NA	NA	88.57142857	88.57142857	NA	yes	893	893	#969696	no	2	NA	NA	legacy	NA	0	relative	1	1	LEFT	2	2	0	106	0	0	106	0	0	0	0	0	106	106	106	0	0	106	0	3	3	106	106	2	0	0	0	2	2	106
NA	NA	86.11111111	86.11111111	NA	yes	899	899	#969696	no	2	NA	NA	legacy	NA	0	relative	0	0	LEFT	2	2	0	107	0	0	107	0	0	0	0	0	107	107	107	0	0	107	0	3	3	107	107	2	0	0	0	2	2	107
NA	NA	100	100	NA	yes	802	802	#969696	no	3	NA	NA	legacy	NA	0	relative	1	1	LEFT	3	3	0	108	0	0	108	0	0	0	0	0	108	108	108	0	1	108	0	4	4	108	108	3	0	0	0	3	3	108
NA	NA	100	100	NA	yes	813	813	#969696	no	3	NA	NA	legacy	NA	0	relative	1	1	RIGHT	3	3	0	109	0	0	109	0	0	0	0	0	109	109	109	0	1	109	0	4	4	109	109	3	0	0	0	3	3	109
NA	NA	100	100	NA	yes	809	809	#969696	no	3	NA	NA	legacy	NA	0	relative	1	1	LEFT	3	3	0	110	0	0	110	0	0	0	0	0	110	110	110	0	1	110	0	4	4	110	110	3	0	0	0	3	3	110
NA	NA	100	100	NA	yes	782	782	#969696	no	3	NA	NA	legacy	NA	0	relative	1	1	RIGHT	3	3	0	111	0	0	111	0	0	0	0	0	111	111	111	0	1	111	0	4	4	111	111	3	0	0	0	3	3	111
NA	NA	100	100	NA	yes	768	768	#969696	no	3	NA	NA	legacy	NA	0	relative	1	1	RIGHT	3	3	0	112	0	0	112	0	0	0	0	0	112	112	112	0	1	112	0	4	4	112	112	3	0	0	0	3	3	112
NA	NA	100	100	NA	yes	853	853	#969696	no	3	NA	NA	legacy	NA	0	relative	1	1	RIGHT	3	3	0	113	0	0	113	0	0	0	0	0	113	113	113	0	1	113	0	4	4	113	113	3	0	0	0	3	3	113
NA	NA	100	100	NA	yes	815	815	#969696	no	3	NA	NA	legacy	NA	0	relative	1	1	RIGHT	3	3	0	114	0	0	114	0	0	0	0	0	114	114	114	0	1	114	0	4	4	114	114	3	0	0	0	3	3	114
NA	NA	100	100	NA	yes	827	827	#969696	no	3	NA	NA	legacy	NA	0	relative	1	1	LEFT	3	3	0	115	0	0	115	0	0	0	0	0	115	115	115	0	1	115	0	4	4	115	115	3	0	0	0	3	3	115
NA	NA	100	100	NA	yes	838	838	#969696	no	3	NA	NA	legacy	NA	0	relative	1	1	LEFT	3	3	0	116	0	0	116	0	0	0	0	0	116	116	116	0	1	116	0	4	4	116	116	3	0	0	0	3	3	116
NA	NA	100	100	NA	yes	855	855	#969696	no	3	NA	NA	legacy	NA	0	relative	1	1	RIGHT	3	3	0	117	0	0	117	0	0	0	0	0	117	117	117	0	1	117	0	4	4	117	117	3	0	0	0	3	3	117
NA	NA	100	100	NA	yes	843	843	#969696	no	3	NA	NA	legacy	NA	0	relative	1	1	RIGHT	3	3	0	118	0	0	118	0	0	0	0	0	118	118	118	0	1	118	0	4	4	118	118	3	0	0	0	3	3	118
NA	NA	100	100	NA	yes	849	849	#969696	no	3	NA	NA	legacy	NA	0	relative	1	1	LEFT	3	3	0	119	0	0	119	0	0	0	0	0	119	119	119	0	1	119	0	4	4	119	119	3	0	0	0	3	3	119
NA	NA	100	100	NA	yes	848	848	#969696	no	3	NA	NA	legacy	NA	0	relative	1	1	RIGHT	3	3	0	120	0	0	120	0	0	0	0	0	120	120	120	0	1	120	0	4	4	120	120	3	0	0	0	3	3	120
NA	NA	100	100	NA	yes	870	870	#969696	no	3	NA	NA	legacy	NA	0	relative	1	1	LEFT	3	3	0	121	0	0	121	0	0	0	0	0	121	121	121	0	1	121	0	4	4	121	121	3	0	0	0	3	3	121
NA	NA	100	100	NA	yes	871	871	#969696	no	3	NA	NA	legacy	NA	0	relative	1	1	RIGHT	3	3	0	122	0	0	122	0	0	0	0	0	122	122	122	0	1	122	0	4	4	122	122	3	0	0	0	3	3	122
NA	NA	100	100	NA	yes	853	853	#969696	no	3	NA	NA	legacy	NA	0	relative	1	1	LEFT	3	3	0	123	0	0	123	0	0	0	0	0	123	123	123	0	1	123	0	4	4	123	123	3	0	0	0	3	3	123
NA	NA	100	100	NA	yes	834	834	#969696	no	3	NA	NA	legacy	NA	0	relative	1	1	RIGHT	3	3	0	124	0	0	124	0	0	0	0	0	124	124	124	0	1	124	0	4	4	124	124	3	0	0	0	3	3	124
NA	NA	100	100	NA	yes	822	822	#969696	no	3	NA	NA	legacy	NA	0	relative	1	1	RIGHT	3	3	0	125	0	0	125	0	0	0	0	0	125	125	125	0	1	125	0	4	4	125	125	3	0	0	0	3	3	125
NA	NA	100	100	NA	yes	825	825	#969696	no	3	NA	NA	legacy	NA	0	relative	1	1	LEFT	3	3	0	126	0	0	126	0	0	0	0	0	126	126	126	0	1	126	0	4	4	126	126	3	0	0	0	3	3	126
NA	NA	100	100	NA	yes	819	819	#969696	no	3	NA	NA	legacy	NA	0	relative	1	1	LEFT	3	3	0	127	0	0	127	0	0	0	0	0	127	127	127	0	1	127	0	4	4	127	127	3	0	0	0	3	3	127
NA	NA	100	100	NA	yes	848	848	#969696	no	3	NA	NA	legacy	NA	0	relative	1	1	RIGHT	3	3	0	128	0	0	128	0	0	0	0	0	128	128	128	0	1	128	0	4	4	128	128	3	0	0	0	3	3	128
NA	NA	95.45454545	95.45454545	NA	yes	852	852	#969696	no	3	NA	NA	legacy	NA	0	relative	0	0	RIGHT	3	3	0	129	0	0	129	0	0	0	0	0	129	129	129	0	1	129	0	4	4	129	129	3	0	0	0	3	3	129
NA	NA	95.65217391	95.65217391	NA	yes	845	845	#969696	no	3	NA	NA	legacy	NA	0	relative	1	1	LEFT	3	3	0	130	0	0	130	0	0	0	0	0	130	130	130	0	1	130	0	4	4	130	130	3	0	0	0	3	3	130
NA	NA	95.83333333	95.83333333	NA	yes	842	842	#969696	no	3	NA	NA	legacy	NA	0	relative	1	1	LEFT	3	3	0	131	0	0	131	0	0	0	0	0	131	131	131	0	1	131	0	4	4	131	131	3	0	0	0	3	3	131
NA	NA	96	96	NA	yes	853	853	#969696	no	3	NA	NA	legacy	NA	0	relative	1	1	LEFT	3	3	0	132	0	0	132	0	0	0	0	0	132	132	132	0	1	132	0	4	4	132	132	3	0	0	0	3	3	132
NA	NA	96.15384615	96.15384615	NA	yes	848	848	#969696	no	3	NA	NA	legacy	NA	0	relative	1	1	RIGHT	3	3	0	133	0	0	133	0	0	0	0	0	133	133	133	0	1	133	0	4	4	133	133	3	0	0	0	3	3	133
NA	NA	96.2962963	96.2962963	NA	yes	863	863	#969696	no	3	NA	NA	legacy	NA	0	relative	1	1	RIGHT	3	3	0	134	0	0	134	0	0	0	0	0	134	134	134	0	1	134	0	4	4	134	134	3	0	0	0	3	3	134
NA	NA	96.42857143	96.42857143	NA	yes	858	858	#969696	no	3	NA	NA	legacy	NA	0	relative	1	1	RIGHT	3	3	0	135	0	0	135	0	0	0	0	0	135	135	135	0	1	135	0	4	4	135	135	3	0	0	0	3	3	135
NA	NA	96.55172414	96.55172414	NA	yes	874	874	#969696	no	3	NA	NA	legacy	NA	0	relative	1	1	RIGHT	3	3	0	136	0	0	136	0	0	0	0	0	136	136	136	0	1	136	0	4	4	136	136	3	0	0	0	3	3	136
NA	NA	96.66666667	96.66666667	NA	yes	871	871	#969696	no	3	NA	NA	legacy	NA	0	relative	1	1	RIGHT	3	3	0	137	0	0	137	0	0	0	0	0	137	137	137	0	1	137	0	4	4	137	137	3	0	0	0	3	3	137
NA	NA	96.77419355	96.77419355	NA	yes	865	865	#969696	no	3	NA	NA	legacy	NA	0	relative	1	1	LEFT	3	3	0	138	0	0	138	0	0	0	0	0	138	138	138	0	1	138	0	4	4	138	138	3	0	0	0	3	3	138
NA	NA	96.875	96.875	NA	yes	860	860	#969696	no	3	NA	NA	legacy	NA	0	relative	1	1	RIGHT	3	3	0	139	0	0	139	0	0	0	0	0	139	139	139	0	1	139	0	4	4	139	139	3	0	0	0	3	3	139
NA	NA	96.96969697	96.96969697	NA	yes	859	859	#969696	no	3	NA	NA	legacy	NA	0	relative	1	1	RIGHT	3	3	0	140	0	0	140	0	0	0	0	0	140	140	140	0	1	140	0	4	4	140	140	3	0	0	0	3	3	140
NA	NA	97.05882353	97.05882353	NA	yes	860	860	#969696	no	3	NA	NA	legacy	NA	0	relative	1	1	RIGHT	3	3	0	141	0	0	141	0	0	0	0	0	141	141	141	0	1	141	0	4	4	141	141	3	0	0	0	3	3	141
NA	NA	97.14285714	97.14285714	NA	yes	854	854	#969696	no	3	NA	NA	legacy	NA	0	relative	1	1	RIGHT	3	3	0	142	0	0	142	0	0	0	0	0	142	142	142	0	1	142	0	4	4	142	142	3	0	0	0	3	3	142
NA	NA	97.22222222	97.22222222	NA	yes	853	853	#969696	no	3	NA	NA	legacy	NA	0	relative	1	1	LEFT	3	3	0	143	0	0	143	0	0	0	0	0	143	143	143	0	1	143	0	4	4	143	143	3	0	0	0	3	3	143
NA	NA	100	100	NA	yes	949	949	#969696	no	4	NA	NA	legacy	NA	0	relative	1	1	RIGHT	4	4	0	144	0	0	144	0	0	0	0	0	144	144	144	0	2	144	0	5	5	144	144	4	0	0	0	4	4	144
NA	NA	100	100	NA	yes	1408	1408	#969696	no	4	NA	NA	legacy	NA	0	relative	1	1	RIGHT	4	4	0	145	0	0	145	0	0	0	0	0	145	145	145	0	2	145	0	5	5	145	145	4	0	0	0	4	4	145
NA	NA	100	100	NA	yes	1172	1172	#969696	no	4	NA	NA	legacy	NA	0	relative	1	1	LEFT	4	4	0	146	0	0	146	0	0	0	0	0	146	146	146	0	2	146	0	5	5	146	146	4	0	0	0	4	4	146
NA	NA	75	75	NA	yes	1070	1070	#969696	no	4	NA	NA	legacy	NA	0	relative	0	0	LEFT	4	4	0	147	0	0	147	0	0	0	0	0	147	147	147	0	2	147	0	5	5	147	147	4	0	0	0	4	4	147
NA	NA	80	80	NA	yes	1022	1022	#969696	no	4	NA	NA	legacy	NA	0	relative	1	1	RIGHT	4	4	0	148	0	0	148	0	0	0	0	0	148	148	148	0	2	148	0	5	5	148	148	4	0	0	0	4	4	148
NA	NA	83.33333333	83.33333333	NA	yes	972	972	#969696	no	4	NA	NA	legacy	NA	0	relative	1	1	LEFT	4	4	0	149	0	0	149	0	0	0	0	0	149	149	149	0	2	149	0	5	5	149	149	4	0	0	0	4	4	149
NA	NA	71.42857143	71.42857143	NA	yes	963	963	#969696	no	4	NA	NA	legacy	NA	0	relative	0	0	RIGHT	4	4	0	150	0	0	150	0	0	0	0	0	150	150	150	0	2	150	0	5	5	150	150	4	0	0	0	4	4	150
NA	NA	75	75	NA	yes	938	938	#969696	no	4	NA	NA	legacy	NA	0	relative	1	1	RIGHT	4	4	0	151	0	0	151	0	0	0	0	0	151	151	151	0	2	151	0	5	5	151	151	4	0	0	0	4	4	151
NA	NA	77.77777778	77.77777778	NA	yes	933	933	#969696	no	4	NA	NA	legacy	NA	0	relative	1	1	LEFT	4	4	0	152	0	0	152	0	0	0	0	0	152	152	152	0	2	152	0	5	5	152	152	4	0	0	0	4	4	152
NA	NA	80	80	NA	yes	916	916	#969696	no	4	NA	NA	legacy	NA	0	relative	1	1	LEFT	4	4	0	153	0	0	153	0	0	0	0	0	153	153	153	0	2	153	0	5	5	153	153	4	0	0	0	4	4	153
NA	NA	81.81818182	81.81818182	NA	yes	915	915	#969696	no	4	NA	NA	legacy	NA	0	relative	1	1	LEFT	4	4	0	154	0	0	154	0	0	0	0	0	154	154	154	0	2	154	0	5	5	154	154	4	0	0	0	4	4	154
NA	NA	83.33333333	83.33333333	NA	yes	906	906	#969696	no	4	NA	NA	legacy	NA	0	relative	1	1	LEFT	4	4	0	155	0	0	155	0	0	0	0	0	155	155	155	0	2	155	0	5	5	155	155	4	0	0	0	4	4	155
NA	NA	84.61538462	84.61538462	NA	yes	909	909	#969696	no	4	NA	NA	legacy	NA	0	relative	1	1	RIGHT	4	4	0	156	0	0	156	0	0	0	0	0	156	156	156	0	2	156	0	5	5	156	156	4	0	0	0	4	4	156
NA	NA	85.71428571	85.71428571	NA	yes	900	900	#969696	no	4	NA	NA	legacy	NA	0	relative	1	1	RIGHT	4	4	0	157	0	0	157	0	0	0	0	0	157	157	157	0	2	157	0	5	5	157	157	4	0	0	0	4	4	157
NA	NA	86.66666667	86.66666667	NA	yes	911	911	#969696	no	4	NA	NA	legacy	NA	0	relative	1	1	LEFT	4	4	0	158	0	0	158	0	0	0	0	0	158	158	158	0	2	158	0	5	5	158	158	4	0	0	0	4	4	158
NA	NA	87.5	87.5	NA	yes	908	908	#969696	no	4	NA	NA	legacy	NA	0	relative	1	1	LEFT	4	4	0	159	0	0	159	0	0	0	0	0	159	159	159	0	2	159	0	5	5	159	159	4	0	0	0	4	4	159
NA	NA	88.23529412	88.23529412	NA	yes	897	897	#969696	no	4	NA	NA	legacy	NA	0	relative	1	1	LEFT	4	4	0	160	0	0	160	0	0	0	0	0	160	160	160	0	2	160	0	5	5	160	160	4	0	0	0	4	4	160
NA	NA	88.88888889	88.88888889	NA	yes	884	884	#969696	no	4	NA	NA	legacy	NA	0	relative	1	1	LEFT	4	4	0	161	0	0	161	0	0	0	0	0	161	161	161	0	2	161	0	5	5	161	161	4	0	0	0	4	4	161
NA	NA	89.47368421	89.47368421	NA	yes	903	903	#969696	no	4	NA	NA	legacy	NA	0	relative	1	1	RIGHT	4	4	0	162	0	0	162	0	0	0	0	0	162	162	162	0	2	162	0	5	5	162	162	4	0	0	0	4	4	162
NA	NA	90	90	NA	yes	898	898	#969696	no	4	NA	NA	legacy	NA	0	relative	1	1	RIGHT	4	4	0	163	0	0	163	0	0	0	0	0	163	163	163	0	2	163	0	5	5	163	163	4	0	0	0	4	4	163
NA	NA	90.47619048	90.47619048	NA	yes	894	894	#969696	no	4	NA	NA	legacy	NA	0	relative	1	1	RIGHT	4	4	0	164	0	0	164	0	0	0	0	0	164	164	164	0	2	164	0	5	5	164	164	4	0	0	0	4	4	164
NA	NA	90.90909091	90.90909091	NA	yes	884	884	#969696	no	4	NA	NA	legacy	NA	0	relative	1	1	RIGHT	4	4	0	165	0	0	165	0	0	0	0	0	165	165	165	0	2	165	0	5	5	165	165	4	0	0	0	4	4	165
NA	NA	91.30434783	91.30434783	NA	yes	869	869	#969696	no	4	NA	NA	legacy	NA	0	relative	1	1	RIGHT	4	4	0	166	0	0	166	0	0	0	0	0	166	166	166	0	2	166	0	5	5	166	166	4	0	0	0	4	4	166
NA	NA	87.5	87.5	NA	yes	868	868	#969696	no	4	NA	NA	legacy	NA	0	relative	0	0	LEFT	4	4	0	167	0	0	167	0	0	0	0	0	167	167	167	0	2	167	0	5	5	167	167	4	0	0	0	4	4	167
NA	NA	88	88	NA	yes	861	861	#969696	no	4	NA	NA	legacy	NA	0	relative	1	1	RIGHT	4	4	0	168	0	0	168	0	0	0	0	0	168	168	168	0	2	168	0	5	5	168	168	4	0	0	0	4	4	168
NA	NA	88.46153846	88.46153846	NA	yes	859	859	#969696	no	4	NA	NA	legacy	NA	0	relative	1	1	LEFT	4	4	0	169	0	0	169	0	0	0	0	0	169	169	169	0	2	169	0	5	5	169	169	4	0	0	0	4	4	169
NA	NA	88.88888889	88.88888889	NA	yes	857	857	#969696	no	4	NA	NA	legacy	NA	0	relative	1	1	RIGHT	4	4	0	170	0	0	170	0	0	0	0	0	170	170	170	0	2	170	0	5	5	170	170	4	0	0	0	4	4	170
NA	NA	89.28571429	89.28571429	NA	yes	849	849	#969696	no	4	NA	NA	legacy	NA	0	relative	1	1	LEFT	4	4	0	171	0	0	171	0	0	0	0	0	171	171	171	0	2	171	0	5	5	171	171	4	0	0	0	4	4	171
NA	NA	89.65517241	89.65517241	NA	yes	847	847	#969696	no	4	NA	NA	legacy	NA	0	relative	1	1	LEFT	4	4	0	172	0	0	172	0	0	0	0	0	172	172	172	0	2	172	0	5	5	172	172	4	0	0	0	4	4	172
NA	NA	90	90	NA	yes	841	841	#969696	no	4	NA	NA	legacy	NA	0	relative	1	1	LEFT	4	4	0	173	0	0	173	0	0	0	0	0	173	173	173	0	2	173	0	5	5	173	173	4	0	0	0	4	4	173
NA	NA	90.32258065	90.32258065	NA	yes	845	845	#969696	no	4	NA	NA	legacy	NA	0	relative	1	1	RIGHT	4	4	0	174	0	0	174	0	0	0	0	0	174	174	174	0	2	174	0	5	5	174	174	4	0	0	0	4	4	174
NA	NA	90.625	90.625	NA	yes	846	846	#969696	no	4	NA	NA	legacy	NA	0	relative	1	1	RIGHT	4	4	0	175	0	0	175	0	0	0	0	0	175	175	175	0	2	175	0	5	5	175	175	4	0	0	0	4	4	175
NA	NA	90.90909091	90.90909091	NA	yes	842	842	#969696	no	4	NA	NA	legacy	NA	0	relative	1	1	RIGHT	4	4	0	176	0	0	176	0	0	0	0	0	176	176	176	0	2	176	0	5	5	176	176	4	0	0	0	4	4	176
NA	NA	91.17647059	91.17647059	NA	yes	839	839	#969696	no	4	NA	NA	legacy	NA	0	relative	1	1	LEFT	4	4	0	177	0	0	177	0	0	0	0	0	177	177	177	0	2	177	0	5	5	177	177	4	0	0	0	4	4	177
NA	NA	91.42857143	91.42857143	NA	yes	835	835	#969696	no	4	NA	NA	legacy	NA	0	relative	1	1	RIGHT	4	4	0	178	0	0	178	0	0	0	0	0	178	178	178	0	2	178	0	5	5	178	178	4	0	0	0	4	4	178
NA	NA	91.66666667	91.66666667	NA	yes	834	834	#969696	no	4	NA	NA	legacy	NA	0	relative	1	1	RIGHT	4	4	0	179	0	0	179	0	0	0	0	0	179	179	179	0	2	179	0	5	5	179	179	4	0	0	0	4	4	179
NA	NA	0	0	NA	yes	692	692	#969696	no	5	NA	NA	legacy	NA	0	relative	0	0	RIGHT	5	5	0	180	0	0	180	0	0	0	0	0	180	180	180	0	3	180	0	6	6	180	180	5	0	0	0	5	5	180
NA	NA	50	50	NA	yes	784	784	#969696	no	5	NA	NA	legacy	NA	0	relative	1	1	RIGHT	5	5	0	181	0	0	181	0	0	0	0	0	181	181	181	0	3	181	0	6	6	181	181	5	0	0	0	5	5	181
NA	NA	66.66666667	66.66666667	NA	yes	743	743	#969696	no	5	NA	NA	legacy	NA	0	relative	1	1	LEFT	5	5	0	182	0	0	182	0	0	0	0	0	182	182	182	0	3	182	0	6	6	182	182	5	0	0	0	5	5	182
NA	NA	75	75	NA	yes	745	745	#969696	no	5	NA	NA	legacy	NA	0	relative	1	1	LEFT	5	5	0	183	0	0	183	0	0	0	0	0	183	183	183	0	3	183	0	6	6	183	183	5	0	0	0	5	5	183
NA	NA	80	80	NA	yes	832	832	#969696	no	5	NA	NA	legacy	NA	0	relative	1	1	RIGHT	5	5	0	184	0	0	184	0	0	0	0	0	184	184	184	0	3	184	0	6	6	184	184	5	0	0	0	5	5	184
NA	NA	83.33333333	83.33333333	NA	yes	847	847	#969696	no	5	NA	NA	legacy	NA	0	relative	1	1	LEFT	5	5	0	185	0	0	185	0	0	0	0	0	185	185	185	0	3	185	0	6	6	185	185	5	0	0	0	5	5	185
NA	NA	85.71428571	85.71428571	NA	yes	834	834	#969696	no	5	NA	NA	legacy	NA	0	relative	1	1	RIGHT	5	5	0	186	0	0	186	0	0	0	0	0	186	186	186	0	3	186	0	6	6	186	186	5	0	0	0	5	5	186
NA	NA	87.5	87.5	NA	yes	929	929	#969696	no	5	NA	NA	legacy	NA	0	relative	1	1	RIGHT	5	5	0	187	0	0	187	0	0	0	0	0	187	187	187	0	3	187	0	6	6	187	187	5	0	0	0	5	5	187
NA	NA	77.77777778	77.77777778	NA	yes	905	905	#969696	no	5	NA	NA	legacy	NA	0	relative	0	0	LEFT	5	5	0	188	0	0	188	0	0	0	0	0	188	188	188	0	3	188	0	6	6	188	188	5	0	0	0	5	5	188
NA	NA	80	80	NA	yes	887	887	#969696	no	5	NA	NA	legacy	NA	0	relative	1	1	LEFT	5	5	0	189	0	0	189	0	0	0	0	0	189	189	189	0	3	189	0	6	6	189	189	5	0	0	0	5	5	189
NA	NA	81.81818182	81.81818182	NA	yes	869	869	#969696	no	5	NA	NA	legacy	NA	0	relative	1	1	LEFT	5	5	0	190	0	0	190	0	0	0	0	0	190	190	190	0	3	190	0	6	6	190	190	5	0	0	0	5	5	190
NA	NA	83.33333333	83.33333333	NA	yes	908	908	#969696	no	5	NA	NA	legacy	NA	0	relative	1	1	LEFT	5	5	0	191	0	0	191	0	0	0	0	0	191	191	191	0	3	191	0	6	6	191	191	5	0	0	0	5	5	191
NA	NA	76.92307692	76.92307692	NA	yes	930	930	#969696	no	5	NA	NA	legacy	NA	0	relative	0	0	RIGHT	5	5	0	192	0	0	192	0	0	0	0	0	192	192	192	0	3	192	0	6	6	192	192	5	0	0	0	5	5	192
NA	NA	78.57142857	78.57142857	NA	yes	925	925	#969696	no	5	NA	NA	legacy	NA	0	relative	1	1	RIGHT	5	5	0	193	0	0	193	0	0	0	0	0	193	193	193	0	3	193	0	6	6	193	193	5	0	0	0	5	5	193
NA	NA	80	80	NA	yes	929	929	#969696	no	5	NA	NA	legacy	NA	0	relative	1	1	LEFT	5	5	0	194	0	0	194	0	0	0	0	0	194	194	194	0	3	194	0	6	6	194	194	5	0	0	0	5	5	194
NA	NA	81.25	81.25	NA	yes	923	923	#969696	no	5	NA	NA	legacy	NA	0	relative	1	1	LEFT	5	5	0	195	0	0	195	0	0	0	0	0	195	195	195	0	3	195	0	6	6	195	195	5	0	0	0	5	5	195
NA	NA	82.35294118	82.35294118	NA	yes	922	922	#969696	no	5	NA	NA	legacy	NA	0	relative	1	1	RIGHT	5	5	0	196	0	0	196	0	0	0	0	0	196	196	196	0	3	196	0	6	6	196	196	5	0	0	0	5	5	196
NA	NA	83.33333333	83.33333333	NA	yes	921	921	#969696	no	5	NA	NA	legacy	NA	0	relative	1	1	RIGHT	5	5	0	197	0	0	197	0	0	0	0	0	197	197	197	0	3	197	0	6	6	197	197	5	0	0	0	5	5	197
NA	NA	84.21052632	84.21052632	NA	yes	914	914	#969696	no	5	NA	NA	legacy	NA	0	relative	1	1	RIGHT	5	5	0	198	0	0	198	0	0	0	0	0	198	198	198	0	3	198	0	6	6	198	198	5	0	0	0	5	5	198
NA	NA	85	85	NA	yes	934	934	#969696	no	5	NA	NA	legacy	NA	0	relative	1	1	LEFT	5	5	0	199	0	0	199	0	0	0	0	0	199	199	199	0	3	199	0	6	6	199	199	5	0	0	0	5	5	199
NA	NA	85.71428571	85.71428571	NA	yes	923	923	#969696	no	5	NA	NA	legacy	NA	0	relative	1	1	RIGHT	5	5	0	200	0	0	200	0	0	0	0	0	200	200	200	0	3	200	0	6	6	200	200	5	0	0	0	5	5	200
NA	NA	86.36363636	86.36363636	NA	yes	925	925	#969696	no	5	NA	NA	legacy	NA	0	relative	1	1	LEFT	5	5	0	201	0	0	201	0	0	0	0	0	201	201	201	0	3	201	0	6	6	201	201	5	0	0	0	5	5	201
NA	NA	86.95652174	86.95652174	NA	yes	927	927	#969696	no	5	NA	NA	legacy	NA	0	relative	1	1	LEFT	5	5	0	202	0	0	202	0	0	0	0	0	202	202	202	0	3	202	0	6	6	202	202	5	0	0	0	5	5	202
NA	NA	87.5	87.5	NA	yes	920	920	#969696	no	5	NA	NA	legacy	NA	0	relative	1	1	RIGHT	5	5	0	203	0	0	203	0	0	0	0	0	203	203	203	0	3	203	0	6	6	203	203	5	0	0	0	5	5	203
NA	NA	88	88	NA	yes	913	913	#969696	no	5	NA	NA	legacy	NA	0	relative	1	1	LEFT	5	5	0	204	0	0	204	0	0	0	0	0	204	204	204	0	3	204	0	6	6	204	204	5	0	0	0	5	5	204
NA	NA	88.46153846	88.46153846	NA	yes	921	921	#969696	no	5	NA	NA	legacy	NA	0	relative	1	1	RIGHT	5	5	0	205	0	0	205	0	0	0	0	0	205	205	205	0	3	205	0	6	6	205	205	5	0	0	0	5	5	205
NA	NA	88.88888889	88.88888889	NA	yes	920	920	#969696	no	5	NA	NA	legacy	NA	0	relative	1	1	LEFT	5	5	0	206	0	0	206	0	0	0	0	0	206	206	206	0	3	206	0	6	6	206	206	5	0	0	0	5	5	206
NA	NA	89.28571429	89.28571429	NA	yes	909	909	#969696	no	5	NA	NA	legacy	NA	0	relative	1	1	LEFT	5	5	0	207	0	0	207	0	0	0	0	0	207	207	207	0	3	207	0	6	6	207	207	5	0	0	0	5	5	207
NA	NA	89.65517241	89.65517241	NA	yes	900	900	#969696	no	5	NA	NA	legacy	NA	0	relative	1	1	RIGHT	5	5	0	208	0	0	208	0	0	0	0	0	208	208	208	0	3	208	0	6	6	208	208	5	0	0	0	5	5	208
NA	NA	90	90	NA	yes	896	896	#969696	no	5	NA	NA	legacy	NA	0	relative	1	1	RIGHT	5	5	0	209	0	0	209	0	0	0	0	0	209	209	209	0	3	209	0	6	6	209	209	5	0	0	0	5	5	209
NA	NA	90.32258065	90.32258065	NA	yes	896	896	#969696	no	5	NA	NA	legacy	NA	0	relative	1	1	RIGHT	5	5	0	210	0	0	210	0	0	0	0	0	210	210	210	0	3	210	0	6	6	210	210	5	0	0	0	5	5	210
NA	NA	90.625	90.625	NA	yes	897	897	#969696	no	5	NA	NA	legacy	NA	0	relative	1	1	RIGHT	5	5	0	211	0	0	211	0	0	0	0	0	211	211	211	0	3	211	0	6	6	211	211	5	0	0	0	5	5	211
NA	NA	90.90909091	90.90909091	NA	yes	894	894	#969696	no	5	NA	NA	legacy	NA	0	relative	1	1	LEFT	5	5	0	212	0	0	212	0	0	0	0	0	212	212	212	0	3	212	0	6	6	212	212	5	0	0	0	5	5	212
NA	NA	91.17647059	91.17647059	NA	yes	902	902	#969696	no	5	NA	NA	legacy	NA	0	relative	1	1	LEFT	5	5	0	213	0	0	213	0	0	0	0	0	213	213	213	0	3	213	0	6	6	213	213	5	0	0	0	5	5	213
NA	NA	91.42857143	91.42857143	NA	yes	907	907	#969696	no	5	NA	NA	legacy	NA	0	relative	1	1	LEFT	5	5	0	214	0	0	214	0	0	0	0	0	214	214	214	0	3	214	0	6	6	214	214	5	0	0	0	5	5	214
NA	NA	91.66666667	91.66666667	NA	yes	906	906	#969696	no	5	NA	NA	legacy	NA	0	relative	1	1	RIGHT	5	5	0	215	0	0	215	0	0	0	0	0	215	215	215	0	3	215	0	6	6	215	215	5	0	0	0	5	5	215
NA	NA	100	100	NA	yes	742	742	#969696	no	6	NA	NA	legacy	NA	0	relative	1	1	RIGHT	6	6	0	216	0	0	216	0	0	0	0	0	216	216	216	0	4	216	0	7	7	216	216	6	0	0	0	6	6	216
NA	NA	100	100	NA	yes	745	745	#969696	no	6	NA	NA	legacy	NA	0	relative	1	1	RIGHT	6	6	0	217	0	0	217	0	0	0	0	0	217	217	217	0	4	217	0	7	7	217	217	6	0	0	0	6	6	217
NA	NA	66.66666667	66.66666667	NA	yes	772	772	#969696	no	6	NA	NA	legacy	NA	0	relative	0	0	LEFT	6	6	0	218	0	0	218	0	0	0	0	0	218	218	218	0	4	218	0	7	7	218	218	6	0	0	0	6	6	218
NA	NA	50	50	NA	yes	793	793	#969696	no	6	NA	NA	legacy	NA	0	relative	0	0	RIGHT	6	6	0	219	0	0	219	0	0	0	0	0	219	219	219	0	4	219	0	7	7	219	219	6	0	0	0	6	6	219
NA	NA	60	60	NA	yes	766	766	#969696	no	6	NA	NA	legacy	NA	0	relative	1	1	RIGHT	6	6	0	220	0	0	220	0	0	0	0	0	220	220	220	0	4	220	0	7	7	220	220	6	0	0	0	6	6	220
NA	NA	66.66666667	66.66666667	NA	yes	762	762	#969696	no	6	NA	NA	legacy	NA	0	relative	1	1	RIGHT	6	6	0	221	0	0	221	0	0	0	0	0	221	221	221	0	4	221	0	7	7	221	221	6	0	0	0	6	6	221
NA	NA	71.42857143	71.42857143	NA	yes	787	787	#969696	no	6	NA	NA	legacy	NA	0	relative	1	1	RIGHT	6	6	0	222	0	0	222	0	0	0	0	0	222	222	222	0	4	222	0	7	7	222	222	6	0	0	0	6	6	222
NA	NA	75	75	NA	yes	769	769	#969696	no	6	NA	NA	legacy	NA	0	relative	1	1	LEFT	6	6	0	223	0	0	223	0	0	0	0	0	223	223	223	0	4	223	0	7	7	223	223	6	0	0	0	6	6	223
NA	NA	66.66666667	66.66666667	NA	yes	764	764	#969696	no	6	NA	NA	legacy	NA	0	relative	0	0	LEFT	6	6	0	224	0	0	224	0	0	0	0	0	224	224	224	0	4	224	0	7	7	224	224	6	0	0	0	6	6	224
NA	NA	70	70	NA	yes	768	768	#969696	no	6	NA	NA	legacy	NA	0	relative	1	1	LEFT	6	6	0	225	0	0	225	0	0	0	0	0	225	225	225	0	4	225	0	7	7	225	225	6	0	0	0	6	6	225
NA	NA	63.63636364	63.63636364	NA	yes	777	777	#969696	no	6	NA	NA	legacy	NA	0	relative	0	0	LEFT	6	6	0	226	0	0	226	0	0	0	0	0	226	226	226	0	4	226	0	7	7	226	226	6	0	0	0	6	6	226
NA	NA	66.66666667	66.66666667	NA	yes	821	821	#969696	no	6	NA	NA	legacy	NA	0	relative	1	1	LEFT	6	6	0	227	0	0	227	0	0	0	0	0	227	227	227	0	4	227	0	7	7	227	227	6	0	0	0	6	6	227
NA	NA	69.23076923	69.23076923	NA	yes	811	811	#969696	no	6	NA	NA	legacy	NA	0	relative	1	1	LEFT	6	6	0	228	0	0	228	0	0	0	0	0	228	228	228	0	4	228	0	7	7	228	228	6	0	0	0	6	6	228
NA	NA	71.42857143	71.42857143	NA	yes	812	812	#969696	no	6	NA	NA	legacy	NA	0	relative	1	1	RIGHT	6	6	0	229	0	0	229	0	0	0	0	0	229	229	229	0	4	229	0	7	7	229	229	6	0	0	0	6	6	229
NA	NA	66.66666667	66.66666667	NA	yes	818	818	#969696	no	6	NA	NA	legacy	NA	0	relative	0	0	RIGHT	6	6	0	230	0	0	230	0	0	0	0	0	230	230	230	0	4	230	0	7	7	230	230	6	0	0	0	6	6	230
NA	NA	68.75	68.75	NA	yes	840	840	#969696	no	6	NA	NA	legacy	NA	0	relative	1	1	RIGHT	6	6	0	231	0	0	231	0	0	0	0	0	231	231	231	0	4	231	0	7	7	231	231	6	0	0	0	6	6	231
NA	NA	70.58823529	70.58823529	NA	yes	853	853	#969696	no	6	NA	NA	legacy	NA	0	relative	1	1	RIGHT	6	6	0	232	0	0	232	0	0	0	0	0	232	232	232	0	4	232	0	7	7	232	232	6	0	0	0	6	6	232
NA	NA	72.22222222	72.22222222	NA	yes	847	847	#969696	no	6	NA	NA	legacy	NA	0	relative	1	1	RIGHT	6	6	0	233	0	0	233	0	0	0	0	0	233	233	233	0	4	233	0	7	7	233	233	6	0	0	0	6	6	233
NA	NA	68.42105263	68.42105263	NA	yes	876	876	#969696	no	6	NA	NA	legacy	NA	0	relative	0	0	LEFT	6	6	0	234	0	0	234	0	0	0	0	0	234	234	234	0	4	234	0	7	7	234	234	6	0	0	0	6	6	234
NA	NA	70	70	NA	yes	875	875	#969696	no	6	NA	NA	legacy	NA	0	relative	1	1	RIGHT	6	6	0	235	0	0	235	0	0	0	0	0	235	235	235	0	4	235	0	7	7	235	235	6	0	0	0	6	6	235
NA	NA	71.42857143	71.42857143	NA	yes	877	877	#969696	no	6	NA	NA	legacy	NA	0	relative	1	1	RIGHT	6	6	0	236	0	0	236	0	0	0	0	0	236	236	236	0	4	236	0	7	7	236	236	6	0	0	0	6	6	236
NA	NA	68.18181818	68.18181818	NA	yes	882	882	#969696	no	6	NA	NA	legacy	NA	0	relative	0	0	RIGHT	6	6	0	237	0	0	237	0	0	0	0	0	237	237	237	0	4	237	0	7	7	237	237	6	0	0	0	6	6	237
NA	NA	69.56521739	69.56521739	NA	yes	891	891	#969696	no	6	NA	NA	legacy	NA	0	relative	1	1	LEFT	6	6	0	238	0	0	238	0	0	0	0	0	238	238	238	0	4	238	0	7	7	238	238	6	0	0	0	6	6	238
NA	NA	70.83333333	70.83333333	NA	yes	985	985	#969696	no	6	NA	NA	legacy	NA	0	relative	1	1	LEFT	6	6	0	239	0	0	239	0	0	0	0	0	239	239	239	0	4	239	0	7	7	239	239	6	0	0	0	6	6	239
NA	NA	68	68	NA	yes	976	976	#969696	no	6	NA	NA	legacy	NA	0	relative	0	0	RIGHT	6	6	0	240	0	0	240	0	0	0	0	0	240	240	240	0	4	240	0	7	7	240	240	6	0	0	0	6	6	240
NA	NA	65.38461538	65.38461538	NA	yes	967	967	#969696	no	6	NA	NA	legacy	NA	0	relative	0	0	LEFT	6	6	0	241	0	0	241	0	0	0	0	0	241	241	241	0	4	241	0	7	7	241	241	6	0	0	0	6	6	241
NA	NA	66.66666667	66.66666667	NA	yes	997	997	#969696	no	6	NA	NA	legacy	NA	0	relative	1	1	RIGHT	6	6	0	242	0	0	242	0	0	0	0	0	242	242	242	0	4	242	0	7	7	242	242	6	0	0	0	6	6	242
NA	NA	67.85714286	67.85714286	NA	yes	984	984	#969696	no	6	NA	NA	legacy	NA	0	relative	1	1	LEFT	6	6	0	243	0	0	243	0	0	0	0	0	243	243	243	0	4	243	0	7	7	243	243	6	0	0	0	6	6	243
NA	NA	68.96551724	68.96551724	NA	yes	974	974	#969696	no	6	NA	NA	legacy	NA	0	relative	1	1	LEFT	6	6	0	244	0	0	244	0	0	0	0	0	244	244	244	0	4	244	0	7	7	244	244	6	0	0	0	6	6	244
NA	NA	66.66666667	66.66666667	NA	yes	970	970	#969696	no	6	NA	NA	legacy	NA	0	relative	0	0	RIGHT	6	6	0	245	0	0	245	0	0	0	0	0	245	245	245	0	4	245	0	7	7	245	245	6	0	0	0	6	6	245
NA	NA	67.74193548	67.74193548	NA	yes	961	961	#969696	no	6	NA	NA	legacy	NA	0	relative	1	1	LEFT	6	6	0	246	0	0	246	0	0	0	0	0	246	246	246	0	4	246	0	7	7	246	246	6	0	0	0	6	6	246
NA	NA	68.75	68.75	NA	yes	959	959	#969696	no	6	NA	NA	legacy	NA	0	relative	1	1	LEFT	6	6	0	247	0	0	247	0	0	0	0	0	247	247	247	0	4	247	0	7	7	247	247	6	0	0	0	6	6	247
NA	NA	66.66666667	66.66666667	NA	yes	953	953	#969696	no	6	NA	NA	legacy	NA	0	relative	0	0	RIGHT	6	6	0	248	0	0	248	0	0	0	0	0	248	248	248	0	4	248	0	7	7	248	248	6	0	0	0	6	6	248
NA	NA	64.70588235	64.70588235	NA	yes	948	948	#969696	no	6	NA	NA	legacy	NA	0	relative	0	0	LEFT	6	6	0	249	0	0	249	0	0	0	0	0	249	249	249	0	4	249	0	7	7	249	249	6	0	0	0	6	6	249
NA	NA	65.71428571	65.71428571	NA	yes	939	939	#969696	no	6	NA	NA	legacy	NA	0	relative	1	1	LEFT	6	6	0	250	0	0	250	0	0	0	0	0	250	250	250	0	4	250	0	7	7	250	250	6	0	0	0	6	6	250
NA	NA	66.66666667	66.66666667	NA	yes	936	936	#969696	no	6	NA	NA	legacy	NA	0	relative	1	1	RIGHT	6	6	0	251	0	0	251	0	0	0	0	0	251	251	251	0	4	251	0	7	7	251	251	6	0	0	0	6	6	251
NA	NA	100	100	NA	yes	894	894	#969696	no	7	NA	NA	legacy	NA	0	relative	1	1	RIGHT	7	7	0	252	0	0	252	0	0	0	0	0	252	252	252	0	5	252	0	8	8	252	252	7	0	0	0	7	7	252
NA	NA	100	100	NA	yes	1102	1102	#969696	no	7	NA	NA	legacy	NA	0	relative	1	1	RIGHT	7	7	0	253	0	0	253	0	0	0	0	0	253	253	253	0	5	253	0	8	8	253	253	7	0	0	0	7	7	253
NA	NA	100	100	NA	yes	1150	1150	#969696	no	7	NA	NA	legacy	NA	0	relative	1	1	LEFT	7	7	0	254	0	0	254	0	0	0	0	0	254	254	254	0	5	254	0	8	8	254	254	7	0	0	0	7	7	254
NA	NA	100	100	NA	yes	1017	1017	#969696	no	7	NA	NA	legacy	NA	0	relative	1	1	RIGHT	7	7	0	255	0	0	255	0	0	0	0	0	255	255	255	0	5	255	0	8	8	255	255	7	0	0	0	7	7	255
NA	NA	100	100	NA	yes	975	975	#969696	no	7	NA	NA	legacy	NA	0	relative	1	1	RIGHT	7	7	0	256	0	0	256	0	0	0	0	0	256	256	256	0	5	256	0	8	8	256	256	7	0	0	0	7	7	256
NA	NA	83.33333333	83.33333333	NA	yes	979	979	#969696	no	7	NA	NA	legacy	NA	0	relative	0	0	LEFT	7	7	0	257	0	0	257	0	0	0	0	0	257	257	257	0	5	257	0	8	8	257	257	7	0	0	0	7	7	257
NA	NA	85.71428571	85.71428571	NA	yes	993	993	#969696	no	7	NA	NA	legacy	NA	0	relative	1	1	LEFT	7	7	0	258	0	0	258	0	0	0	0	0	258	258	258	0	5	258	0	8	8	258	258	7	0	0	0	7	7	258
NA	NA	87.5	87.5	NA	yes	980	980	#969696	no	7	NA	NA	legacy	NA	0	relative	1	1	LEFT	7	7	0	259	0	0	259	0	0	0	0	0	259	259	259	0	5	259	0	8	8	259	259	7	0	0	0	7	7	259
NA	NA	88.88888889	88.88888889	NA	yes	938	938	#969696	no	7	NA	NA	legacy	NA	0	relative	1	1	RIGHT	7	7	0	260	0	0	260	0	0	0	0	0	260	260	260	0	5	260	0	8	8	260	260	7	0	0	0	7	7	260
NA	NA	90	90	NA	yes	918	918	#969696	no	7	NA	NA	legacy	NA	0	relative	1	1	LEFT	7	7	0	261	0	0	261	0	0	0	0	0	261	261	261	0	5	261	0	8	8	261	261	7	0	0	0	7	7	261
NA	NA	90.90909091	90.90909091	NA	yes	889	889	#969696	no	7	NA	NA	legacy	NA	0	relative	1	1	LEFT	7	7	0	262	0	0	262	0	0	0	0	0	262	262	262	0	5	262	0	8	8	262	262	7	0	0	0	7	7	262
NA	NA	83.33333333	83.33333333	NA	yes	917	917	#969696	no	7	NA	NA	legacy	NA	0	relative	0	0	RIGHT	7	7	0	263	0	0	263	0	0	0	0	0	263	263	263	0	5	263	0	8	8	263	263	7	0	0	0	7	7	263
NA	NA	84.61538462	84.61538462	NA	yes	906	906	#969696	no	7	NA	NA	legacy	NA	0	relative	1	1	LEFT	7	7	0	264	0	0	264	0	0	0	0	0	264	264	264	0	5	264	0	8	8	264	264	7	0	0	0	7	7	264
NA	NA	85.71428571	85.71428571	NA	yes	891	891	#969696	no	7	NA	NA	legacy	NA	0	relative	1	1	LEFT	7	7	0	265	0	0	265	0	0	0	0	0	265	265	265	0	5	265	0	8	8	265	265	7	0	0	0	7	7	265
NA	NA	86.66666667	86.66666667	NA	yes	890	890	#969696	no	7	NA	NA	legacy	NA	0	relative	1	1	RIGHT	7	7	0	266	0	0	266	0	0	0	0	0	266	266	266	0	5	266	0	8	8	266	266	7	0	0	0	7	7	266
NA	NA	87.5	87.5	NA	yes	878	878	#969696	no	7	NA	NA	legacy	NA	0	relative	1	1	LEFT	7	7	0	267	0	0	267	0	0	0	0	0	267	267	267	0	5	267	0	8	8	267	267	7	0	0	0	7	7	267
NA	NA	88.23529412	88.23529412	NA	yes	862	862	#969696	no	7	NA	NA	legacy	NA	0	relative	1	1	LEFT	7	7	0	268	0	0	268	0	0	0	0	0	268	268	268	0	5	268	0	8	8	268	268	7	0	0	0	7	7	268
NA	NA	88.88888889	88.88888889	NA	yes	861	861	#969696	no	7	NA	NA	legacy	NA	0	relative	1	1	RIGHT	7	7	0	269	0	0	269	0	0	0	0	0	269	269	269	0	5	269	0	8	8	269	269	7	0	0	0	7	7	269
NA	NA	89.47368421	89.47368421	NA	yes	852	852	#969696	no	7	NA	NA	legacy	NA	0	relative	1	1	RIGHT	7	7	0	270	0	0	270	0	0	0	0	0	270	270	270	0	5	270	0	8	8	270	270	7	0	0	0	7	7	270
NA	NA	90	90	NA	yes	844	844	#969696	no	7	NA	NA	legacy	NA	0	relative	1	1	RIGHT	7	7	0	271	0	0	271	0	0	0	0	0	271	271	271	0	5	271	0	8	8	271	271	7	0	0	0	7	7	271
NA	NA	90.47619048	90.47619048	NA	yes	852	852	#969696	no	7	NA	NA	legacy	NA	0	relative	1	1	LEFT	7	7	0	272	0	0	272	0	0	0	0	0	272	272	272	0	5	272	0	8	8	272	272	7	0	0	0	7	7	272
NA	NA	90.90909091	90.90909091	NA	yes	847	847	#969696	no	7	NA	NA	legacy	NA	0	relative	1	1	LEFT	7	7	0	273	0	0	273	0	0	0	0	0	273	273	273	0	5	273	0	8	8	273	273	7	0	0	0	7	7	273
NA	NA	91.30434783	91.30434783	NA	yes	850	850	#969696	no	7	NA	NA	legacy	NA	0	relative	1	1	RIGHT	7	7	0	274	0	0	274	0	0	0	0	0	274	274	274	0	5	274	0	8	8	274	274	7	0	0	0	7	7	274
NA	NA	91.66666667	91.66666667	NA	yes	842	842	#969696	no	7	NA	NA	legacy	NA	0	relative	1	1	RIGHT	7	7	0	275	0	0	275	0	0	0	0	0	275	275	275	0	5	275	0	8	8	275	275	7	0	0	0	7	7	275
NA	NA	92	92	NA	yes	831	831	#969696	no	7	NA	NA	legacy	NA	0	relative	1	1	RIGHT	7	7	0	276	0	0	276	0	0	0	0	0	276	276	276	0	5	276	0	8	8	276	276	7	0	0	0	7	7	276
NA	NA	92.30769231	92.30769231	NA	yes	823	823	#969696	no	7	NA	NA	legacy	NA	0	relative	1	1	RIGHT	7	7	0	277	0	0	277	0	0	0	0	0	277	277	277	0	5	277	0	8	8	277	277	7	0	0	0	7	7	277
NA	NA	92.59259259	92.59259259	NA	yes	831	831	#969696	no	7	NA	NA	legacy	NA	0	relative	1	1	LEFT	7	7	0	278	0	0	278	0	0	0	0	0	278	278	278	0	5	278	0	8	8	278	278	7	0	0	0	7	7	278
NA	NA	92.85714286	92.85714286	NA	yes	824	824	#969696	no	7	NA	NA	legacy	NA	0	relative	1	1	RIGHT	7	7	0	279	0	0	279	0	0	0	0	0	279	279	279	0	5	279	0	8	8	279	279	7	0	0	0	7	7	279
NA	NA	93.10344828	93.10344828	NA	yes	815	815	#969696	no	7	NA	NA	legacy	NA	0	relative	1	1	LEFT	7	7	0	280	0	0	280	0	0	0	0	0	280	280	280	0	5	280	0	8	8	280	280	7	0	0	0	7	7	280
NA	NA	93.33333333	93.33333333	NA	yes	825	825	#969696	no	7	NA	NA	legacy	NA	0	relative	1	1	LEFT	7	7	0	281	0	0	281	0	0	0	0	0	281	281	281	0	5	281	0	8	8	281	281	7	0	0	0	7	7	281
NA	NA	93.5483871	93.5483871	NA	yes	827	827	#969696	no	7	NA	NA	legacy	NA	0	relative	1	1	LEFT	7	7	0	282	0	0	282	0	0	0	0	0	282	282	282	0	5	282	0	8	8	282	282	7	0	0	0	7	7	282
NA	NA	93.75	93.75	NA	yes	819	819	#969696	no	7	NA	NA	legacy	NA	0	relative	1	1	RIGHT	7	7	0	283	0	0	283	0	0	0	0	0	283	283	283	0	5	283	0	8	8	283	283	7	0	0	0	7	7	283
NA	NA	93.93939394	93.93939394	NA	yes	819	819	#969696	no	7	NA	NA	legacy	NA	0	relative	1	1	RIGHT	7	7	0	284	0	0	284	0	0	0	0	0	284	284	284	0	5	284	0	8	8	284	284	7	0	0	0	7	7	284
NA	NA	94.11764706	94.11764706	NA	yes	819	819	#969696	no	7	NA	NA	legacy	NA	0	relative	1	1	RIGHT	7	7	0	285	0	0	285	0	0	0	0	0	285	285	285	0	5	285	0	8	8	285	285	7	0	0	0	7	7	285
NA	NA	94.28571429	94.28571429	NA	yes	827	827	#969696	no	7	NA	NA	legacy	NA	0	relative	1	1	RIGHT	7	7	0	286	0	0	286	0	0	0	0	0	286	286	286	0	5	286	0	8	8	286	286	7	0	0	0	7	7	286
NA	NA	94.44444444	94.44444444	NA	yes	826	826	#969696	no	7	NA	NA	legacy	NA	0	relative	1	1	RIGHT	7	7	0	287	0	0	287	0	0	0	0	0	287	287	287	0	5	287	0	8	8	287	287	7	0	0	0	7	7	287
NA	NA	100	100	NA	yes	792	792	#969696	no	8	NA	NA	legacy	NA	0	relative	1	1	RIGHT	8	8	0	288	0	0	288	0	0	0	0	0	288	288	288	0	6	288	0	9	9	288	288	8	0	0	0	8	8	288
NA	NA	100	100	NA	yes	680	680	#969696	no	8	NA	NA	legacy	NA	0	relative	1	1	LEFT	8	8	0	289	0	0	289	0	0	0	0	0	289	289	289	0	6	289	0	9	9	289	289	8	0	0	0	8	8	289
NA	NA	100	100	NA	yes	842	842	#969696	no	8	NA	NA	legacy	NA	0	relative	1	1	LEFT	8	8	0	290	0	0	290	0	0	0	0	0	290	290	290	0	6	290	0	9	9	290	290	8	0	0	0	8	8	290
NA	NA	100	100	NA	yes	813	813	#969696	no	8	NA	NA	legacy	NA	0	relative	1	1	RIGHT	8	8	0	291	0	0	291	0	0	0	0	0	291	291	291	0	6	291	0	9	9	291	291	8	0	0	0	8	8	291
NA	NA	100	100	NA	yes	816	816	#969696	no	8	NA	NA	legacy	NA	0	relative	1	1	RIGHT	8	8	0	292	0	0	292	0	0	0	0	0	292	292	292	0	6	292	0	9	9	292	292	8	0	0	0	8	8	292
NA	NA	100	100	NA	yes	811	811	#969696	no	8	NA	NA	legacy	NA	0	relative	1	1	LEFT	8	8	0	293	0	0	293	0	0	0	0	0	293	293	293	0	6	293	0	9	9	293	293	8	0	0	0	8	8	293
NA	NA	100	100	NA	yes	792	792	#969696	no	8	NA	NA	legacy	NA	0	relative	1	1	LEFT	8	8	0	294	0	0	294	0	0	0	0	0	294	294	294	0	6	294	0	9	9	294	294	8	0	0	0	8	8	294
NA	NA	100	100	NA	yes	767	767	#969696	no	8	NA	NA	legacy	NA	0	relative	1	1	RIGHT	8	8	0	295	0	0	295	0	0	0	0	0	295	295	295	0	6	295	0	9	9	295	295	8	0	0	0	8	8	295
NA	NA	100	100	NA	yes	753	753	#969696	no	8	NA	NA	legacy	NA	0	relative	1	1	LEFT	8	8	0	296	0	0	296	0	0	0	0	0	296	296	296	0	6	296	0	9	9	296	296	8	0	0	0	8	8	296
NA	NA	100	100	NA	yes	755	755	#969696	no	8	NA	NA	legacy	NA	0	relative	1	1	LEFT	8	8	0	297	0	0	297	0	0	0	0	0	297	297	297	0	6	297	0	9	9	297	297	8	0	0	0	8	8	297
NA	NA	100	100	NA	yes	748	748	#969696	no	8	NA	NA	legacy	NA	0	relative	1	1	LEFT	8	8	0	298	0	0	298	0	0	0	0	0	298	298	298	0	6	298	0	9	9	298	298	8	0	0	0	8	8	298
NA	NA	100	100	NA	yes	742	742	#969696	no	8	NA	NA	legacy	NA	0	relative	1	1	RIGHT	8	8	0	299	0	0	299	0	0	0	0	0	299	299	299	0	6	299	0	9	9	299	299	8	0	0	0	8	8	299
NA	NA	100	100	NA	yes	731	731	#969696	no	8	NA	NA	legacy	NA	0	relative	1	1	LEFT	8	8	0	300	0	0	300	0	0	0	0	0	300	300	300	0	6	300	0	9	9	300	300	8	0	0	0	8	8	300
NA	NA	92.85714286	92.85714286	NA	yes	770	770	#969696	no	8	NA	NA	legacy	NA	0	relative	0	0	RIGHT	8	8	0	301	0	0	301	0	0	0	0	0	301	301	301	0	6	301	0	9	9	301	301	8	0	0	0	8	8	301
NA	NA	93.33333333	93.33333333	NA	yes	769	769	#969696	no	8	NA	NA	legacy	NA	0	relative	1	1	LEFT	8	8	0	302	0	0	302	0	0	0	0	0	302	302	302	0	6	302	0	9	9	302	302	8	0	0	0	8	8	302
NA	NA	93.75	93.75	NA	yes	768	768	#969696	no	8	NA	NA	legacy	NA	0	relative	1	1	RIGHT	8	8	0	303	0	0	303	0	0	0	0	0	303	303	303	0	6	303	0	9	9	303	303	8	0	0	0	8	8	303
NA	NA	94.11764706	94.11764706	NA	yes	762	762	#969696	no	8	NA	NA	legacy	NA	0	relative	1	1	LEFT	8	8	0	304	0	0	304	0	0	0	0	0	304	304	304	0	6	304	0	9	9	304	304	8	0	0	0	8	8	304
NA	NA	94.44444444	94.44444444	NA	yes	757	757	#969696	no	8	NA	NA	legacy	NA	0	relative	1	1	LEFT	8	8	0	305	0	0	305	0	0	0	0	0	305	305	305	0	6	305	0	9	9	305	305	8	0	0	0	8	8	305
NA	NA	94.73684211	94.73684211	NA	yes	752	752	#969696	no	8	NA	NA	legacy	NA	0	relative	1	1	LEFT	8	8	0	306	0	0	306	0	0	0	0	0	306	306	306	0	6	306	0	9	9	306	306	8	0	0	0	8	8	306
NA	NA	95	95	NA	yes	745	745	#969696	no	8	NA	NA	legacy	NA	0	relative	1	1	LEFT	8	8	0	307	0	0	307	0	0	0	0	0	307	307	307	0	6	307	0	9	9	307	307	8	0	0	0	8	8	307
NA	NA	95.23809524	95.23809524	NA	yes	736	736	#969696	no	8	NA	NA	legacy	NA	0	relative	1	1	RIGHT	8	8	0	308	0	0	308	0	0	0	0	0	308	308	308	0	6	308	0	9	9	308	308	8	0	0	0	8	8	308
NA	NA	95.45454545	95.45454545	NA	yes	732	732	#969696	no	8	NA	NA	legacy	NA	0	relative	1	1	RIGHT	8	8	0	309	0	0	309	0	0	0	0	0	309	309	309	0	6	309	0	9	9	309	309	8	0	0	0	8	8	309
NA	NA	95.65217391	95.65217391	NA	yes	735	735	#969696	no	8	NA	NA	legacy	NA	0	relative	1	1	RIGHT	8	8	0	310	0	0	310	0	0	0	0	0	310	310	310	0	6	310	0	9	9	310	310	8	0	0	0	8	8	310
NA	NA	95.83333333	95.83333333	NA	yes	729	729	#969696	no	8	NA	NA	legacy	NA	0	relative	1	1	LEFT	8	8	0	311	0	0	311	0	0	0	0	0	311	311	311	0	6	311	0	9	9	311	311	8	0	0	0	8	8	311
NA	NA	96	96	NA	yes	739	739	#969696	no	8	NA	NA	legacy	NA	0	relative	1	1	RIGHT	8	8	0	312	0	0	312	0	0	0	0	0	312	312	312	0	6	312	0	9	9	312	312	8	0	0	0	8	8	312
NA	NA	96.15384615	96.15384615	NA	yes	735	735	#969696	no	8	NA	NA	legacy	NA	0	relative	1	1	LEFT	8	8	0	313	0	0	313	0	0	0	0	0	313	313	313	0	6	313	0	9	9	313	313	8	0	0	0	8	8	313
NA	NA	96.2962963	96.2962963	NA	yes	728	728	#969696	no	8	NA	NA	legacy	NA	0	relative	1	1	LEFT	8	8	0	314	0	0	314	0	0	0	0	0	314	314	314	0	6	314	0	9	9	314	314	8	0	0	0	8	8	314
NA	NA	92.85714286	92.85714286	NA	yes	759	759	#969696	no	8	NA	NA	legacy	NA	0	relative	0	0	RIGHT	8	8	0	315	0	0	315	0	0	0	0	0	315	315	315	0	6	315	0	9	9	315	315	8	0	0	0	8	8	315
NA	NA	89.65517241	89.65517241	NA	yes	762	762	#969696	no	8	NA	NA	legacy	NA	0	relative	0	0	RIGHT	8	8	0	316	0	0	316	0	0	0	0	0	316	316	316	0	6	316	0	9	9	316	316	8	0	0	0	8	8	316
NA	NA	90	90	NA	yes	760	760	#969696	no	8	NA	NA	legacy	NA	0	relative	1	1	LEFT	8	8	0	317	0	0	317	0	0	0	0	0	317	317	317	0	6	317	0	9	9	317	317	8	0	0	0	8	8	317
NA	NA	90.32258065	90.32258065	NA	yes	765	765	#969696	no	8	NA	NA	legacy	NA	0	relative	1	1	LEFT	8	8	0	318	0	0	318	0	0	0	0	0	318	318	318	0	6	318	0	9	9	318	318	8	0	0	0	8	8	318
NA	NA	90.625	90.625	NA	yes	764	764	#969696	no	8	NA	NA	legacy	NA	0	relative	1	1	LEFT	8	8	0	319	0	0	319	0	0	0	0	0	319	319	319	0	6	319	0	9	9	319	319	8	0	0	0	8	8	319
NA	NA	90.90909091	90.90909091	NA	yes	763	763	#969696	no	8	NA	NA	legacy	NA	0	relative	1	1	LEFT	8	8	0	320	0	0	320	0	0	0	0	0	320	320	320	0	6	320	0	9	9	320	320	8	0	0	0	8	8	320
NA	NA	88.23529412	88.23529412	NA	yes	761	761	#969696	no	8	NA	NA	legacy	NA	0	relative	0	0	LEFT	8	8	0	321	0	0	321	0	0	0	0	0	321	321	321	0	6	321	0	9	9	321	321	8	0	0	0	8	8	321
NA	NA	88.57142857	88.57142857	NA	yes	759	759	#969696	no	8	NA	NA	legacy	NA	0	relative	1	1	LEFT	8	8	0	322	0	0	322	0	0	0	0	0	322	322	322	0	6	322	0	9	9	322	322	8	0	0	0	8	8	322
NA	NA	88.88888889	88.88888889	NA	yes	761	761	#969696	no	8	NA	NA	legacy	NA	0	relative	1	1	RIGHT	8	8	0	323	0	0	323	0	0	0	0	0	323	323	323	0	6	323	0	9	9	323	323	8	0	0	0	8	8	323
NA	NA	100	100	NA	yes	559	559	#969696	no	9	NA	NA	legacy	NA	0	relative	1	1	RIGHT	9	9	0	324	0	0	324	0	0	0	0	0	324	324	324	0	7	324	0	10	10	324	324	9	0	0	0	9	9	324
NA	NA	100	100	NA	yes	642	642	#969696	no	9	NA	NA	legacy	NA	0	relative	1	1	LEFT	9	9	0	325	0	0	325	0	0	0	0	0	325	325	325	0	7	325	0	10	10	325	325	9	0	0	0	9	9	325
NA	NA	100	100	NA	yes	634	634	#969696	no	9	NA	NA	legacy	NA	0	relative	1	1	LEFT	9	9	0	326	0	0	326	0	0	0	0	0	326	326	326	0	7	326	0	10	10	326	326	9	0	0	0	9	9	326
NA	NA	100	100	NA	yes	613	613	#969696	no	9	NA	NA	legacy	NA	0	relative	1	1	RIGHT	9	9	0	327	0	0	327	0	0	0	0	0	327	327	327	0	7	327	0	10	10	327	327	9	0	0	0	9	9	327
NA	NA	100	100	NA	yes	590	590	#969696	no	9	NA	NA	legacy	NA	0	relative	1	1	RIGHT	9	9	0	328	0	0	328	0	0	0	0	0	328	328	328	0	7	328	0	10	10	328	328	9	0	0	0	9	9	328
NA	NA	100	100	NA	yes	593	593	#969696	no	9	NA	NA	legacy	NA	0	relative	1	1	LEFT	9	9	0	329	0	0	329	0	0	0	0	0	329	329	329	0	7	329	0	10	10	329	329	9	0	0	0	9	9	329
NA	NA	100	100	NA	yes	630	630	#969696	no	9	NA	NA	legacy	NA	0	relative	1	1	LEFT	9	9	0	330	0	0	330	0	0	0	0	0	330	330	330	0	7	330	0	10	10	330	330	9	0	0	0	9	9	330
NA	NA	100	100	NA	yes	626	626	#969696	no	9	NA	NA	legacy	NA	0	relative	1	1	RIGHT	9	9	0	331	0	0	331	0	0	0	0	0	331	331	331	0	7	331	0	10	10	331	331	9	0	0	0	9	9	331
NA	NA	100	100	NA	yes	647	647	#969696	no	9	NA	NA	legacy	NA	0	relative	1	1	RIGHT	9	9	0	332	0	0	332	0	0	0	0	0	332	332	332	0	7	332	0	10	10	332	332	9	0	0	0	9	9	332
NA	NA	100	100	NA	yes	636	636	#969696	no	9	NA	NA	legacy	NA	0	relative	1	1	LEFT	9	9	0	333	0	0	333	0	0	0	0	0	333	333	333	0	7	333	0	10	10	333	333	9	0	0	0	9	9	333
NA	NA	100	100	NA	yes	651	651	#969696	no	9	NA	NA	legacy	NA	0	relative	1	1	LEFT	9	9	0	334	0	0	334	0	0	0	0	0	334	334	334	0	7	334	0	10	10	334	334	9	0	0	0	9	9	334
NA	NA	100	100	NA	yes	643	643	#969696	no	9	NA	NA	legacy	NA	0	relative	1	1	RIGHT	9	9	0	335	0	0	335	0	0	0	0	0	335	335	335	0	7	335	0	10	10	335	335	9	0	0	0	9	9	335
NA	NA	92.30769231	92.30769231	NA	yes	650	650	#969696	no	9	NA	NA	legacy	NA	0	relative	0	0	RIGHT	9	9	0	336	0	0	336	0	0	0	0	0	336	336	336	0	7	336	0	10	10	336	336	9	0	0	0	9	9	336
NA	NA	92.85714286	92.85714286	NA	yes	667	667	#969696	no	9	NA	NA	legacy	NA	0	relative	1	1	RIGHT	9	9	0	337	0	0	337	0	0	0	0	0	337	337	337	0	7	337	0	10	10	337	337	9	0	0	0	9	9	337
NA	NA	93.33333333	93.33333333	NA	yes	679	679	#969696	no	9	NA	NA	legacy	NA	0	relative	1	1	LEFT	9	9	0	338	0	0	338	0	0	0	0	0	338	338	338	0	7	338	0	10	10	338	338	9	0	0	0	9	9	338
NA	NA	93.75	93.75	NA	yes	692	692	#969696	no	9	NA	NA	legacy	NA	0	relative	1	1	RIGHT	9	9	0	339	0	0	339	0	0	0	0	0	339	339	339	0	7	339	0	10	10	339	339	9	0	0	0	9	9	339
NA	NA	94.11764706	94.11764706	NA	yes	689	689	#969696	no	9	NA	NA	legacy	NA	0	relative	1	1	RIGHT	9	9	0	340	0	0	340	0	0	0	0	0	340	340	340	0	7	340	0	10	10	340	340	9	0	0	0	9	9	340
NA	NA	94.44444444	94.44444444	NA	yes	680	680	#969696	no	9	NA	NA	legacy	NA	0	relative	1	1	LEFT	9	9	0	341	0	0	341	0	0	0	0	0	341	341	341	0	7	341	0	10	10	341	341	9	0	0	0	9	9	341
NA	NA	94.73684211	94.73684211	NA	yes	691	691	#969696	no	9	NA	NA	legacy	NA	0	relative	1	1	RIGHT	9	9	0	342	0	0	342	0	0	0	0	0	342	342	342	0	7	342	0	10	10	342	342	9	0	0	0	9	9	342
NA	NA	95	95	NA	yes	687	687	#969696	no	9	NA	NA	legacy	NA	0	relative	1	1	LEFT	9	9	0	343	0	0	343	0	0	0	0	0	343	343	343	0	7	343	0	10	10	343	343	9	0	0	0	9	9	343
NA	NA	95.23809524	95.23809524	NA	yes	686	686	#969696	no	9	NA	NA	legacy	NA	0	relative	1	1	LEFT	9	9	0	344	0	0	344	0	0	0	0	0	344	344	344	0	7	344	0	10	10	344	344	9	0	0	0	9	9	344
NA	NA	95.45454545	95.45454545	NA	yes	687	687	#969696	no	9	NA	NA	legacy	NA	0	relative	1	1	RIGHT	9	9	0	345	0	0	345	0	0	0	0	0	345	345	345	0	7	345	0	10	10	345	345	9	0	0	0	9	9	345
NA	NA	95.65217391	95.65217391	NA	yes	688	688	#969696	no	9	NA	NA	legacy	NA	0	relative	1	1	LEFT	9	9	0	346	0	0	346	0	0	0	0	0	346	346	346	0	7	346	0	10	10	346	346	9	0	0	0	9	9	346
NA	NA	95.83333333	95.83333333	NA	yes	695	695	#969696	no	9	NA	NA	legacy	NA	0	relative	1	1	LEFT	9	9	0	347	0	0	347	0	0	0	0	0	347	347	347	0	7	347	0	10	10	347	347	9	0	0	0	9	9	347
NA	NA	96	96	NA	yes	703	703	#969696	no	9	NA	NA	legacy	NA	0	relative	1	1	RIGHT	9	9	0	348	0	0	348	0	0	0	0	0	348	348	348	0	7	348	0	10	10	348	348	9	0	0	0	9	9	348
NA	NA	92.30769231	92.30769231	NA	yes	704	704	#969696	no	9	NA	NA	legacy	NA	0	relative	0	0	LEFT	9	9	0	349	0	0	349	0	0	0	0	0	349	349	349	0	7	349	0	10	10	349	349	9	0	0	0	9	9	349
NA	NA	92.59259259	92.59259259	NA	yes	705	705	#969696	no	9	NA	NA	legacy	NA	0	relative	1	1	RIGHT	9	9	0	350	0	0	350	0	0	0	0	0	350	350	350	0	7	350	0	10	10	350	350	9	0	0	0	9	9	350
NA	NA	92.85714286	92.85714286	NA	yes	703	703	#969696	no	9	NA	NA	legacy	NA	0	relative	1	1	RIGHT	9	9	0	351	0	0	351	0	0	0	0	0	351	351	351	0	7	351	0	10	10	351	351	9	0	0	0	9	9	351
NA	NA	93.10344828	93.10344828	NA	yes	701	701	#969696	no	9	NA	NA	legacy	NA	0	relative	1	1	LEFT	9	9	0	352	0	0	352	0	0	0	0	0	352	352	352	0	7	352	0	10	10	352	352	9	0	0	0	9	9	352
NA	NA	93.33333333	93.33333333	NA	yes	700	700	#969696	no	9	NA	NA	legacy	NA	0	relative	1	1	RIGHT	9	9	0	353	0	0	353	0	0	0	0	0	353	353	353	0	7	353	0	10	10	353	353	9	0	0	0	9	9	353
NA	NA	90.32258065	90.32258065	NA	yes	714	714	#969696	no	9	NA	NA	legacy	NA	0	relative	0	0	RIGHT	9	9	0	354	0	0	354	0	0	0	0	0	354	354	354	0	7	354	0	10	10	354	354	9	0	0	0	9	9	354
NA	NA	90.625	90.625	NA	yes	713	713	#969696	no	9	NA	NA	legacy	NA	0	relative	1	1	RIGHT	9	9	0	355	0	0	355	0	0	0	0	0	355	355	355	0	7	355	0	10	10	355	355	9	0	0	0	9	9	355
NA	NA	90.90909091	90.90909091	NA	yes	712	712	#969696	no	9	NA	NA	legacy	NA	0	relative	1	1	LEFT	9	9	0	356	0	0	356	0	0	0	0	0	356	356	356	0	7	356	0	10	10	356	356	9	0	0	0	9	9	356
NA	NA	88.23529412	88.23529412	NA	yes	711	711	#969696	no	9	NA	NA	legacy	NA	0	relative	0	0	LEFT	9	9	0	357	0	0	357	0	0	0	0	0	357	357	357	0	7	357	0	10	10	357	357	9	0	0	0	9	9	357
NA	NA	88.57142857	88.57142857	NA	yes	714	714	#969696	no	9	NA	NA	legacy	NA	0	relative	1	1	LEFT	9	9	0	358	0	0	358	0	0	0	0	0	358	358	358	0	7	358	0	10	10	358	358	9	0	0	0	9	9	358
NA	NA	88.88888889	88.88888889	NA	yes	722	722	#969696	no	9	NA	NA	legacy	NA	0	relative	1	1	RIGHT	9	9	0	359	0	0	359	0	0	0	0	0	359	359	359	0	7	359	0	10	10	359	359	9	0	0	0	9	9	359
NA	NA	100	100	NA	yes	776	776	#969696	no	10	NA	NA	legacy	NA	0	relative	1	1	RIGHT	10	10	0	360	0	0	360	0	0	0	0	0	360	360	360	0	8	360	0	11	11	360	360	10	0	0	0	10	10	360
NA	NA	100	100	NA	yes	829	829	#969696	no	10	NA	NA	legacy	NA	0	relative	1	1	RIGHT	10	10	0	361	0	0	361	0	0	0	0	0	361	361	361	0	8	361	0	11	11	361	361	10	0	0	0	10	10	361
NA	NA	100	100	NA	yes	739	739	#969696	no	10	NA	NA	legacy	NA	0	relative	1	1	RIGHT	10	10	0	362	0	0	362	0	0	0	0	0	362	362	362	0	8	362	0	11	11	362	362	10	0	0	0	10	10	362
NA	NA	100	100	NA	yes	818	818	#969696	no	10	NA	NA	legacy	NA	0	relative	1	1	RIGHT	10	10	0	363	0	0	363	0	0	0	0	0	363	363	363	0	8	363	0	11	11	363	363	10	0	0	0	10	10	363
NA	NA	100	100	NA	yes	782	782	#969696	no	10	NA	NA	legacy	NA	0	relative	1	1	LEFT	10	10	0	364	0	0	364	0	0	0	0	0	364	364	364	0	8	364	0	11	11	364	364	10	0	0	0	10	10	364
NA	NA	100	100	NA	yes	765	765	#969696	no	10	NA	NA	legacy	NA	0	relative	1	1	RIGHT	10	10	0	365	0	0	365	0	0	0	0	0	365	365	365	0	8	365	0	11	11	365	365	10	0	0	0	10	10	365
NA	NA	100	100	NA	yes	735	735	#969696	no	10	NA	NA	legacy	NA	0	relative	1	1	LEFT	10	10	0	366	0	0	366	0	0	0	0	0	366	366	366	0	8	366	0	11	11	366	366	10	0	0	0	10	10	366
NA	NA	100	100	NA	yes	789	789	#969696	no	10	NA	NA	legacy	NA	0	relative	1	1	RIGHT	10	10	0	367	0	0	367	0	0	0	0	0	367	367	367	0	8	367	0	11	11	367	367	10	0	0	0	10	10	367
NA	NA	100	100	NA	yes	764	764	#969696	no	10	NA	NA	legacy	NA	0	relative	1	1	LEFT	10	10	0	368	0	0	368	0	0	0	0	0	368	368	368	0	8	368	0	11	11	368	368	10	0	0	0	10	10	368
NA	NA	100	100	NA	yes	749	749	#969696	no	10	NA	NA	legacy	NA	0	relative	1	1	LEFT	10	10	0	369	0	0	369	0	0	0	0	0	369	369	369	0	8	369	0	11	11	369	369	10	0	0	0	10	10	369
NA	NA	100	100	NA	yes	729	729	#969696	no	10	NA	NA	legacy	NA	0	relative	1	1	LEFT	10	10	0	370	0	0	370	0	0	0	0	0	370	370	370	0	8	370	0	11	11	370	370	10	0	0	0	10	10	370
NA	NA	100	100	NA	yes	707	707	#969696	no	10	NA	NA	legacy	NA	0	relative	1	1	LEFT	10	10	0	371	0	0	371	0	0	0	0	0	371	371	371	0	8	371	0	11	11	371	371	10	0	0	0	10	10	371
NA	NA	100	100	NA	yes	699	699	#969696	no	10	NA	NA	legacy	NA	0	relative	1	1	LEFT	10	10	0	372	0	0	372	0	0	0	0	0	372	372	372	0	8	372	0	11	11	372	372	10	0	0	0	10	10	372
NA	NA	100	100	NA	yes	684	684	#969696	no	10	NA	NA	legacy	NA	0	relative	1	1	RIGHT	10	10	0	373	0	0	373	0	0	0	0	0	373	373	373	0	8	373	0	11	11	373	373	10	0	0	0	10	10	373
NA	NA	100	100	NA	yes	706	706	#969696	no	10	NA	NA	legacy	NA	0	relative	1	1	RIGHT	10	10	0	374	0	0	374	0	0	0	0	0	374	374	374	0	8	374	0	11	11	374	374	10	0	0	0	10	10	374
NA	NA	100	100	NA	yes	708	708	#969696	no	10	NA	NA	legacy	NA	0	relative	1	1	RIGHT	10	10	0	375	0	0	375	0	0	0	0	0	375	375	375	0	8	375	0	11	11	375	375	10	0	0	0	10	10	375
NA	NA	100	100	NA	yes	700	700	#969696	no	10	NA	NA	legacy	NA	0	relative	1	1	LEFT	10	10	0	376	0	0	376	0	0	0	0	0	376	376	376	0	8	376	0	11	11	376	376	10	0	0	0	10	10	376
NA	NA	100	100	NA	yes	699	699	#969696	no	10	NA	NA	legacy	NA	0	relative	1	1	LEFT	10	10	0	377	0	0	377	0	0	0	0	0	377	377	377	0	8	377	0	11	11	377	377	10	0	0	0	10	10	377
NA	NA	100	100	NA	yes	691	691	#969696	no	10	NA	NA	legacy	NA	0	relative	1	1	LEFT	10	10	0	378	0	0	378	0	0	0	0	0	378	378	378	0	8	378	0	11	11	378	378	10	0	0	0	10	10	378
NA	NA	100	100	NA	yes	688	688	#969696	no	10	NA	NA	legacy	NA	0	relative	1	1	RIGHT	10	10	0	379	0	0	379	0	0	0	0	0	379	379	379	0	8	379	0	11	11	379	379	10	0	0	0	10	10	379
NA	NA	100	100	NA	yes	696	696	#969696	no	10	NA	NA	legacy	NA	0	relative	1	1	LEFT	10	10	0	380	0	0	380	0	0	0	0	0	380	380	380	0	8	380	0	11	11	380	380	10	0	0	0	10	10	380
NA	NA	100	100	NA	yes	696	696	#969696	no	10	NA	NA	legacy	NA	0	relative	1	1	LEFT	10	10	0	381	0	0	381	0	0	0	0	0	381	381	381	0	8	381	0	11	11	381	381	10	0	0	0	10	10	381
NA	NA	100	100	NA	yes	691	691	#969696	no	10	NA	NA	legacy	NA	0	relative	1	1	RIGHT	10	10	0	382	0	0	382	0	0	0	0	0	382	382	382	0	8	382	0	11	11	382	382	10	0	0	0	10	10	382
NA	NA	100	100	NA	yes	686	686	#969696	no	10	NA	NA	legacy	NA	0	relative	1	1	RIGHT	10	10	0	383	0	0	383	0	0	0	0	0	383	383	383	0	8	383	0	11	11	383	383	10	0	0	0	10	10	383
NA	NA	100	100	NA	yes	683	683	#969696	no	10	NA	NA	legacy	NA	0	relative	1	1	RIGHT	10	10	0	384	0	0	384	0	0	0	0	0	384	384	384	0	8	384	0	11	11	384	384	10	0	0	0	10	10	384
NA	NA	100	100	NA	yes	684	684	#969696	no	10	NA	NA	legacy	NA	0	relative	1	1	LEFT	10	10	0	385	0	0	385	0	0	0	0	0	385	385	385	0	8	385	0	11	11	385	385	10	0	0	0	10	10	385
NA	NA	100	100	NA	yes	687	687	#969696	no	10	NA	NA	legacy	NA	0	relative	1	1	LEFT	10	10	0	386	0	0	386	0	0	0	0	0	386	386	386	0	8	386	0	11	11	386	386	10	0	0	0	10	10	386
NA	NA	100	100	NA	yes	686	686	#969696	no	10	NA	NA	legacy	NA	0	relative	1	1	LEFT	10	10	0	387	0	0	387	0	0	0	0	0	387	387	387	0	8	387	0	11	11	387	387	10	0	0	0	10	10	387
NA	NA	100	100	NA	yes	694	694	#969696	no	10	NA	NA	legacy	NA	0	relative	1	1	LEFT	10	10	0	388	0	0	388	0	0	0	0	0	388	388	388	0	8	388	0	11	11	388	388	10	0	0	0	10	10	388
NA	NA	96.66666667	96.66666667	NA	yes	696	696	#969696	no	10	NA	NA	legacy	NA	0	relative	0	0	LEFT	10	10	0	389	0	0	389	0	0	0	0	0	389	389	389	0	8	389	0	11	11	389	389	10	0	0	0	10	10	389
NA	NA	93.5483871	93.5483871	NA	yes	701	701	#969696	no	10	NA	NA	legacy	NA	0	relative	0	0	RIGHT	10	10	0	390	0	0	390	0	0	0	0	0	390	390	390	0	8	390	0	11	11	390	390	10	0	0	0	10	10	390
NA	NA	93.75	93.75	NA	yes	697	697	#969696	no	10	NA	NA	legacy	NA	0	relative	1	1	RIGHT	10	10	0	391	0	0	391	0	0	0	0	0	391	391	391	0	8	391	0	11	11	391	391	10	0	0	0	10	10	391
NA	NA	93.93939394	93.93939394	NA	yes	695	695	#969696	no	10	NA	NA	legacy	NA	0	relative	1	1	LEFT	10	10	0	392	0	0	392	0	0	0	0	0	392	392	392	0	8	392	0	11	11	392	392	10	0	0	0	10	10	392
NA	NA	94.11764706	94.11764706	NA	yes	700	700	#969696	no	10	NA	NA	legacy	NA	0	relative	1	1	RIGHT	10	10	0	393	0	0	393	0	0	0	0	0	393	393	393	0	8	393	0	11	11	393	393	10	0	0	0	10	10	393
NA	NA	94.28571429	94.28571429	NA	yes	704	704	#969696	no	10	NA	NA	legacy	NA	0	relative	1	1	RIGHT	10	10	0	394	0	0	394	0	0	0	0	0	394	394	394	0	8	394	0	11	11	394	394	10	0	0	0	10	10	394
NA	NA	94.44444444	94.44444444	NA	yes	701	701	#969696	no	10	NA	NA	legacy	NA	0	relative	1	1	LEFT	10	10	0	395	0	0	395	0	0	0	0	0	395	395	395	0	8	395	0	11	11	395	395	10	0	0	0	10	10	395
NA	NA	100	100	NA	yes	659	659	#969696	no	11	NA	NA	legacy	NA	0	relative	1	1	RIGHT	11	11	0	396	0	0	396	0	0	0	0	0	396	396	396	0	9	396	0	12	12	396	396	11	0	0	0	11	11	396
NA	NA	100	100	NA	yes	609	609	#969696	no	11	NA	NA	legacy	NA	0	relative	1	1	LEFT	11	11	0	397	0	0	397	0	0	0	0	0	397	397	397	0	9	397	0	12	12	397	397	11	0	0	0	11	11	397
NA	NA	100	100	NA	yes	660	660	#969696	no	11	NA	NA	legacy	NA	0	relative	1	1	RIGHT	11	11	0	398	0	0	398	0	0	0	0	0	398	398	398	0	9	398	0	12	12	398	398	11	0	0	0	11	11	398
NA	NA	100	100	NA	yes	679	679	#969696	no	11	NA	NA	legacy	NA	0	relative	1	1	LEFT	11	11	0	399	0	0	399	0	0	0	0	0	399	399	399	0	9	399	0	12	12	399	399	11	0	0	0	11	11	399
NA	NA	80	80	NA	yes	713	713	#969696	no	11	NA	NA	legacy	NA	0	relative	0	0	LEFT	11	11	0	400	0	0	400	0	0	0	0	0	400	400	400	0	9	400	0	12	12	400	400	11	0	0	0	11	11	400
NA	NA	83.33333333	83.33333333	NA	yes	683	683	#969696	no	11	NA	NA	legacy	NA	0	relative	1	1	LEFT	11	11	0	401	0	0	401	0	0	0	0	0	401	401	401	0	9	401	0	12	12	401	401	11	0	0	0	11	11	401
NA	NA	85.71428571	85.71428571	NA	yes	684	684	#969696	no	11	NA	NA	legacy	NA	0	relative	1	1	LEFT	11	11	0	402	0	0	402	0	0	0	0	0	402	402	402	0	9	402	0	12	12	402	402	11	0	0	0	11	11	402
NA	NA	87.5	87.5	NA	yes	677	677	#969696	no	11	NA	NA	legacy	NA	0	relative	1	1	RIGHT	11	11	0	403	0	0	403	0	0	0	0	0	403	403	403	0	9	403	0	12	12	403	403	11	0	0	0	11	11	403
NA	NA	88.88888889	88.88888889	NA	yes	700	700	#969696	no	11	NA	NA	legacy	NA	0	relative	1	1	RIGHT	11	11	0	404	0	0	404	0	0	0	0	0	404	404	404	0	9	404	0	12	12	404	404	11	0	0	0	11	11	404
NA	NA	90	90	NA	yes	696	696	#969696	no	11	NA	NA	legacy	NA	0	relative	1	1	LEFT	11	11	0	405	0	0	405	0	0	0	0	0	405	405	405	0	9	405	0	12	12	405	405	11	0	0	0	11	11	405
NA	NA	90.90909091	90.90909091	NA	yes	693	693	#969696	no	11	NA	NA	legacy	NA	0	relative	1	1	LEFT	11	11	0	406	0	0	406	0	0	0	0	0	406	406	406	0	9	406	0	12	12	406	406	11	0	0	0	11	11	406
NA	NA	91.66666667	91.66666667	NA	yes	708	708	#969696	no	11	NA	NA	legacy	NA	0	relative	1	1	RIGHT	11	11	0	407	0	0	407	0	0	0	0	0	407	407	407	0	9	407	0	12	12	407	407	11	0	0	0	11	11	407
NA	NA	92.30769231	92.30769231	NA	yes	713	713	#969696	no	11	NA	NA	legacy	NA	0	relative	1	1	RIGHT	11	11	0	408	0	0	408	0	0	0	0	0	408	408	408	0	9	408	0	12	12	408	408	11	0	0	0	11	11	408
NA	NA	92.85714286	92.85714286	NA	yes	709	709	#969696	no	11	NA	NA	legacy	NA	0	relative	1	1	LEFT	11	11	0	409	0	0	409	0	0	0	0	0	409	409	409	0	9	409	0	12	12	409	409	11	0	0	0	11	11	409
NA	NA	93.33333333	93.33333333	NA	yes	717	717	#969696	no	11	NA	NA	legacy	NA	0	relative	1	1	RIGHT	11	11	0	410	0	0	410	0	0	0	0	0	410	410	410	0	9	410	0	12	12	410	410	11	0	0	0	11	11	410
NA	NA	93.75	93.75	NA	yes	710	710	#969696	no	11	NA	NA	legacy	NA	0	relative	1	1	RIGHT	11	11	0	411	0	0	411	0	0	0	0	0	411	411	411	0	9	411	0	12	12	411	411	11	0	0	0	11	11	411
NA	NA	94.11764706	94.11764706	NA	yes	708	708	#969696	no	11	NA	NA	legacy	NA	0	relative	1	1	LEFT	11	11	0	412	0	0	412	0	0	0	0	0	412	412	412	0	9	412	0	12	12	412	412	11	0	0	0	11	11	412
NA	NA	94.44444444	94.44444444	NA	yes	701	701	#969696	no	11	NA	NA	legacy	NA	0	relative	1	1	RIGHT	11	11	0	413	0	0	413	0	0	0	0	0	413	413	413	0	9	413	0	12	12	413	413	11	0	0	0	11	11	413
NA	NA	94.73684211	94.73684211	NA	yes	700	700	#969696	no	11	NA	NA	legacy	NA	0	relative	1	1	LEFT	11	11	0	414	0	0	414	0	0	0	0	0	414	414	414	0	9	414	0	12	12	414	414	11	0	0	0	11	11	414
NA	NA	95	95	NA	yes	697	697	#969696	no	11	NA	NA	legacy	NA	0	relative	1	1	LEFT	11	11	0	415	0	0	415	0	0	0	0	0	415	415	415	0	9	415	0	12	12	415	415	11	0	0	0	11	11	415
NA	NA	95.23809524	95.23809524	NA	yes	704	704	#969696	no	11	NA	NA	legacy	NA	0	relative	1	1	LEFT	11	11	0	416	0	0	416	0	0	0	0	0	416	416	416	0	9	416	0	12	12	416	416	11	0	0	0	11	11	416
NA	NA	95.45454545	95.45454545	NA	yes	716	716	#969696	no	11	NA	NA	legacy	NA	0	relative	1	1	LEFT	11	11	0	417	0	0	417	0	0	0	0	0	417	417	417	0	9	417	0	12	12	417	417	11	0	0	0	11	11	417
NA	NA	95.65217391	95.65217391	NA	yes	725	725	#969696	no	11	NA	NA	legacy	NA	0	relative	1	1	RIGHT	11	11	0	418	0	0	418	0	0	0	0	0	418	418	418	0	9	418	0	12	12	418	418	11	0	0	0	11	11	418
NA	NA	95.83333333	95.83333333	NA	yes	725	725	#969696	no	11	NA	NA	legacy	NA	0	relative	1	1	RIGHT	11	11	0	419	0	0	419	0	0	0	0	0	419	419	419	0	9	419	0	12	12	419	419	11	0	0	0	11	11	419
NA	NA	96	96	NA	yes	733	733	#969696	no	11	NA	NA	legacy	NA	0	relative	1	1	LEFT	11	11	0	420	0	0	420	0	0	0	0	0	420	420	420	0	9	420	0	12	12	420	420	11	0	0	0	11	11	420
NA	NA	96.15384615	96.15384615	NA	yes	733	733	#969696	no	11	NA	NA	legacy	NA	0	relative	1	1	LEFT	11	11	0	421	0	0	421	0	0	0	0	0	421	421	421	0	9	421	0	12	12	421	421	11	0	0	0	11	11	421
NA	NA	96.2962963	96.2962963	NA	yes	732	732	#969696	no	11	NA	NA	legacy	NA	0	relative	1	1	RIGHT	11	11	0	422	0	0	422	0	0	0	0	0	422	422	422	0	9	422	0	12	12	422	422	11	0	0	0	11	11	422
NA	NA	92.85714286	92.85714286	NA	yes	732	732	#969696	no	11	NA	NA	legacy	NA	0	relative	0	0	LEFT	11	11	0	423	0	0	423	0	0	0	0	0	423	423	423	0	9	423	0	12	12	423	423	11	0	0	0	11	11	423
NA	NA	93.10344828	93.10344828	NA	yes	749	749	#969696	no	11	NA	NA	legacy	NA	0	relative	1	1	LEFT	11	11	0	424	0	0	424	0	0	0	0	0	424	424	424	0	9	424	0	12	12	424	424	11	0	0	0	11	11	424
NA	NA	93.33333333	93.33333333	NA	yes	747	747	#969696	no	11	NA	NA	legacy	NA	0	relative	1	1	RIGHT	11	11	0	425	0	0	425	0	0	0	0	0	425	425	425	0	9	425	0	12	12	425	425	11	0	0	0	11	11	425
NA	NA	93.5483871	93.5483871	NA	yes	745	745	#969696	no	11	NA	NA	legacy	NA	0	relative	1	1	RIGHT	11	11	0	426	0	0	426	0	0	0	0	0	426	426	426	0	9	426	0	12	12	426	426	11	0	0	0	11	11	426
NA	NA	93.75	93.75	NA	yes	742	742	#969696	no	11	NA	NA	legacy	NA	0	relative	1	1	RIGHT	11	11	0	427	0	0	427	0	0	0	0	0	427	427	427	0	9	427	0	12	12	427	427	11	0	0	0	11	11	427
NA	NA	93.93939394	93.93939394	NA	yes	742	742	#969696	no	11	NA	NA	legacy	NA	0	relative	1	1	RIGHT	11	11	0	428	0	0	428	0	0	0	0	0	428	428	428	0	9	428	0	12	12	428	428	11	0	0	0	11	11	428
NA	NA	91.17647059	91.17647059	NA	yes	746	746	#969696	no	11	NA	NA	legacy	NA	0	relative	0	0	LEFT	11	11	0	429	0	0	429	0	0	0	0	0	429	429	429	0	9	429	0	12	12	429	429	11	0	0	0	11	11	429
NA	NA	91.42857143	91.42857143	NA	yes	747	747	#969696	no	11	NA	NA	legacy	NA	0	relative	1	1	RIGHT	11	11	0	430	0	0	430	0	0	0	0	0	430	430	430	0	9	430	0	12	12	430	430	11	0	0	0	11	11	430
NA	NA	88.88888889	88.88888889	NA	yes	749	749	#969696	no	11	NA	NA	legacy	NA	0	relative	0	0	RIGHT	11	11	0	431	0	0	431	0	0	0	0	0	431	431	431	0	9	431	0	12	12	431	431	11	0	0	0	11	11	431
NA	NA	100	100	NA	yes	938	938	#969696	no	12	NA	NA	legacy	NA	0	relative	1	1	RIGHT	12	12	0	432	0	0	432	0	0	0	0	0	432	432	432	0	10	432	0	13	13	432	432	12	0	0	0	12	12	432
NA	NA	100	100	NA	yes	876	876	#969696	no	12	NA	NA	legacy	NA	0	relative	1	1	RIGHT	12	12	0	433	0	0	433	0	0	0	0	0	433	433	433	0	10	433	0	13	13	433	433	12	0	0	0	12	12	433
NA	NA	100	100	NA	yes	886	886	#969696	no	12	NA	NA	legacy	NA	0	relative	1	1	LEFT	12	12	0	434	0	0	434	0	0	0	0	0	434	434	434	0	10	434	0	13	13	434	434	12	0	0	0	12	12	434
NA	NA	100	100	NA	yes	890	890	#969696	no	12	NA	NA	legacy	NA	0	relative	1	1	LEFT	12	12	0	435	0	0	435	0	0	0	0	0	435	435	435	0	10	435	0	13	13	435	435	12	0	0	0	12	12	435
NA	NA	100	100	NA	yes	843	843	#969696	no	12	NA	NA	legacy	NA	0	relative	1	1	RIGHT	12	12	0	436	0	0	436	0	0	0	0	0	436	436	436	0	10	436	0	13	13	436	436	12	0	0	0	12	12	436
NA	NA	100	100	NA	yes	852	852	#969696	no	12	NA	NA	legacy	NA	0	relative	1	1	LEFT	12	12	0	437	0	0	437	0	0	0	0	0	437	437	437	0	10	437	0	13	13	437	437	12	0	0	0	12	12	437
NA	NA	100	100	NA	yes	844	844	#969696	no	12	NA	NA	legacy	NA	0	relative	1	1	RIGHT	12	12	0	438	0	0	438	0	0	0	0	0	438	438	438	0	10	438	0	13	13	438	438	12	0	0	0	12	12	438
NA	NA	100	100	NA	yes	829	829	#969696	no	12	NA	NA	legacy	NA	0	relative	1	1	LEFT	12	12	0	439	0	0	439	0	0	0	0	0	439	439	439	0	10	439	0	13	13	439	439	12	0	0	0	12	12	439
NA	NA	100	100	NA	yes	809	809	#969696	no	12	NA	NA	legacy	NA	0	relative	1	1	RIGHT	12	12	0	440	0	0	440	0	0	0	0	0	440	440	440	0	10	440	0	13	13	440	440	12	0	0	0	12	12	440
NA	NA	100	100	NA	yes	796	796	#969696	no	12	NA	NA	legacy	NA	0	relative	1	1	RIGHT	12	12	0	441	0	0	441	0	0	0	0	0	441	441	441	0	10	441	0	13	13	441	441	12	0	0	0	12	12	441
NA	NA	100	100	NA	yes	790	790	#969696	no	12	NA	NA	legacy	NA	0	relative	1	1	LEFT	12	12	0	442	0	0	442	0	0	0	0	0	442	442	442	0	10	442	0	13	13	442	442	12	0	0	0	12	12	442
NA	NA	100	100	NA	yes	787	787	#969696	no	12	NA	NA	legacy	NA	0	relative	1	1	LEFT	12	12	0	443	0	0	443	0	0	0	0	0	443	443	443	0	10	443	0	13	13	443	443	12	0	0	0	12	12	443
NA	NA	100	100	NA	yes	810	810	#969696	no	12	NA	NA	legacy	NA	0	relative	1	1	RIGHT	12	12	0	444	0	0	444	0	0	0	0	0	444	444	444	0	10	444	0	13	13	444	444	12	0	0	0	12	12	444
NA	NA	100	100	NA	yes	808	808	#969696	no	12	NA	NA	legacy	NA	0	relative	1	1	RIGHT	12	12	0	445	0	0	445	0	0	0	0	0	445	445	445	0	10	445	0	13	13	445	445	12	0	0	0	12	12	445
NA	NA	100	100	NA	yes	790	790	#969696	no	12	NA	NA	legacy	NA	0	relative	1	1	LEFT	12	12	0	446	0	0	446	0	0	0	0	0	446	446	446	0	10	446	0	13	13	446	446	12	0	0	0	12	12	446
NA	NA	100	100	NA	yes	779	779	#969696	no	12	NA	NA	legacy	NA	0	relative	1	1	RIGHT	12	12	0	447	0	0	447	0	0	0	0	0	447	447	447	0	10	447	0	13	13	447	447	12	0	0	0	12	12	447
NA	NA	100	100	NA	yes	777	777	#969696	no	12	NA	NA	legacy	NA	0	relative	1	1	RIGHT	12	12	0	448	0	0	448	0	0	0	0	0	448	448	448	0	10	448	0	13	13	448	448	12	0	0	0	12	12	448
NA	NA	100	100	NA	yes	791	791	#969696	no	12	NA	NA	legacy	NA	0	relative	1	1	RIGHT	12	12	0	449	0	0	449	0	0	0	0	0	449	449	449	0	10	449	0	13	13	449	449	12	0	0	0	12	12	449
NA	NA	100	100	NA	yes	806	806	#969696	no	12	NA	NA	legacy	NA	0	relative	1	1	LEFT	12	12	0	450	0	0	450	0	0	0	0	0	450	450	450	0	10	450	0	13	13	450	450	12	0	0	0	12	12	450
NA	NA	100	100	NA	yes	801	801	#969696	no	12	NA	NA	legacy	NA	0	relative	1	1	RIGHT	12	12	0	451	0	0	451	0	0	0	0	0	451	451	451	0	10	451	0	13	13	451	451	12	0	0	0	12	12	451
NA	NA	100	100	NA	yes	793	793	#969696	no	12	NA	NA	legacy	NA	0	relative	1	1	RIGHT	12	12	0	452	0	0	452	0	0	0	0	0	452	452	452	0	10	452	0	13	13	452	452	12	0	0	0	12	12	452
NA	NA	95.45454545	95.45454545	NA	yes	802	802	#969696	no	12	NA	NA	legacy	NA	0	relative	0	0	LEFT	12	12	0	453	0	0	453	0	0	0	0	0	453	453	453	0	10	453	0	13	13	453	453	12	0	0	0	12	12	453
NA	NA	95.65217391	95.65217391	NA	yes	816	816	#969696	no	12	NA	NA	legacy	NA	0	relative	1	1	LEFT	12	12	0	454	0	0	454	0	0	0	0	0	454	454	454	0	10	454	0	13	13	454	454	12	0	0	0	12	12	454
NA	NA	95.83333333	95.83333333	NA	yes	813	813	#969696	no	12	NA	NA	legacy	NA	0	relative	1	1	LEFT	12	12	0	455	0	0	455	0	0	0	0	0	455	455	455	0	10	455	0	13	13	455	455	12	0	0	0	12	12	455
NA	NA	92	92	NA	yes	812	812	#969696	no	12	NA	NA	legacy	NA	0	relative	0	0	LEFT	12	12	0	456	0	0	456	0	0	0	0	0	456	456	456	0	10	456	0	13	13	456	456	12	0	0	0	12	12	456
NA	NA	92.30769231	92.30769231	NA	yes	807	807	#969696	no	12	NA	NA	legacy	NA	0	relative	1	1	RIGHT	12	12	0	457	0	0	457	0	0	0	0	0	457	457	457	0	10	457	0	13	13	457	457	12	0	0	0	12	12	457
NA	NA	92.59259259	92.59259259	NA	yes	806	806	#969696	no	12	NA	NA	legacy	NA	0	relative	1	1	LEFT	12	12	0	458	0	0	458	0	0	0	0	0	458	458	458	0	10	458	0	13	13	458	458	12	0	0	0	12	12	458
NA	NA	92.85714286	92.85714286	NA	yes	799	799	#969696	no	12	NA	NA	legacy	NA	0	relative	1	1	RIGHT	12	12	0	459	0	0	459	0	0	0	0	0	459	459	459	0	10	459	0	13	13	459	459	12	0	0	0	12	12	459
NA	NA	93.10344828	93.10344828	NA	yes	798	798	#969696	no	12	NA	NA	legacy	NA	0	relative	1	1	RIGHT	12	12	0	460	0	0	460	0	0	0	0	0	460	460	460	0	10	460	0	13	13	460	460	12	0	0	0	12	12	460
NA	NA	90	90	NA	yes	798	798	#969696	no	12	NA	NA	legacy	NA	0	relative	0	0	RIGHT	12	12	0	461	0	0	461	0	0	0	0	0	461	461	461	0	10	461	0	13	13	461	461	12	0	0	0	12	12	461
NA	NA	90.32258065	90.32258065	NA	yes	792	792	#969696	no	12	NA	NA	legacy	NA	0	relative	1	1	RIGHT	12	12	0	462	0	0	462	0	0	0	0	0	462	462	462	0	10	462	0	13	13	462	462	12	0	0	0	12	12	462
NA	NA	90.625	90.625	NA	yes	788	788	#969696	no	12	NA	NA	legacy	NA	0	relative	1	1	LEFT	12	12	0	463	0	0	463	0	0	0	0	0	463	463	463	0	10	463	0	13	13	463	463	12	0	0	0	12	12	463
NA	NA	90.90909091	90.90909091	NA	yes	782	782	#969696	no	12	NA	NA	legacy	NA	0	relative	1	1	LEFT	12	12	0	464	0	0	464	0	0	0	0	0	464	464	464	0	10	464	0	13	13	464	464	12	0	0	0	12	12	464
NA	NA	91.17647059	91.17647059	NA	yes	780	780	#969696	no	12	NA	NA	legacy	NA	0	relative	1	1	LEFT	12	12	0	465	0	0	465	0	0	0	0	0	465	465	465	0	10	465	0	13	13	465	465	12	0	0	0	12	12	465
NA	NA	91.42857143	91.42857143	NA	yes	782	782	#969696	no	12	NA	NA	legacy	NA	0	relative	1	1	RIGHT	12	12	0	466	0	0	466	0	0	0	0	0	466	466	466	0	10	466	0	13	13	466	466	12	0	0	0	12	12	466
NA	NA	91.66666667	91.66666667	NA	yes	781	781	#969696	no	12	NA	NA	legacy	NA	0	relative	1	1	LEFT	12	12	0	467	0	0	467	0	0	0	0	0	467	467	467	0	10	467	0	13	13	467	467	12	0	0	0	12	12	467
NA	NA	100	100	NA	yes	1870	1870	#969696	no	0	NA	NA	legacy	NA	0	relative	1	1	RIGHT	0	0	0	0	0	0	0	0	0	0	0	0	0	0	0	NA	NA	0	0	1	1	0	0	0	0	0	0	0	0	0
NA	NA	100	100	NA	yes	1450	1450	#969696	no	0	NA	NA	legacy	NA	0	relative	1	1	LEFT	0	0	0	1	0	0	1	0	0	0	0	0	1	1	1	NA	NA	1	0	1	1	1	1	0	0	0	0	0	0	1
NA	NA	66.66666667	66.66666667	NA	yes	1517	1517	#969696	no	0	NA	NA	legacy	NA	0	relative	0	0	RIGHT	0	0	0	2	0	0	2	0	0	0	0	0	2	2	2	NA	NA	2	0	1	1	2	2	0	0	0	0	0	0	2
NA	NA	75	75	NA	yes	1312	1312	#969696	no	0	NA	NA	legacy	NA	0	relative	1	1	RIGHT	0	0	0	3	0	0	3	0	0	0	0	0	3	3	3	NA	NA	3	0	1	1	3	3	0	0	0	0	0	0	3
NA	NA	80	80	NA	yes	1449	1449	#969696	no	0	NA	NA	legacy	NA	0	relative	1	1	LEFT	0	0	0	4	0	0	4	0	0	0	0	0	4	4	4	NA	NA	4	0	1	1	4	4	0	0	0	0	0	0	4
NA	NA	83.33333333	83.33333333	NA	yes	1453	1453	#969696	no	0	NA	NA	legacy	NA	0	relative	1	1	LEFT	0	0	0	5	0	0	5	0	0	0	0	0	5	5	5	NA	NA	5	0	1	1	5	5	0	0	0	0	0	0	5
NA	NA	85.71428571	85.71428571	NA	yes	1410	1410	#969696	no	0	NA	NA	legacy	NA	0	relative	1	1	RIGHT	0	0	0	6	0	0	6	0	0	0	0	0	6	6	6	NA	NA	6	0	1	1	6	6	0	0	0	0	0	0	6
NA	NA	87.5	87.5	NA	yes	1317	1317	#969696	no	0	NA	NA	legacy	NA	0	relative	1	1	RIGHT	0	0	0	7	0	0	7	0	0	0	0	0	7	7	7	NA	NA	7	0	1	1	7	7	0	0	0	0	0	0	7
NA	NA	88.88888889	88.88888889	NA	yes	1295	1295	#969696	no	0	NA	NA	legacy	NA	0	relative	1	1	RIGHT	0	0	0	8	0	0	8	0	0	0	0	0	8	8	8	NA	NA	8	0	1	1	8	8	0	0	0	0	0	0	8
NA	NA	80	80	NA	yes	1258	1258	#969696	no	0	NA	NA	legacy	NA	0	relative	0	0	RIGHT	0	0	0	9	0	0	9	0	0	0	0	0	9	9	9	NA	NA	9	0	1	1	9	9	0	0	0	0	0	0	9
NA	NA	81.81818182	81.81818182	NA	yes	1211	1211	#969696	no	0	NA	NA	legacy	NA	0	relative	1	1	LEFT	0	0	0	10	0	0	10	0	0	0	0	0	10	10	10	NA	NA	10	0	1	1	10	10	0	0	0	0	0	0	10
NA	NA	83.33333333	83.33333333	NA	yes	1162	1162	#969696	no	0	NA	NA	legacy	NA	0	relative	1	1	LEFT	0	0	0	11	0	0	11	0	0	0	0	0	11	11	11	NA	NA	11	0	1	1	11	11	0	0	0	0	0	0	11
NA	NA	84.61538462	84.61538462	NA	yes	1133	1133	#969696	no	0	NA	NA	legacy	NA	0	relative	1	1	LEFT	0	0	0	12	0	0	12	0	0	0	0	0	12	12	12	NA	NA	12	0	1	1	12	12	0	0	0	0	0	0	12
NA	NA	85.71428571	85.71428571	NA	yes	1106	1106	#969696	no	0	NA	NA	legacy	NA	0	relative	1	1	RIGHT	0	0	0	13	0	0	13	0	0	0	0	0	13	13	13	NA	NA	13	0	1	1	13	13	0	0	0	0	0	0	13
NA	NA	80	80	NA	yes	1099	1099	#969696	no	0	NA	NA	legacy	NA	0	relative	0	0	RIGHT	0	0	0	14	0	0	14	0	0	0	0	0	14	14	14	NA	NA	14	0	1	1	14	14	0	0	0	0	0	0	14
NA	NA	81.25	81.25	NA	yes	1075	1075	#969696	no	0	NA	NA	legacy	NA	0	relative	1	1	RIGHT	0	0	0	15	0	0	15	0	0	0	0	0	15	15	15	NA	NA	15	0	1	1	15	15	0	0	0	0	0	0	15
NA	NA	82.35294118	82.35294118	NA	yes	1055	1055	#969696	no	0	NA	NA	legacy	NA	0	relative	1	1	RIGHT	0	0	0	16	0	0	16	0	0	0	0	0	16	16	16	NA	NA	16	0	1	1	16	16	0	0	0	0	0	0	16
NA	NA	83.33333333	83.33333333	NA	yes	1047	1047	#969696	no	0	NA	NA	legacy	NA	0	relative	1	1	RIGHT	0	0	0	17	0	0	17	0	0	0	0	0	17	17	17	NA	NA	17	0	1	1	17	17	0	0	0	0	0	0	17
NA	NA	84.21052632	84.21052632	NA	yes	1048	1048	#969696	no	0	NA	NA	legacy	NA	0	relative	1	1	RIGHT	0	0	0	18	0	0	18	0	0	0	0	0	18	18	18	NA	NA	18	0	1	1	18	18	0	0	0	0	0	0	18
NA	NA	85	85	NA	yes	1078	1078	#969696	no	0	NA	NA	legacy	NA	0	relative	1	1	LEFT	0	0	0	19	0	0	19	0	0	0	0	0	19	19	19	NA	NA	19	0	1	1	19	19	0	0	0	0	0	0	19
NA	NA	85.71428571	85.71428571	NA	yes	1064	1064	#969696	no	0	NA	NA	legacy	NA	0	relative	1	1	RIGHT	0	0	0	20	0	0	20	0	0	0	0	0	20	20	20	NA	NA	20	0	1	1	20	20	0	0	0	0	0	0	20
NA	NA	86.36363636	86.36363636	NA	yes	1058	1058	#969696	no	0	NA	NA	legacy	NA	0	relative	1	1	LEFT	0	0	0	21	0	0	21	0	0	0	0	0	21	21	21	NA	NA	21	0	1	1	21	21	0	0	0	0	0	0	21
NA	NA	86.95652174	86.95652174	NA	yes	1047	1047	#969696	no	0	NA	NA	legacy	NA	0	relative	1	1	LEFT	0	0	0	22	0	0	22	0	0	0	0	0	22	22	22	NA	NA	22	0	1	1	22	22	0	0	0	0	0	0	22
NA	NA	83.33333333	83.33333333	NA	yes	1029	1029	#969696	no	0	NA	NA	legacy	NA	0	relative	0	0	LEFT	0	0	0	23	0	0	23	0	0	0	0	0	23	23	23	NA	NA	23	0	1	1	23	23	0	0	0	0	0	0	23
NA	NA	84	84	NA	yes	1014	1014	#969696	no	0	NA	NA	legacy	NA	0	relative	1	1	LEFT	0	0	0	24	0	0	24	0	0	0	0	0	24	24	24	NA	NA	24	0	1	1	24	24	0	0	0	0	0	0	24
NA	NA	84.61538462	84.61538462	NA	yes	1007	1007	#969696	no	0	NA	NA	legacy	NA	0	relative	1	1	RIGHT	0	0	0	25	0	0	25	0	0	0	0	0	25	25	25	NA	NA	25	0	1	1	25	25	0	0	0	0	0	0	25
NA	NA	85.18518519	85.18518519	NA	yes	991	991	#969696	no	0	NA	NA	legacy	NA	0	relative	1	1	LEFT	0	0	0	26	0	0	26	0	0	0	0	0	26	26	26	NA	NA	26	0	1	1	26	26	0	0	0	0	0	0	26
NA	NA	85.71428571	85.71428571	NA	yes	980	980	#969696	no	0	NA	NA	legacy	NA	0	relative	1	1	LEFT	0	0	0	27	0	0	27	0	0	0	0	0	27	27	27	NA	NA	27	0	1	1	27	27	0	0	0	0	0	0	27
NA	NA	86.20689655	86.20689655	NA	yes	965	965	#969696	no	0	NA	NA	legacy	NA	0	relative	1	1	RIGHT	0	0	0	28	0	0	28	0	0	0	0	0	28	28	28	NA	NA	28	0	1	1	28	28	0	0	0	0	0	0	28
NA	NA	86.66666667	86.66666667	NA	yes	957	957	#969696	no	0	NA	NA	legacy	NA	0	relative	1	1	LEFT	0	0	0	29	0	0	29	0	0	0	0	0	29	29	29	NA	NA	29	0	1	1	29	29	0	0	0	0	0	0	29
NA	NA	87.09677419	87.09677419	NA	yes	975	975	#969696	no	0	NA	NA	legacy	NA	0	relative	1	1	LEFT	0	0	0	30	0	0	30	0	0	0	0	0	30	30	30	NA	NA	30	0	1	1	30	30	0	0	0	0	0	0	30
NA	NA	87.5	87.5	NA	yes	966	966	#969696	no	0	NA	NA	legacy	NA	0	relative	1	1	LEFT	0	0	0	31	0	0	31	0	0	0	0	0	31	31	31	NA	NA	31	0	1	1	31	31	0	0	0	0	0	0	31
NA	NA	84.84848485	84.84848485	NA	yes	967	967	#969696	no	0	NA	NA	legacy	NA	0	relative	0	0	LEFT	0	0	0	32	0	0	32	0	0	0	0	0	32	32	32	NA	NA	32	0	1	1	32	32	0	0	0	0	0	0	32
NA	NA	85.29411765	85.29411765	NA	yes	965	965	#969696	no	0	NA	NA	legacy	NA	0	relative	1	1	LEFT	0	0	0	33	0	0	33	0	0	0	0	0	33	33	33	NA	NA	33	0	1	1	33	33	0	0	0	0	0	0	33
NA	NA	82.85714286	82.85714286	NA	yes	960	960	#969696	no	0	NA	NA	legacy	NA	0	relative	0	0	RIGHT	0	0	0	34	0	0	34	0	0	0	0	0	34	34	34	NA	NA	34	0	1	1	34	34	0	0	0	0	0	0	34
NA	NA	83.33333333	83.33333333	NA	yes	957	957	#969696	no	0	NA	NA	legacy	NA	0	relative	1	1	LEFT	0	0	0	35	0	0	35	0	0	0	0	0	35	35	35	NA	NA	35	0	1	1	35	35	0	0	0	0	0	0	35
NA	NA	100	100	NA	yes	755	755	#969696	no	1	NA	NA	legacy	NA	0	relative	1	1	LEFT	1	1	0	36	0	0	36	0	0	0	0	0	36	36	36	0	NA	36	0	2	2	36	36	1	0	0	0	1	1	36
NA	NA	100	100	NA	yes	643	643	#969696	no	1	NA	NA	legacy	NA	0	relative	1	1	RIGHT	1	1	0	37	0	0	37	0	0	0	0	0	37	37	37	0	NA	37	0	2	2	37	37	1	0	0	0	1	1	37
NA	NA	100	100	NA	yes	646	646	#969696	no	1	NA	NA	legacy	NA	0	relative	1	1	LEFT	1	1	0	38	0	0	38	0	0	0	0	0	38	38	38	0	NA	38	0	2	2	38	38	1	0	0	0	1	1	38
NA	NA	100	100	NA	yes	722	722	#969696	no	1	NA	NA	legacy	NA	0	relative	1	1	LEFT	1	1	0	39	0	0	39	0	0	0	0	0	39	39	39	0	NA	39	0	2	2	39	39	1	0	0	0	1	1	39
NA	NA	100	100	NA	yes	693	693	#969696	no	1	NA	NA	legacy	NA	0	relative	1	1	LEFT	1	1	0	40	0	0	40	0	0	0	0	0	40	40	40	0	NA	40	0	2	2	40	40	1	0	0	0	1	1	40
NA	NA	100	100	NA	yes	727	727	#969696	no	1	NA	NA	legacy	NA	0	relative	1	1	RIGHT	1	1	0	41	0	0	41	0	0	0	0	0	41	41	41	0	NA	41	0	2	2	41	41	1	0	0	0	1	1	41
NA	NA	100	100	NA	yes	783	783	#969696	no	1	NA	NA	legacy	NA	0	relative	1	1	RIGHT	1	1	0	42	0	0	42	0	0	0	0	0	42	42	42	0	NA	42	0	2	2	42	42	1	0	0	0	1	1	42
NA	NA	100	100	NA	yes	764	764	#969696	no	1	NA	NA	legacy	NA	0	relative	1	1	RIGHT	1	1	0	43	0	0	43	0	0	0	0	0	43	43	43	0	NA	43	0	2	2	43	43	1	0	0	0	1	1	43
NA	NA	100	100	NA	yes	759	759	#969696	no	1	NA	NA	legacy	NA	0	relative	1	1	LEFT	1	1	0	44	0	0	44	0	0	0	0	0	44	44	44	0	NA	44	0	2	2	44	44	1	0	0	0	1	1	44
NA	NA	100	100	NA	yes	740	740	#969696	no	1	NA	NA	legacy	NA	0	relative	1	1	LEFT	1	1	0	45	0	0	45	0	0	0	0	0	45	45	45	0	NA	45	0	2	2	45	45	1	0	0	0	1	1	45
NA	NA	100	100	NA	yes	723	723	#969696	no	1	NA	NA	legacy	NA	0	relative	1	1	RIGHT	1	1	0	46	0	0	46	0	0	0	0	0	46	46	46	0	NA	46	0	2	2	46	46	1	0	0	0	1	1	46
NA	NA	100	100	NA	yes	718	718	#969696	no	1	NA	NA	legacy	NA	0	relative	1	1	RIGHT	1	1	0	47	0	0	47	0	0	0	0	0	47	47	47	0	NA	47	0	2	2	47	47	1	0	0	0	1	1	47
NA	NA	92.30769231	92.30769231	NA	yes	731	731	#969696	no	1	NA	NA	legacy	NA	0	relative	0	0	LEFT	1	1	0	48	0	0	48	0	0	0	0	0	48	48	48	0	NA	48	0	2	2	48	48	1	0	0	0	1	1	48
NA	NA	92.85714286	92.85714286	NA	yes	768	768	#969696	no	1	NA	NA	legacy	NA	0	relative	1	1	RIGHT	1	1	0	49	0	0	49	0	0	0	0	0	49	49	49	0	NA	49	0	2	2	49	49	1	0	0	0	1	1	49
NA	NA	93.33333333	93.33333333	NA	yes	759	759	#969696	no	1	NA	NA	legacy	NA	0	relative	1	1	RIGHT	1	1	0	50	0	0	50	0	0	0	0	0	50	50	50	0	NA	50	0	2	2	50	50	1	0	0	0	1	1	50
NA	NA	87.5	87.5	NA	yes	784	784	#969696	no	1	NA	NA	legacy	NA	0	relative	0	0	RIGHT	1	1	0	51	0	0	51	0	0	0	0	0	51	51	51	0	NA	51	0	2	2	51	51	1	0	0	0	1	1	51
NA	NA	88.23529412	88.23529412	NA	yes	784	784	#969696	no	1	NA	NA	legacy	NA	0	relative	1	1	LEFT	1	1	0	52	0	0	52	0	0	0	0	0	52	52	52	0	NA	52	0	2	2	52	52	1	0	0	0	1	1	52
NA	NA	88.88888889	88.88888889	NA	yes	811	811	#969696	no	1	NA	NA	legacy	NA	0	relative	1	1	RIGHT	1	1	0	53	0	0	53	0	0	0	0	0	53	53	53	0	NA	53	0	2	2	53	53	1	0	0	0	1	1	53
NA	NA	89.47368421	89.47368421	NA	yes	804	804	#969696	no	1	NA	NA	legacy	NA	0	relative	1	1	LEFT	1	1	0	54	0	0	54	0	0	0	0	0	54	54	54	0	NA	54	0	2	2	54	54	1	0	0	0	1	1	54
NA	NA	90	90	NA	yes	805	805	#969696	no	1	NA	NA	legacy	NA	0	relative	1	1	LEFT	1	1	0	55	0	0	55	0	0	0	0	0	55	55	55	0	NA	55	0	2	2	55	55	1	0	0	0	1	1	55
NA	NA	90.47619048	90.47619048	NA	yes	801	801	#969696	no	1	NA	NA	legacy	NA	0	relative	1	1	LEFT	1	1	0	56	0	0	56	0	0	0	0	0	56	56	56	0	NA	56	0	2	2	56	56	1	0	0	0	1	1	56
NA	NA	90.90909091	90.90909091	NA	yes	783	783	#969696	no	1	NA	NA	legacy	NA	0	relative	1	1	RIGHT	1	1	0	57	0	0	57	0	0	0	0	0	57	57	57	0	NA	57	0	2	2	57	57	1	0	0	0	1	1	57
NA	NA	91.30434783	91.30434783	NA	yes	783	783	#969696	no	1	NA	NA	legacy	NA	0	relative	1	1	RIGHT	1	1	0	58	0	0	58	0	0	0	0	0	58	58	58	0	NA	58	0	2	2	58	58	1	0	0	0	1	1	58
NA	NA	87.5	87.5	NA	yes	780	780	#969696	no	1	NA	NA	legacy	NA	0	relative	0	0	LEFT	1	1	0	59	0	0	59	0	0	0	0	0	59	59	59	0	NA	59	0	2	2	59	59	1	0	0	0	1	1	59
NA	NA	88	88	NA	yes	768	768	#969696	no	1	NA	NA	legacy	NA	0	relative	1	1	RIGHT	1	1	0	60	0	0	60	0	0	0	0	0	60	60	60	0	NA	60	0	2	2	60	60	1	0	0	0	1	1	60
NA	NA	88.46153846	88.46153846	NA	yes	761	761	#969696	no	1	NA	NA	legacy	NA	0	relative	1	1	LEFT	1	1	0	61	0	0	61	0	0	0	0	0	61	61	61	0	NA	61	0	2	2	61	61	1	0	0	0	1	1	61
NA	NA	88.88888889	88.88888889	NA	yes	751	751	#969696	no	1	NA	NA	legacy	NA	0	relative	1	1	LEFT	1	1	0	62	0	0	62	0	0	0	0	0	62	62	62	0	NA	62	0	2	2	62	62	1	0	0	0	1	1	62
NA	NA	85.71428571	85.71428571	NA	yes	752	752	#969696	no	1	NA	NA	legacy	NA	0	relative	0	0	RIGHT	1	1	0	63	0	0	63	0	0	0	0	0	63	63	63	0	NA	63	0	2	2	63	63	1	0	0	0	1	1	63
NA	NA	86.20689655	86.20689655	NA	yes	747	747	#969696	no	1	NA	NA	legacy	NA	0	relative	1	1	LEFT	1	1	0	64	0	0	64	0	0	0	0	0	64	64	64	0	NA	64	0	2	2	64	64	1	0	0	0	1	1	64
NA	NA	86.66666667	86.66666667	NA	yes	741	741	#969696	no	1	NA	NA	legacy	NA	0	relative	1	1	RIGHT	1	1	0	65	0	0	65	0	0	0	0	0	65	65	65	0	NA	65	0	2	2	65	65	1	0	0	0	1	1	65
NA	NA	87.09677419	87.09677419	NA	yes	739	739	#969696	no	1	NA	NA	legacy	NA	0	relative	1	1	LEFT	1	1	0	66	0	0	66	0	0	0	0	0	66	66	66	0	NA	66	0	2	2	66	66	1	0	0	0	1	1	66
NA	NA	87.5	87.5	NA	yes	732	732	#969696	no	1	NA	NA	legacy	NA	0	relative	1	1	LEFT	1	1	0	67	0	0	67	0	0	0	0	0	67	67	67	0	NA	67	0	2	2	67	67	1	0	0	0	1	1	67
NA	NA	87.87878788	87.87878788	NA	yes	727	727	#969696	no	1	NA	NA	legacy	NA	0	relative	1	1	RIGHT	1	1	0	68	0	0	68	0	0	0	0	0	68	68	68	0	NA	68	0	2	2	68	68	1	0	0	0	1	1	68
NA	NA	88.23529412	88.23529412	NA	yes	723	723	#969696	no	1	NA	NA	legacy	NA	0	relative	1	1	LEFT	1	1	0	69	0	0	69	0	0	0	0	0	69	69	69	0	NA	69	0	2	2	69	69	1	0	0	0	1	1	69
NA	NA	88.57142857	88.57142857	NA	yes	728	728	#969696	no	1	NA	NA	legacy	NA	0	relative	1	1	LEFT	1	1	0	70	0	0	70	0	0	0	0	0	70	70	70	0	NA	70	0	2	2	70	70	1	0	0	0	1	1	70
NA	NA	86.11111111	86.11111111	NA	yes	721	721	#969696	no	1	NA	NA	legacy	NA	0	relative	0	0	LEFT	1	1	0	71	0	0	71	0	0	0	0	0	71	71	71	0	NA	71	0	2	2	71	71	1	0	0	0	1	1	71
NA	NA	0	0	NA	yes	731	731	#969696	no	2	NA	NA	legacy	NA	0	relative	0	0	RIGHT	2	2	0	72	0	0	72	0	0	0	0	0	72	72	72	0	0	72	0	3	3	72	72	2	0	0	0	2	2	72
NA	NA	50	50	NA	yes	610	610	#969696	no	2	NA	NA	legacy	NA	0	relative	1	1	RIGHT	2	2	0	73	0	0	73	0	0	0	0	0	73	73	73	0	0	73	0	3	3	73	73	2	0	0	0	2	2	73
NA	NA	66.66666667	66.66666667	NA	yes	610	610	#969696	no	2	NA	NA	legacy	NA	0	relative	1	1	RIGHT	2	2	0	74	0	0	74	0	0	0	0	0	74	74	74	0	0	74	0	3	3	74	74	2	0	0	0	2	2	74
NA	NA	50	50	NA	yes	732	732	#969696	no	2	NA	NA	legacy	NA	0	relative	0	0	RIGHT	2	2	0	75	0	0	75	0	0	0	0	0	75	75	75	0	0	75	0	3	3	75	75	2	0	0	0	2	2	75
NA	NA	60	60	NA	yes	676	676	#969696	no	2	NA	NA	legacy	NA	0	relative	1	1	RIGHT	2	2	0	76	0	0	76	0	0	0	0	0	76	76	76	0	0	76	0	3	3	76	76	2	0	0	0	2	2	76
NA	NA	50	50	NA	yes	673	673	#969696	no	2	NA	NA	legacy	NA	0	relative	0	0	RIGHT	2	2	0	77	0	0	77	0	0	0	0	0	77	77	77	0	0	77	0	3	3	77	77	2	0	0	0	2	2	77
NA	NA	57.14285714	57.14285714	NA	yes	689	689	#969696	no	2	NA	NA	legacy	NA	0	relative	1	1	LEFT	2	2	0	78	0	0	78	0	0	0	0	0	78	78	78	0	0	78	0	3	3	78	78	2	0	0	0	2	2	78
NA	NA	50	50	NA	yes	678	678	#969696	no	2	NA	NA	legacy	NA	0	relative	0	0	LEFT	2	2	0	79	0	0	79	0	0	0	0	0	79	79	79	0	0	79	0	3	3	79	79	2	0	0	0	2	2	79
NA	NA	55.55555556	55.55555556	NA	yes	715	715	#969696	no	2	NA	NA	legacy	NA	0	relative	1	1	LEFT	2	2	0	80	0	0	80	0	0	0	0	0	80	80	80	0	0	80	0	3	3	80	80	2	0	0	0	2	2	80
NA	NA	60	60	NA	yes	759	759	#969696	no	2	NA	NA	legacy	NA	0	relative	1	1	RIGHT	2	2	0	81	0	0	81	0	0	0	0	0	81	81	81	0	0	81	0	3	3	81	81	2	0	0	0	2	2	81
NA	NA	63.63636364	63.63636364	NA	yes	755	755	#969696	no	2	NA	NA	legacy	NA	0	relative	1	1	RIGHT	2	2	0	82	0	0	82	0	0	0	0	0	82	82	82	0	0	82	0	3	3	82	82	2	0	0	0	2	2	82
NA	NA	66.66666667	66.66666667	NA	yes	758	758	#969696	no	2	NA	NA	legacy	NA	0	relative	1	1	RIGHT	2	2	0	83	0	0	83	0	0	0	0	0	83	83	83	0	0	83	0	3	3	83	83	2	0	0	0	2	2	83
NA	NA	69.23076923	69.23076923	NA	yes	750	750	#969696	no	2	NA	NA	legacy	NA	0	relative	1	1	LEFT	2	2	0	84	0	0	84	0	0	0	0	0	84	84	84	0	0	84	0	3	3	84	84	2	0	0	0	2	2	84
NA	NA	64.28571429	64.28571429	NA	yes	754	754	#969696	no	2	NA	NA	legacy	NA	0	relative	0	0	RIGHT	2	2	0	85	0	0	85	0	0	0	0	0	85	85	85	0	0	85	0	3	3	85	85	2	0	0	0	2	2	85
NA	NA	66.66666667	66.66666667	NA	yes	743	743	#969696	no	2	NA	NA	legacy	NA	0	relative	1	1	RIGHT	2	2	0	86	0	0	86	0	0	0	0	0	86	86	86	0	0	86	0	3	3	86	86	2	0	0	0	2	2	86
NA	NA	68.75	68.75	NA	yes	760	760	#969696	no	2	NA	NA	legacy	NA	0	relative	1	1	RIGHT	2	2	0	87	0	0	87	0	0	0	0	0	87	87	87	0	0	87	0	3	3	87	87	2	0	0	0	2	2	87
NA	NA	64.70588235	64.70588235	NA	yes	764	764	#969696	no	2	NA	NA	legacy	NA	0	relative	0	0	LEFT	2	2	0	88	0	0	88	0	0	0	0	0	88	88	88	0	0	88	0	3	3	88	88	2	0	0	0	2	2	88
NA	NA	66.66666667	66.66666667	NA	yes	762	762	#969696	no	2	NA	NA	legacy	NA	0	relative	1	1	LEFT	2	2	0	89	0	0	89	0	0	0	0	0	89	89	89	0	0	89	0	3	3	89	89	2	0	0	0	2	2	89
NA	NA	68.42105263	68.42105263	NA	yes	945	945	#969696	no	2	NA	NA	legacy	NA	0	relative	1	1	RIGHT	2	2	0	90	0	0	90	0	0	0	0	0	90	90	90	0	0	90	0	3	3	90	90	2	0	0	0	2	2	90
NA	NA	70	70	NA	yes	932	932	#969696	no	2	NA	NA	legacy	NA	0	relative	1	1	LEFT	2	2	0	91	0	0	91	0	0	0	0	0	91	91	91	0	0	91	0	3	3	91	91	2	0	0	0	2	2	91
NA	NA	66.66666667	66.66666667	NA	yes	942	942	#969696	no	2	NA	NA	legacy	NA	0	relative	0	0	RIGHT	2	2	0	92	0	0	92	0	0	0	0	0	92	92	92	0	0	92	0	3	3	92	92	2	0	0	0	2	2	92
NA	NA	68.18181818	68.18181818	NA	yes	928	928	#969696	no	2	NA	NA	legacy	NA	0	relative	1	1	RIGHT	2	2	0	93	0	0	93	0	0	0	0	0	93	93	93	0	0	93	0	3	3	93	93	2	0	0	0	2	2	93
NA	NA	69.56521739	69.56521739	NA	yes	927	927	#969696	no	2	NA	NA	legacy	NA	0	relative	1	1	LEFT	2	2	0	94	0	0	94	0	0	0	0	0	94	94	94	0	0	94	0	3	3	94	94	2	0	0	0	2	2	94
NA	NA	70.83333333	70.83333333	NA	yes	906	906	#969696	no	2	NA	NA	legacy	NA	0	relative	1	1	LEFT	2	2	0	95	0	0	95	0	0	0	0	0	95	95	95	0	0	95	0	3	3	95	95	2	0	0	0	2	2	95
NA	NA	72	72	NA	yes	893	893	#969696	no	2	NA	NA	legacy	NA	0	relative	1	1	LEFT	2	2	0	96	0	0	96	0	0	0	0	0	96	96	96	0	0	96	0	3	3	96	96	2	0	0	0	2	2	96
NA	NA	73.07692308	73.07692308	NA	yes	888	888	#969696	no	2	NA	NA	legacy	NA	0	relative	1	1	LEFT	2	2	0	97	0	0	97	0	0	0	0	0	97	97	97	0	0	97	0	3	3	97	97	2	0	0	0	2	2	97
NA	NA	74.07407407	74.07407407	NA	yes	873	873	#969696	no	2	NA	NA	legacy	NA	0	relative	1	1	RIGHT	2	2	0	98	0	0	98	0	0	0	0	0	98	98	98	0	0	98	0	3	3	98	98	2	0	0	0	2	2	98
NA	NA	75	75	NA	yes	866	866	#969696	no	2	NA	NA	legacy	NA	0	relative	1	1	RIGHT	2	2	0	99	0	0	99	0	0	0	0	0	99	99	99	0	0	99	0	3	3	99	99	2	0	0	0	2	2	99
NA	NA	75.86206897	75.86206897	NA	yes	855	855	#969696	no	2	NA	NA	legacy	NA	0	relative	1	1	LEFT	2	2	0	100	0	0	100	0	0	0	0	0	100	100	100	0	0	100	0	3	3	100	100	2	0	0	0	2	2	100
NA	NA	76.66666667	76.66666667	NA	yes	840	840	#969696	no	2	NA	NA	legacy	NA	0	relative	1	1	LEFT	2	2	0	101	0	0	101	0	0	0	0	0	101	101	101	0	0	101	0	3	3	101	101	2	0	0	0	2	2	101
NA	NA	77.41935484	77.41935484	NA	yes	828	828	#969696	no	2	NA	NA	legacy	NA	0	relative	1	1	LEFT	2	2	0	102	0	0	102	0	0	0	0	0	102	102	102	0	0	102	0	3	3	102	102	2	0	0	0	2	2	102
NA	NA	78.125	78.125	NA	yes	824	824	#969696	no	2	NA	NA	legacy	NA	0	relative	1	1	LEFT	2	2	0	103	0	0	103	0	0	0	0	0	103	103	103	0	0	103	0	3	3	103	103	2	0	0	0	2	2	103
NA	NA	78.78787879	78.78787879	NA	yes	815	815	#969696	no	2	NA	NA	legacy	NA	0	relative	1	1	LEFT	2	2	0	104	0	0	104	0	0	0	0	0	104	104	104	0	0	104	0	3	3	104	104	2	0	0	0	2	2	104
NA	NA	79.41176471	79.41176471	NA	yes	803	803	#969696	no	2	NA	NA	legacy	NA	0	relative	1	1	RIGHT	2	2	0	105	0	0	105	0	0	0	0	0	105	105	105	0	0	105	0	3	3	105	105	2	0	0	0	2	2	105
NA	NA	80	80	NA	yes	810	810	#969696	no	2	NA	NA	legacy	NA	0	relative	1	1	LEFT	2	2	0	106	0	0	106	0	0	0	0	0	106	106	106	0	0	106	0	3	3	106	106	2	0	0	0	2	2	106
NA	NA	80.55555556	80.55555556	NA	yes	810	810	#969696	no	2	NA	NA	legacy	NA	0	relative	1	1	LEFT	2	2	0	107	0	0	107	0	0	0	0	0	107	107	107	0	0	107	0	3	3	107	107	2	0	0	0	2	2	107
NA	NA	100	100	NA	yes	616	616	#969696	no	3	NA	NA	legacy	NA	0	relative	1	1	RIGHT	3	3	0	108	0	0	108	0	0	0	0	0	108	108	108	0	1	108	0	4	4	108	108	3	0	0	0	3	3	108
NA	NA	100	100	NA	yes	494	494	#969696	no	3	NA	NA	legacy	NA	0	relative	1	1	RIGHT	3	3	0	109	0	0	109	0	0	0	0	0	109	109	109	0	1	109	0	4	4	109	109	3	0	0	0	3	3	109
NA	NA	100	100	NA	yes	486	486	#969696	no	3	NA	NA	legacy	NA	0	relative	1	1	RIGHT	3	3	0	110	0	0	110	0	0	0	0	0	110	110	110	0	1	110	0	4	4	110	110	3	0	0	0	3	3	110
NA	NA	100	100	NA	yes	538	538	#969696	no	3	NA	NA	legacy	NA	0	relative	1	1	LEFT	3	3	0	111	0	0	111	0	0	0	0	0	111	111	111	0	1	111	0	4	4	111	111	3	0	0	0	3	3	111
NA	NA	100	100	NA	yes	541	541	#969696	no	3	NA	NA	legacy	NA	0	relative	1	1	RIGHT	3	3	0	112	0	0	112	0	0	0	0	0	112	112	112	0	1	112	0	4	4	112	112	3	0	0	0	3	3	112
NA	NA	100	100	NA	yes	538	538	#969696	no	3	NA	NA	legacy	NA	0	relative	1	1	LEFT	3	3	0	113	0	0	113	0	0	0	0	0	113	113	113	0	1	113	0	4	4	113	113	3	0	0	0	3	3	113
NA	NA	100	100	NA	yes	551	551	#969696	no	3	NA	NA	legacy	NA	0	relative	1	1	RIGHT	3	3	0	114	0	0	114	0	0	0	0	0	114	114	114	0	1	114	0	4	4	114	114	3	0	0	0	3	3	114
NA	NA	87.5	87.5	NA	yes	546	546	#969696	no	3	NA	NA	legacy	NA	0	relative	0	0	LEFT	3	3	0	115	0	0	115	0	0	0	0	0	115	115	115	0	1	115	0	4	4	115	115	3	0	0	0	3	3	115
NA	NA	77.77777778	77.77777778	NA	yes	543	543	#969696	no	3	NA	NA	legacy	NA	0	relative	0	0	RIGHT	3	3	0	116	0	0	116	0	0	0	0	0	116	116	116	0	1	116	0	4	4	116	116	3	0	0	0	3	3	116
NA	NA	70	70	NA	yes	550	550	#969696	no	3	NA	NA	legacy	NA	0	relative	0	0	RIGHT	3	3	0	117	0	0	117	0	0	0	0	0	117	117	117	0	1	117	0	4	4	117	117	3	0	0	0	3	3	117
NA	NA	72.72727273	72.72727273	NA	yes	584	584	#969696	no	3	NA	NA	legacy	NA	0	relative	1	1	RIGHT	3	3	0	118	0	0	118	0	0	0	0	0	118	118	118	0	1	118	0	4	4	118	118	3	0	0	0	3	3	118
NA	NA	75	75	NA	yes	585	585	#969696	no	3	NA	NA	legacy	NA	0	relative	1	1	LEFT	3	3	0	119	0	0	119	0	0	0	0	0	119	119	119	0	1	119	0	4	4	119	119	3	0	0	0	3	3	119
NA	NA	69.23076923	69.23076923	NA	yes	587	587	#969696	no	3	NA	NA	legacy	NA	0	relative	0	0	LEFT	3	3	0	120	0	0	120	0	0	0	0	0	120	120	120	0	1	120	0	4	4	120	120	3	0	0	0	3	3	120
NA	NA	71.42857143	71.42857143	NA	yes	580	580	#969696	no	3	NA	NA	legacy	NA	0	relative	1	1	LEFT	3	3	0	121	0	0	121	0	0	0	0	0	121	121	121	0	1	121	0	4	4	121	121	3	0	0	0	3	3	121
NA	NA	66.66666667	66.66666667	NA	yes	582	582	#969696	no	3	NA	NA	legacy	NA	0	relative	0	0	LEFT	3	3	0	122	0	0	122	0	0	0	0	0	122	122	122	0	1	122	0	4	4	122	122	3	0	0	0	3	3	122
NA	NA	68.75	68.75	NA	yes	582	582	#969696	no	3	NA	NA	legacy	NA	0	relative	1	1	LEFT	3	3	0	123	0	0	123	0	0	0	0	0	123	123	123	0	1	123	0	4	4	123	123	3	0	0	0	3	3	123
NA	NA	64.70588235	64.70588235	NA	yes	628	628	#969696	no	3	NA	NA	legacy	NA	0	relative	0	0	RIGHT	3	3	0	124	0	0	124	0	0	0	0	0	124	124	124	0	1	124	0	4	4	124	124	3	0	0	0	3	3	124
NA	NA	61.11111111	61.11111111	NA	yes	641	641	#969696	no	3	NA	NA	legacy	NA	0	relative	0	0	LEFT	3	3	0	125	0	0	125	0	0	0	0	0	125	125	125	0	1	125	0	4	4	125	125	3	0	0	0	3	3	125
NA	NA	63.15789474	63.15789474	NA	yes	728	728	#969696	no	3	NA	NA	legacy	NA	0	relative	1	1	RIGHT	3	3	0	126	0	0	126	0	0	0	0	0	126	126	126	0	1	126	0	4	4	126	126	3	0	0	0	3	3	126
[truncated: 4,553 more rows]
[truncated: 120 more columns]
