# Supplementary material for: The Effects of Feature-Based Priming and Visual Working Memory on Oculomotor Capture
Source: PLoS One. 2015 Nov 13;10(11):e0142696. doi: 10.1371/journal.pone.0142696 (PMC4643993; doi:10.1371/journal.pone.0142696)
Supplement: S2 Dataset — (CSV) [file pone.0142696.s002.csv]

_prepare	_run	accuracy	auto_log	background	bidi	block_nr	cal_beep	cal_target_size	canvas_backend	column_order	compensation	coordinates	corr_resp	correct_response	count_block_loop	count_block_sequence	count_correct_response	count_counterbalance	count_custom_functions	count_debug	count_end_of_experiment	count_experiment	count_experiment_starts	count_experimental_loop	count_eyelink_calibrate	count_eyelink_drift_correct	count_eyelink_start_recording	count_eyelink_stop_recording	count_feedback	count_feedback2	count_incorrect_response	count_init	count_instruction1_right	count_instruction2_left	count_logger	count_make_feedback	count_notes	count_practice_loop	count_practice_starts	count_reset_block_accuracy	count_reset_feedback	count_trial_script	count_trial_sequence	criterium1	criterium2	custom_cursor	cycles	description	distr_color
NA	NA	100	yes	#969696	no	0	NA	NA	legacy	NA	0	relative	1	n	0	0	0	0	0	0	0	0	0	0	0	0	0	0	NA	NA	0	0	1	1	0	0	0	0	0	0	0	0	0	yes	yes	yes	NA	Logs experimental data	green
NA	NA	100	yes	#969696	no	0	NA	NA	legacy	NA	0	relative	1	n	0	0	1	0	0	1	0	0	0	0	0	1	1	1	NA	NA	1	0	1	1	1	0	0	0	0	0	0	1	1	yes	yes	yes	NA	Logs experimental data	red
NA	NA	100	yes	#969696	no	0	NA	NA	legacy	NA	0	relative	1	n	0	0	2	0	0	2	0	0	0	0	0	2	2	2	NA	NA	2	0	1	1	2	0	0	0	0	0	0	2	2	yes	yes	yes	NA	Logs experimental data	blue
NA	NA	100	yes	#969696	no	0	NA	NA	legacy	NA	0	relative	1	n	0	0	3	0	0	3	0	0	0	0	0	3	3	3	NA	NA	3	0	1	1	3	0	0	0	0	0	0	3	3	yes	yes	yes	NA	Logs experimental data	green
NA	NA	100	yes	#969696	no	0	NA	NA	legacy	NA	0	relative	1	n	0	0	4	0	0	4	0	0	0	0	0	4	4	4	NA	NA	4	0	1	1	4	0	0	0	0	0	0	4	4	yes	yes	yes	NA	Logs experimental data	red
NA	NA	100	yes	#969696	no	0	NA	NA	legacy	NA	0	relative	1	m	0	0	5	0	0	5	0	0	0	0	0	5	5	5	NA	NA	5	0	1	1	5	0	0	0	0	0	0	5	5	yes	yes	yes	NA	Logs experimental data	red
NA	NA	100	yes	#969696	no	0	NA	NA	legacy	NA	0	relative	1	n	0	0	6	0	0	6	0	0	0	0	0	6	6	6	NA	NA	6	0	1	1	6	0	0	0	0	0	0	6	6	yes	yes	yes	NA	Logs experimental data	blue
NA	NA	100	yes	#969696	no	0	NA	NA	legacy	NA	0	relative	1	m	0	0	7	0	0	7	0	0	0	0	0	7	7	7	NA	NA	7	0	1	1	7	0	0	0	0	0	0	7	7	yes	yes	yes	NA	Logs experimental data	red
NA	NA	100	yes	#969696	no	0	NA	NA	legacy	NA	0	relative	1	n	0	0	8	0	0	8	0	0	0	0	0	8	8	8	NA	NA	8	0	1	1	8	0	0	0	0	0	0	8	8	yes	yes	yes	NA	Logs experimental data	red
NA	NA	100	yes	#969696	no	0	NA	NA	legacy	NA	0	relative	1	m	0	0	9	0	0	9	0	0	0	0	0	9	9	9	NA	NA	9	0	1	1	9	0	0	0	0	0	0	9	9	yes	yes	yes	NA	Logs experimental data	blue
NA	NA	100	yes	#969696	no	0	NA	NA	legacy	NA	0	relative	1	m	0	0	10	0	0	10	0	0	0	0	0	10	10	10	NA	NA	10	0	1	1	10	0	0	0	0	0	0	10	10	yes	yes	yes	NA	Logs experimental data	blue
NA	NA	100	yes	#969696	no	0	NA	NA	legacy	NA	0	relative	1	m	0	0	11	0	0	11	0	0	0	0	0	11	11	11	NA	NA	11	0	1	1	11	0	0	0	0	0	0	11	11	yes	yes	yes	NA	Logs experimental data	blue
NA	NA	100	yes	#969696	no	0	NA	NA	legacy	NA	0	relative	1	m	0	0	12	0	0	12	0	0	0	0	0	12	12	12	NA	NA	12	0	1	1	12	0	0	0	0	0	0	12	12	yes	yes	yes	NA	Logs experimental data	blue
NA	NA	100	yes	#969696	no	0	NA	NA	legacy	NA	0	relative	1	m	0	0	13	0	0	13	0	0	0	0	0	13	13	13	NA	NA	13	0	1	1	13	0	0	0	0	0	0	13	13	yes	no	yes	NA	Logs experimental data	red
NA	NA	100	yes	#969696	no	0	NA	NA	legacy	NA	0	relative	1	n	0	0	14	0	0	14	0	0	0	0	0	14	14	14	NA	NA	14	0	1	1	14	0	0	0	0	0	0	14	14	yes	yes	yes	NA	Logs experimental data	blue
NA	NA	100	yes	#969696	no	0	NA	NA	legacy	NA	0	relative	1	m	0	0	15	0	0	15	0	0	0	0	0	15	15	15	NA	NA	15	0	1	1	15	0	0	0	0	0	0	15	15	yes	yes	yes	NA	Logs experimental data	red
NA	NA	100	yes	#969696	no	0	NA	NA	legacy	NA	0	relative	1	m	0	0	16	0	0	16	0	0	0	0	0	16	16	16	NA	NA	16	0	1	1	16	0	0	0	0	0	0	16	16	yes	yes	yes	NA	Logs experimental data	red
NA	NA	100	yes	#969696	no	0	NA	NA	legacy	NA	0	relative	1	n	0	0	17	0	0	17	0	0	0	0	0	17	17	17	NA	NA	17	0	1	1	17	0	0	0	0	0	0	17	17	yes	yes	yes	NA	Logs experimental data	blue
NA	NA	100	yes	#969696	no	0	NA	NA	legacy	NA	0	relative	1	m	0	0	18	0	0	18	0	0	0	0	0	18	18	18	NA	NA	18	0	1	1	18	0	0	0	0	0	0	18	18	yes	yes	yes	NA	Logs experimental data	red
NA	NA	100	yes	#969696	no	0	NA	NA	legacy	NA	0	relative	1	m	0	0	19	0	0	19	0	0	0	0	0	19	19	19	NA	NA	19	0	1	1	19	0	0	0	0	0	0	19	19	yes	yes	yes	NA	Logs experimental data	red
NA	NA	100	yes	#969696	no	0	NA	NA	legacy	NA	0	relative	1	m	0	0	20	0	0	20	0	0	0	0	0	20	20	20	NA	NA	20	0	1	1	20	0	0	0	0	0	0	20	20	yes	yes	yes	NA	Logs experimental data	green
NA	NA	100	yes	#969696	no	0	NA	NA	legacy	NA	0	relative	1	n	0	0	21	0	0	21	0	0	0	0	0	21	21	21	NA	NA	21	0	1	1	21	0	0	0	0	0	0	21	21	yes	yes	yes	NA	Logs experimental data	blue
NA	NA	100	yes	#969696	no	0	NA	NA	legacy	NA	0	relative	1	m	0	0	22	0	0	22	0	0	0	0	0	22	22	22	NA	NA	22	0	1	1	22	0	0	0	0	0	0	22	22	yes	yes	yes	NA	Logs experimental data	red
NA	NA	100	yes	#969696	no	0	NA	NA	legacy	NA	0	relative	1	m	0	0	23	0	0	23	0	0	0	0	0	23	23	23	NA	NA	23	0	1	1	23	0	0	0	0	0	0	23	23	yes	yes	yes	NA	Logs experimental data	green
NA	NA	100	yes	#969696	no	0	NA	NA	legacy	NA	0	relative	1	m	0	0	24	0	0	24	0	0	0	0	0	24	24	24	NA	NA	24	0	1	1	24	0	0	0	0	0	0	24	24	yes	yes	yes	NA	Logs experimental data	green
NA	NA	100	yes	#969696	no	0	NA	NA	legacy	NA	0	relative	1	m	0	0	25	0	0	25	0	0	0	0	0	25	25	25	NA	NA	25	0	1	1	25	0	0	0	0	0	0	25	25	yes	yes	yes	NA	Logs experimental data	red
NA	NA	100	yes	#969696	no	0	NA	NA	legacy	NA	0	relative	1	m	0	0	26	0	0	26	0	0	0	0	0	26	26	26	NA	NA	26	0	1	1	26	0	0	0	0	0	0	26	26	yes	yes	yes	NA	Logs experimental data	red
NA	NA	100	yes	#969696	no	0	NA	NA	legacy	NA	0	relative	1	n	0	0	27	0	0	27	0	0	0	0	0	27	27	27	NA	NA	27	0	1	1	27	0	0	0	0	0	0	27	27	yes	yes	yes	NA	Logs experimental data	green
NA	NA	100	yes	#969696	no	0	NA	NA	legacy	NA	0	relative	1	n	0	0	28	0	0	28	0	0	0	0	0	28	28	28	NA	NA	28	0	1	1	28	0	0	0	0	0	0	28	28	yes	yes	yes	NA	Logs experimental data	green
NA	NA	100	yes	#969696	no	0	NA	NA	legacy	NA	0	relative	1	m	0	0	29	0	0	29	0	0	0	0	0	29	29	29	NA	NA	29	0	1	1	29	0	0	0	0	0	0	29	29	yes	yes	yes	NA	Logs experimental data	blue
NA	NA	100	yes	#969696	no	0	NA	NA	legacy	NA	0	relative	1	m	0	0	30	0	0	30	0	0	0	0	0	30	30	30	NA	NA	30	0	1	1	30	0	0	0	0	0	0	30	30	yes	yes	yes	NA	Logs experimental data	green
NA	NA	100	yes	#969696	no	0	NA	NA	legacy	NA	0	relative	1	n	0	0	31	0	0	31	0	0	0	0	0	31	31	31	NA	NA	31	0	1	1	31	0	0	0	0	0	0	31	31	yes	yes	yes	NA	Logs experimental data	green
NA	NA	100	yes	#969696	no	0	NA	NA	legacy	NA	0	relative	1	n	0	0	32	0	0	32	0	0	0	0	0	32	32	32	NA	NA	32	0	1	1	32	0	0	0	0	0	0	32	32	yes	yes	yes	NA	Logs experimental data	blue
NA	NA	100	yes	#969696	no	0	NA	NA	legacy	NA	0	relative	1	m	0	0	33	0	0	33	0	0	0	0	0	33	33	33	NA	NA	33	0	1	1	33	0	0	0	0	0	0	33	33	yes	yes	yes	NA	Logs experimental data	green
NA	NA	100	yes	#969696	no	0	NA	NA	legacy	NA	0	relative	1	n	0	0	34	0	0	34	0	0	0	0	0	34	34	34	NA	NA	34	0	1	1	34	0	0	0	0	0	0	34	34	yes	yes	yes	NA	Logs experimental data	blue
NA	NA	100	yes	#969696	no	0	NA	NA	legacy	NA	0	relative	1	m	0	0	35	0	0	35	0	0	0	0	0	35	35	35	NA	NA	35	0	1	1	35	0	0	0	0	0	0	35	35	yes	yes	yes	NA	Logs experimental data	red
NA	NA	100	yes	#969696	no	1	NA	NA	legacy	NA	0	relative	1	n	1	1	36	0	0	36	0	0	0	0	0	36	36	36	0	NA	36	0	2	2	36	1	0	0	0	1	1	36	36	yes	yes	yes	NA	Logs experimental data	red
NA	NA	100	yes	#969696	no	1	NA	NA	legacy	NA	0	relative	1	n	1	1	37	0	0	37	0	0	0	0	0	37	37	37	0	NA	37	0	2	2	37	1	0	0	0	1	1	37	37	yes	yes	yes	NA	Logs experimental data	red
NA	NA	100	yes	#969696	no	1	NA	NA	legacy	NA	0	relative	1	m	1	1	38	0	0	38	0	0	0	0	0	38	38	38	0	NA	38	0	2	2	38	1	0	0	0	1	1	38	38	yes	yes	yes	NA	Logs experimental data	green
NA	NA	100	yes	#969696	no	1	NA	NA	legacy	NA	0	relative	1	n	1	1	39	0	0	39	0	0	0	0	0	39	39	39	0	NA	39	0	2	2	39	1	0	0	0	1	1	39	39	yes	yes	yes	NA	Logs experimental data	red
NA	NA	100	yes	#969696	no	1	NA	NA	legacy	NA	0	relative	1	n	1	1	40	0	0	40	0	0	0	0	0	40	40	40	0	NA	40	0	2	2	40	1	0	0	0	1	1	40	40	yes	yes	yes	NA	Logs experimental data	red
NA	NA	100	yes	#969696	no	1	NA	NA	legacy	NA	0	relative	1	n	1	1	41	0	0	41	0	0	0	0	0	41	41	41	0	NA	41	0	2	2	41	1	0	0	0	1	1	41	41	yes	yes	yes	NA	Logs experimental data	green
NA	NA	100	yes	#969696	no	1	NA	NA	legacy	NA	0	relative	1	m	1	1	42	0	0	42	0	0	0	0	0	42	42	42	0	NA	42	0	2	2	42	1	0	0	0	1	1	42	42	yes	yes	yes	NA	Logs experimental data	green
NA	NA	100	yes	#969696	no	1	NA	NA	legacy	NA	0	relative	1	n	1	1	43	0	0	43	0	0	0	0	0	43	43	43	0	NA	43	0	2	2	43	1	0	0	0	1	1	43	43	yes	no	yes	NA	Logs experimental data	red
NA	NA	100	yes	#969696	no	1	NA	NA	legacy	NA	0	relative	1	m	1	1	44	0	0	44	0	0	0	0	0	44	44	44	0	NA	44	0	2	2	44	1	0	0	0	1	1	44	44	yes	yes	yes	NA	Logs experimental data	green
NA	NA	100	yes	#969696	no	1	NA	NA	legacy	NA	0	relative	1	m	1	1	45	0	0	45	0	0	0	0	0	45	45	45	0	NA	45	0	2	2	45	1	0	0	0	1	1	45	45	yes	yes	yes	NA	Logs experimental data	blue
NA	NA	100	yes	#969696	no	1	NA	NA	legacy	NA	0	relative	1	m	1	1	46	0	0	46	0	0	0	0	0	46	46	46	0	NA	46	0	2	2	46	1	0	0	0	1	1	46	46	yes	yes	yes	NA	Logs experimental data	blue
NA	NA	100	yes	#969696	no	1	NA	NA	legacy	NA	0	relative	1	m	1	1	47	0	0	47	0	0	0	0	0	47	47	47	0	NA	47	0	2	2	47	1	0	0	0	1	1	47	47	yes	yes	yes	NA	Logs experimental data	green
NA	NA	100	yes	#969696	no	1	NA	NA	legacy	NA	0	relative	1	n	1	1	48	0	0	48	0	0	0	0	0	48	48	48	0	NA	48	0	2	2	48	1	0	0	0	1	1	48	48	yes	yes	yes	NA	Logs experimental data	blue
NA	NA	100	yes	#969696	no	1	NA	NA	legacy	NA	0	relative	1	m	1	1	49	0	0	49	0	0	0	0	0	49	49	49	0	NA	49	0	2	2	49	1	0	0	0	1	1	49	49	yes	yes	yes	NA	Logs experimental data	blue
NA	NA	100	yes	#969696	no	1	NA	NA	legacy	NA	0	relative	1	n	1	1	50	0	0	50	0	0	0	0	0	50	50	50	0	NA	50	0	2	2	50	1	0	0	0	1	1	50	50	yes	yes	yes	NA	Logs experimental data	red
NA	NA	100	yes	#969696	no	1	NA	NA	legacy	NA	0	relative	1	n	1	1	51	0	0	51	0	0	0	0	0	51	51	51	0	NA	51	0	2	2	51	1	0	0	0	1	1	51	51	yes	yes	yes	NA	Logs experimental data	blue
NA	NA	100	yes	#969696	no	1	NA	NA	legacy	NA	0	relative	1	n	1	1	52	0	0	52	0	0	0	0	0	52	52	52	0	NA	52	0	2	2	52	1	0	0	0	1	1	52	52	yes	yes	yes	NA	Logs experimental data	red
NA	NA	100	yes	#969696	no	1	NA	NA	legacy	NA	0	relative	1	n	1	1	53	0	0	53	0	0	0	0	0	53	53	53	0	NA	53	0	2	2	53	1	0	0	0	1	1	53	53	yes	yes	yes	NA	Logs experimental data	green
NA	NA	100	yes	#969696	no	1	NA	NA	legacy	NA	0	relative	1	m	1	1	54	0	0	54	0	0	0	0	0	54	54	54	0	NA	54	0	2	2	54	1	0	0	0	1	1	54	54	yes	yes	yes	NA	Logs experimental data	red
NA	NA	100	yes	#969696	no	1	NA	NA	legacy	NA	0	relative	1	n	1	1	55	0	0	55	0	0	0	0	0	55	55	55	0	NA	55	0	2	2	55	1	0	0	0	1	1	55	55	yes	yes	yes	NA	Logs experimental data	blue
NA	NA	100	yes	#969696	no	1	NA	NA	legacy	NA	0	relative	1	n	1	1	56	0	0	56	0	0	0	0	0	56	56	56	0	NA	56	0	2	2	56	1	0	0	0	1	1	56	56	yes	yes	yes	NA	Logs experimental data	green
NA	NA	100	yes	#969696	no	1	NA	NA	legacy	NA	0	relative	1	n	1	1	57	0	0	57	0	0	0	0	0	57	57	57	0	NA	57	0	2	2	57	1	0	0	0	1	1	57	57	yes	yes	yes	NA	Logs experimental data	green
NA	NA	95.65217391	yes	#969696	no	1	NA	NA	legacy	NA	0	relative	0	m	1	1	58	0	0	58	0	0	0	0	0	58	58	58	0	NA	58	0	2	2	58	1	0	0	0	1	1	58	58	yes	yes	yes	NA	Logs experimental data	green
NA	NA	95.83333333	yes	#969696	no	1	NA	NA	legacy	NA	0	relative	1	m	1	1	59	0	0	59	0	0	0	0	0	59	59	59	0	NA	59	0	2	2	59	1	0	0	0	1	1	59	59	yes	yes	yes	NA	Logs experimental data	blue
NA	NA	96	yes	#969696	no	1	NA	NA	legacy	NA	0	relative	1	m	1	1	60	0	0	60	0	0	0	0	0	60	60	60	0	NA	60	0	2	2	60	1	0	0	0	1	1	60	60	yes	yes	yes	NA	Logs experimental data	green
NA	NA	96.15384615	yes	#969696	no	1	NA	NA	legacy	NA	0	relative	1	m	1	1	61	0	0	61	0	0	0	0	0	61	61	61	0	NA	61	0	2	2	61	1	0	0	0	1	1	61	61	yes	yes	yes	NA	Logs experimental data	green
NA	NA	96.2962963	yes	#969696	no	1	NA	NA	legacy	NA	0	relative	1	n	1	1	62	0	0	62	0	0	0	0	0	62	62	62	0	NA	62	0	2	2	62	1	0	0	0	1	1	62	62	yes	yes	yes	NA	Logs experimental data	blue
NA	NA	96.42857143	yes	#969696	no	1	NA	NA	legacy	NA	0	relative	1	m	1	1	63	0	0	63	0	0	0	0	0	63	63	63	0	NA	63	0	2	2	63	1	0	0	0	1	1	63	63	yes	yes	yes	NA	Logs experimental data	green
NA	NA	96.55172414	yes	#969696	no	1	NA	NA	legacy	NA	0	relative	1	n	1	1	64	0	0	64	0	0	0	0	0	64	64	64	0	NA	64	0	2	2	64	1	0	0	0	1	1	64	64	yes	yes	yes	NA	Logs experimental data	red
NA	NA	96.66666667	yes	#969696	no	1	NA	NA	legacy	NA	0	relative	1	m	1	1	65	0	0	65	0	0	0	0	0	65	65	65	0	NA	65	0	2	2	65	1	0	0	0	1	1	65	65	yes	yes	yes	NA	Logs experimental data	green
NA	NA	96.77419355	yes	#969696	no	1	NA	NA	legacy	NA	0	relative	1	m	1	1	66	0	0	66	0	0	0	0	0	66	66	66	0	NA	66	0	2	2	66	1	0	0	0	1	1	66	66	yes	yes	yes	NA	Logs experimental data	blue
NA	NA	96.875	yes	#969696	no	1	NA	NA	legacy	NA	0	relative	1	m	1	1	67	0	0	67	0	0	0	0	0	67	67	67	0	NA	67	0	2	2	67	1	0	0	0	1	1	67	67	yes	yes	yes	NA	Logs experimental data	red
NA	NA	96.96969697	yes	#969696	no	1	NA	NA	legacy	NA	0	relative	1	m	1	1	68	0	0	68	0	0	0	0	0	68	68	68	0	NA	68	0	2	2	68	1	0	0	0	1	1	68	68	yes	yes	yes	NA	Logs experimental data	blue
NA	NA	94.11764706	yes	#969696	no	1	NA	NA	legacy	NA	0	relative	0	n	1	1	69	0	0	69	0	0	0	0	0	69	69	69	0	NA	69	0	2	2	69	1	0	0	0	1	1	69	69	yes	yes	yes	NA	Logs experimental data	red
NA	NA	94.28571429	yes	#969696	no	1	NA	NA	legacy	NA	0	relative	1	m	1	1	70	0	0	70	0	0	0	0	0	70	70	70	0	NA	70	0	2	2	70	1	0	0	0	1	1	70	70	yes	yes	yes	NA	Logs experimental data	green
NA	NA	94.44444444	yes	#969696	no	1	NA	NA	legacy	NA	0	relative	1	n	1	1	71	0	0	71	0	0	0	0	0	71	71	71	0	NA	71	0	2	2	71	1	0	0	0	1	1	71	71	yes	yes	yes	NA	Logs experimental data	blue
NA	NA	100	yes	#969696	no	2	NA	NA	legacy	NA	0	relative	1	n	2	2	72	0	0	72	0	0	0	0	0	72	72	72	0	0	72	0	3	3	72	2	0	0	0	2	2	72	72	yes	yes	yes	NA	Logs experimental data	red
NA	NA	100	yes	#969696	no	2	NA	NA	legacy	NA	0	relative	1	n	2	2	73	0	0	73	0	0	0	0	0	73	73	73	0	0	73	0	3	3	73	2	0	0	0	2	2	73	73	yes	yes	yes	NA	Logs experimental data	blue
NA	NA	100	yes	#969696	no	2	NA	NA	legacy	NA	0	relative	1	m	2	2	74	0	0	74	0	0	0	0	0	74	74	74	0	0	74	0	3	3	74	2	0	0	0	2	2	74	74	yes	yes	yes	NA	Logs experimental data	green
NA	NA	100	yes	#969696	no	2	NA	NA	legacy	NA	0	relative	1	m	2	2	75	0	0	75	0	0	0	0	0	75	75	75	0	0	75	0	3	3	75	2	0	0	0	2	2	75	75	yes	yes	yes	NA	Logs experimental data	red
NA	NA	100	yes	#969696	no	2	NA	NA	legacy	NA	0	relative	1	n	2	2	76	0	0	76	0	0	0	0	0	76	76	76	0	0	76	0	3	3	76	2	0	0	0	2	2	76	76	yes	yes	yes	NA	Logs experimental data	blue
NA	NA	100	yes	#969696	no	2	NA	NA	legacy	NA	0	relative	1	n	2	2	77	0	0	77	0	0	0	0	0	77	77	77	0	0	77	0	3	3	77	2	0	0	0	2	2	77	77	yes	yes	yes	NA	Logs experimental data	red
NA	NA	100	yes	#969696	no	2	NA	NA	legacy	NA	0	relative	1	m	2	2	78	0	0	78	0	0	0	0	0	78	78	78	0	0	78	0	3	3	78	2	0	0	0	2	2	78	78	yes	yes	yes	NA	Logs experimental data	blue
NA	NA	100	yes	#969696	no	2	NA	NA	legacy	NA	0	relative	1	m	2	2	79	0	0	79	0	0	0	0	0	79	79	79	0	0	79	0	3	3	79	2	0	0	0	2	2	79	79	yes	yes	yes	NA	Logs experimental data	green
NA	NA	100	yes	#969696	no	2	NA	NA	legacy	NA	0	relative	1	m	2	2	80	0	0	80	0	0	0	0	0	80	80	80	0	0	80	0	3	3	80	2	0	0	0	2	2	80	80	yes	yes	yes	NA	Logs experimental data	red
NA	NA	100	yes	#969696	no	2	NA	NA	legacy	NA	0	relative	1	m	2	2	81	0	0	81	0	0	0	0	0	81	81	81	0	0	81	0	3	3	81	2	0	0	0	2	2	81	81	yes	yes	yes	NA	Logs experimental data	blue
NA	NA	100	yes	#969696	no	2	NA	NA	legacy	NA	0	relative	1	n	2	2	82	0	0	82	0	0	0	0	0	82	82	82	0	0	82	0	3	3	82	2	0	0	0	2	2	82	82	yes	yes	yes	NA	Logs experimental data	green
NA	NA	100	yes	#969696	no	2	NA	NA	legacy	NA	0	relative	1	m	2	2	83	0	0	83	0	0	0	0	0	83	83	83	0	0	83	0	3	3	83	2	0	0	0	2	2	83	83	yes	yes	yes	NA	Logs experimental data	red
NA	NA	100	yes	#969696	no	2	NA	NA	legacy	NA	0	relative	1	n	2	2	84	0	0	84	0	0	0	0	0	84	84	84	0	0	84	0	3	3	84	2	0	0	0	2	2	84	84	yes	no	yes	NA	Logs experimental data	red
NA	NA	92.85714286	yes	#969696	no	2	NA	NA	legacy	NA	0	relative	0	n	2	2	85	0	0	85	0	0	0	0	0	85	85	85	0	0	85	0	3	3	85	2	0	0	0	2	2	85	85	yes	yes	yes	NA	Logs experimental data	red
NA	NA	86.66666667	yes	#969696	no	2	NA	NA	legacy	NA	0	relative	0	m	2	2	86	0	0	86	0	0	0	0	0	86	86	86	0	0	86	0	3	3	86	2	0	0	0	2	2	86	86	yes	yes	yes	NA	Logs experimental data	red
NA	NA	87.5	yes	#969696	no	2	NA	NA	legacy	NA	0	relative	1	m	2	2	87	0	0	87	0	0	0	0	0	87	87	87	0	0	87	0	3	3	87	2	0	0	0	2	2	87	87	yes	yes	yes	NA	Logs experimental data	green
NA	NA	88.23529412	yes	#969696	no	2	NA	NA	legacy	NA	0	relative	1	m	2	2	88	0	0	88	0	0	0	0	0	88	88	88	0	0	88	0	3	3	88	2	0	0	0	2	2	88	88	yes	yes	yes	NA	Logs experimental data	blue
NA	NA	88.88888889	yes	#969696	no	2	NA	NA	legacy	NA	0	relative	1	n	2	2	89	0	0	89	0	0	0	0	0	89	89	89	0	0	89	0	3	3	89	2	0	0	0	2	2	89	89	yes	yes	yes	NA	Logs experimental data	red
NA	NA	89.47368421	yes	#969696	no	2	NA	NA	legacy	NA	0	relative	1	n	2	2	90	0	0	90	0	0	0	0	0	90	90	90	0	0	90	0	3	3	90	2	0	0	0	2	2	90	90	yes	yes	yes	NA	Logs experimental data	blue
NA	NA	90	yes	#969696	no	2	NA	NA	legacy	NA	0	relative	1	m	2	2	91	0	0	91	0	0	0	0	0	91	91	91	0	0	91	0	3	3	91	2	0	0	0	2	2	91	91	yes	no	yes	NA	Logs experimental data	blue
NA	NA	90.47619048	yes	#969696	no	2	NA	NA	legacy	NA	0	relative	1	m	2	2	92	0	0	92	0	0	0	0	0	92	92	92	0	0	92	0	3	3	92	2	0	0	0	2	2	92	92	yes	yes	yes	NA	Logs experimental data	red
NA	NA	90.90909091	yes	#969696	no	2	NA	NA	legacy	NA	0	relative	1	n	2	2	93	0	0	93	0	0	0	0	0	93	93	93	0	0	93	0	3	3	93	2	0	0	0	2	2	93	93	yes	yes	yes	NA	Logs experimental data	red
NA	NA	91.30434783	yes	#969696	no	2	NA	NA	legacy	NA	0	relative	1	m	2	2	94	0	0	94	0	0	0	0	0	94	94	94	0	0	94	0	3	3	94	2	0	0	0	2	2	94	94	yes	yes	yes	NA	Logs experimental data	red
NA	NA	91.66666667	yes	#969696	no	2	NA	NA	legacy	NA	0	relative	1	n	2	2	95	0	0	95	0	0	0	0	0	95	95	95	0	0	95	0	3	3	95	2	0	0	0	2	2	95	95	yes	yes	yes	NA	Logs experimental data	red
NA	NA	92	yes	#969696	no	2	NA	NA	legacy	NA	0	relative	1	n	2	2	96	0	0	96	0	0	0	0	0	96	96	96	0	0	96	0	3	3	96	2	0	0	0	2	2	96	96	yes	yes	yes	NA	Logs experimental data	blue
NA	NA	88.46153846	yes	#969696	no	2	NA	NA	legacy	NA	0	relative	0	n	2	2	97	0	0	97	0	0	0	0	0	97	97	97	0	0	97	0	3	3	97	2	0	0	0	2	2	97	97	yes	yes	yes	NA	Logs experimental data	blue
NA	NA	85.18518519	yes	#969696	no	2	NA	NA	legacy	NA	0	relative	0	m	2	2	98	0	0	98	0	0	0	0	0	98	98	98	0	0	98	0	3	3	98	2	0	0	0	2	2	98	98	yes	yes	yes	NA	Logs experimental data	blue
NA	NA	85.71428571	yes	#969696	no	2	NA	NA	legacy	NA	0	relative	1	n	2	2	99	0	0	99	0	0	0	0	0	99	99	99	0	0	99	0	3	3	99	2	0	0	0	2	2	99	99	yes	yes	yes	NA	Logs experimental data	blue
NA	NA	86.20689655	yes	#969696	no	2	NA	NA	legacy	NA	0	relative	1	m	2	2	100	0	0	100	0	0	0	0	0	100	100	100	0	0	100	0	3	3	100	2	0	0	0	2	2	100	100	yes	yes	yes	NA	Logs experimental data	red
NA	NA	86.66666667	yes	#969696	no	2	NA	NA	legacy	NA	0	relative	1	m	2	2	101	0	0	101	0	0	0	0	0	101	101	101	0	0	101	0	3	3	101	2	0	0	0	2	2	101	101	yes	yes	yes	NA	Logs experimental data	red
NA	NA	87.09677419	yes	#969696	no	2	NA	NA	legacy	NA	0	relative	1	n	2	2	102	0	0	102	0	0	0	0	0	102	102	102	0	0	102	0	3	3	102	2	0	0	0	2	2	102	102	yes	yes	yes	NA	Logs experimental data	green
NA	NA	87.5	yes	#969696	no	2	NA	NA	legacy	NA	0	relative	1	m	2	2	103	0	0	103	0	0	0	0	0	103	103	103	0	0	103	0	3	3	103	2	0	0	0	2	2	103	103	yes	yes	yes	NA	Logs experimental data	blue
NA	NA	87.87878788	yes	#969696	no	2	NA	NA	legacy	NA	0	relative	1	m	2	2	104	0	0	104	0	0	0	0	0	104	104	104	0	0	104	0	3	3	104	2	0	0	0	2	2	104	104	yes	yes	yes	NA	Logs experimental data	red
NA	NA	88.23529412	yes	#969696	no	2	NA	NA	legacy	NA	0	relative	1	n	2	2	105	0	0	105	0	0	0	0	0	105	105	105	0	0	105	0	3	3	105	2	0	0	0	2	2	105	105	yes	yes	yes	NA	Logs experimental data	blue
NA	NA	88.57142857	yes	#969696	no	2	NA	NA	legacy	NA	0	relative	1	n	2	2	106	0	0	106	0	0	0	0	0	106	106	106	0	0	106	0	3	3	106	2	0	0	0	2	2	106	106	yes	yes	yes	NA	Logs experimental data	blue
NA	NA	88.88888889	yes	#969696	no	2	NA	NA	legacy	NA	0	relative	1	n	2	2	107	0	0	107	0	0	0	0	0	107	107	107	0	0	107	0	3	3	107	2	0	0	0	2	2	107	107	yes	yes	yes	NA	Logs experimental data	blue
NA	NA	100	yes	#969696	no	3	NA	NA	legacy	NA	0	relative	1	n	3	3	108	0	0	108	0	0	0	0	0	108	108	108	0	1	108	0	4	4	108	3	0	0	0	3	3	108	108	yes	no	yes	NA	Logs experimental data	red
NA	NA	100	yes	#969696	no	3	NA	NA	legacy	NA	0	relative	1	m	3	3	109	0	0	109	0	0	0	0	0	109	109	109	0	1	109	0	4	4	109	3	0	0	0	3	3	109	109	yes	yes	yes	NA	Logs experimental data	blue
NA	NA	100	yes	#969696	no	3	NA	NA	legacy	NA	0	relative	1	n	3	3	110	0	0	110	0	0	0	0	0	110	110	110	0	1	110	0	4	4	110	3	0	0	0	3	3	110	110	yes	yes	yes	NA	Logs experimental data	green
NA	NA	100	yes	#969696	no	3	NA	NA	legacy	NA	0	relative	1	m	3	3	111	0	0	111	0	0	0	0	0	111	111	111	0	1	111	0	4	4	111	3	0	0	0	3	3	111	111	yes	yes	yes	NA	Logs experimental data	red
NA	NA	100	yes	#969696	no	3	NA	NA	legacy	NA	0	relative	1	m	3	3	112	0	0	112	0	0	0	0	0	112	112	112	0	1	112	0	4	4	112	3	0	0	0	3	3	112	112	yes	yes	yes	NA	Logs experimental data	green
NA	NA	100	yes	#969696	no	3	NA	NA	legacy	NA	0	relative	1	n	3	3	113	0	0	113	0	0	0	0	0	113	113	113	0	1	113	0	4	4	113	3	0	0	0	3	3	113	113	yes	yes	yes	NA	Logs experimental data	blue
NA	NA	100	yes	#969696	no	3	NA	NA	legacy	NA	0	relative	1	n	3	3	114	0	0	114	0	0	0	0	0	114	114	114	0	1	114	0	4	4	114	3	0	0	0	3	3	114	114	yes	yes	yes	NA	Logs experimental data	green
NA	NA	100	yes	#969696	no	3	NA	NA	legacy	NA	0	relative	1	m	3	3	115	0	0	115	0	0	0	0	0	115	115	115	0	1	115	0	4	4	115	3	0	0	0	3	3	115	115	yes	yes	yes	NA	Logs experimental data	red
NA	NA	100	yes	#969696	no	3	NA	NA	legacy	NA	0	relative	1	n	3	3	116	0	0	116	0	0	0	0	0	116	116	116	0	1	116	0	4	4	116	3	0	0	0	3	3	116	116	yes	yes	yes	NA	Logs experimental data	red
NA	NA	100	yes	#969696	no	3	NA	NA	legacy	NA	0	relative	1	m	3	3	117	0	0	117	0	0	0	0	0	117	117	117	0	1	117	0	4	4	117	3	0	0	0	3	3	117	117	yes	yes	yes	NA	Logs experimental data	red
NA	NA	100	yes	#969696	no	3	NA	NA	legacy	NA	0	relative	1	n	3	3	118	0	0	118	0	0	0	0	0	118	118	118	0	1	118	0	4	4	118	3	0	0	0	3	3	118	118	yes	yes	yes	NA	Logs experimental data	blue
NA	NA	100	yes	#969696	no	3	NA	NA	legacy	NA	0	relative	1	m	3	3	119	0	0	119	0	0	0	0	0	119	119	119	0	1	119	0	4	4	119	3	0	0	0	3	3	119	119	yes	yes	yes	NA	Logs experimental data	red
NA	NA	100	yes	#969696	no	3	NA	NA	legacy	NA	0	relative	1	n	3	3	120	0	0	120	0	0	0	0	0	120	120	120	0	1	120	0	4	4	120	3	0	0	0	3	3	120	120	yes	yes	yes	NA	Logs experimental data	green
NA	NA	100	yes	#969696	no	3	NA	NA	legacy	NA	0	relative	1	m	3	3	121	0	0	121	0	0	0	0	0	121	121	121	0	1	121	0	4	4	121	3	0	0	0	3	3	121	121	yes	yes	yes	NA	Logs experimental data	red
NA	NA	100	yes	#969696	no	3	NA	NA	legacy	NA	0	relative	1	m	3	3	122	0	0	122	0	0	0	0	0	122	122	122	0	1	122	0	4	4	122	3	0	0	0	3	3	122	122	yes	yes	yes	NA	Logs experimental data	green
NA	NA	100	yes	#969696	no	3	NA	NA	legacy	NA	0	relative	1	n	3	3	123	0	0	123	0	0	0	0	0	123	123	123	0	1	123	0	4	4	123	3	0	0	0	3	3	123	123	yes	yes	yes	NA	Logs experimental data	blue
NA	NA	100	yes	#969696	no	3	NA	NA	legacy	NA	0	relative	1	m	3	3	124	0	0	124	0	0	0	0	0	124	124	124	0	1	124	0	4	4	124	3	0	0	0	3	3	124	124	yes	yes	yes	NA	Logs experimental data	blue
NA	NA	100	yes	#969696	no	3	NA	NA	legacy	NA	0	relative	1	n	3	3	125	0	0	125	0	0	0	0	0	125	125	125	0	1	125	0	4	4	125	3	0	0	0	3	3	125	125	yes	yes	yes	NA	Logs experimental data	blue
NA	NA	100	yes	#969696	no	3	NA	NA	legacy	NA	0	relative	1	n	3	3	126	0	0	126	0	0	0	0	0	126	126	126	0	1	126	0	4	4	126	3	0	0	0	3	3	126	126	yes	yes	yes	NA	Logs experimental data	red
NA	NA	100	yes	#969696	no	3	NA	NA	legacy	NA	0	relative	1	m	3	3	127	0	0	127	0	0	0	0	0	127	127	127	0	1	127	0	4	4	127	3	0	0	0	3	3	127	127	yes	no	yes	NA	Logs experimental data	green
NA	NA	100	yes	#969696	no	3	NA	NA	legacy	NA	0	relative	1	m	3	3	128	0	0	128	0	0	0	0	0	128	128	128	0	1	128	0	4	4	128	3	0	0	0	3	3	128	128	yes	yes	yes	NA	Logs experimental data	red
NA	NA	100	yes	#969696	no	3	NA	NA	legacy	NA	0	relative	1	n	3	3	129	0	0	129	0	0	0	0	0	129	129	129	0	1	129	0	4	4	129	3	0	0	0	3	3	129	129	yes	yes	yes	NA	Logs experimental data	green
NA	NA	100	yes	#969696	no	3	NA	NA	legacy	NA	0	relative	1	m	3	3	130	0	0	130	0	0	0	0	0	130	130	130	0	1	130	0	4	4	130	3	0	0	0	3	3	130	130	yes	yes	yes	NA	Logs experimental data	green
NA	NA	95.83333333	yes	#969696	no	3	NA	NA	legacy	NA	0	relative	0	n	3	3	131	0	0	131	0	0	0	0	0	131	131	131	0	1	131	0	4	4	131	3	0	0	0	3	3	131	131	yes	yes	yes	NA	Logs experimental data	red
NA	NA	96	yes	#969696	no	3	NA	NA	legacy	NA	0	relative	1	m	3	3	132	0	0	132	0	0	0	0	0	132	132	132	0	1	132	0	4	4	132	3	0	0	0	3	3	132	132	yes	yes	yes	NA	Logs experimental data	red
NA	NA	96.15384615	yes	#969696	no	3	NA	NA	legacy	NA	0	relative	1	m	3	3	133	0	0	133	0	0	0	0	0	133	133	133	0	1	133	0	4	4	133	3	0	0	0	3	3	133	133	yes	yes	yes	NA	Logs experimental data	green
NA	NA	96.2962963	yes	#969696	no	3	NA	NA	legacy	NA	0	relative	1	n	3	3	134	0	0	134	0	0	0	0	0	134	134	134	0	1	134	0	4	4	134	3	0	0	0	3	3	134	134	yes	yes	yes	NA	Logs experimental data	green
NA	NA	96.42857143	yes	#969696	no	3	NA	NA	legacy	NA	0	relative	1	n	3	3	135	0	0	135	0	0	0	0	0	135	135	135	0	1	135	0	4	4	135	3	0	0	0	3	3	135	135	yes	yes	yes	NA	Logs experimental data	blue
NA	NA	96.55172414	yes	#969696	no	3	NA	NA	legacy	NA	0	relative	1	m	3	3	136	0	0	136	0	0	0	0	0	136	136	136	0	1	136	0	4	4	136	3	0	0	0	3	3	136	136	yes	yes	yes	NA	Logs experimental data	green
NA	NA	96.66666667	yes	#969696	no	3	NA	NA	legacy	NA	0	relative	1	m	3	3	137	0	0	137	0	0	0	0	0	137	137	137	0	1	137	0	4	4	137	3	0	0	0	3	3	137	137	yes	yes	yes	NA	Logs experimental data	green
NA	NA	96.77419355	yes	#969696	no	3	NA	NA	legacy	NA	0	relative	1	m	3	3	138	0	0	138	0	0	0	0	0	138	138	138	0	1	138	0	4	4	138	3	0	0	0	3	3	138	138	yes	yes	yes	NA	Logs experimental data	blue
NA	NA	96.875	yes	#969696	no	3	NA	NA	legacy	NA	0	relative	1	m	3	3	139	0	0	139	0	0	0	0	0	139	139	139	0	1	139	0	4	4	139	3	0	0	0	3	3	139	139	yes	yes	yes	NA	Logs experimental data	blue
NA	NA	96.96969697	yes	#969696	no	3	NA	NA	legacy	NA	0	relative	1	n	3	3	140	0	0	140	0	0	0	0	0	140	140	140	0	1	140	0	4	4	140	3	0	0	0	3	3	140	140	yes	yes	yes	NA	Logs experimental data	red
NA	NA	97.05882353	yes	#969696	no	3	NA	NA	legacy	NA	0	relative	1	n	3	3	141	0	0	141	0	0	0	0	0	141	141	141	0	1	141	0	4	4	141	3	0	0	0	3	3	141	141	yes	yes	yes	NA	Logs experimental data	green
NA	NA	97.14285714	yes	#969696	no	3	NA	NA	legacy	NA	0	relative	1	m	3	3	142	0	0	142	0	0	0	0	0	142	142	142	0	1	142	0	4	4	142	3	0	0	0	3	3	142	142	yes	yes	yes	NA	Logs experimental data	red
NA	NA	97.22222222	yes	#969696	no	3	NA	NA	legacy	NA	0	relative	1	m	3	3	143	0	0	143	0	0	0	0	0	143	143	143	0	1	143	0	4	4	143	3	0	0	0	3	3	143	143	yes	yes	yes	NA	Logs experimental data	blue
NA	NA	100	yes	#969696	no	4	NA	NA	legacy	NA	0	relative	1	n	4	4	144	0	0	144	0	0	0	0	0	144	144	144	0	2	144	0	5	5	144	4	0	0	0	4	4	144	144	yes	yes	yes	NA	Logs experimental data	green
NA	NA	100	yes	#969696	no	4	NA	NA	legacy	NA	0	relative	1	n	4	4	145	0	0	145	0	0	0	0	0	145	145	145	0	2	145	0	5	5	145	4	0	0	0	4	4	145	145	yes	yes	yes	NA	Logs experimental data	green
NA	NA	100	yes	#969696	no	4	NA	NA	legacy	NA	0	relative	1	m	4	4	146	0	0	146	0	0	0	0	0	146	146	146	0	2	146	0	5	5	146	4	0	0	0	4	4	146	146	yes	yes	yes	NA	Logs experimental data	red
NA	NA	75	yes	#969696	no	4	NA	NA	legacy	NA	0	relative	0	n	4	4	147	0	0	147	0	0	0	0	0	147	147	147	0	2	147	0	5	5	147	4	0	0	0	4	4	147	147	yes	yes	yes	NA	Logs experimental data	blue
NA	NA	80	yes	#969696	no	4	NA	NA	legacy	NA	0	relative	1	m	4	4	148	0	0	148	0	0	0	0	0	148	148	148	0	2	148	0	5	5	148	4	0	0	0	4	4	148	148	yes	yes	yes	NA	Logs experimental data	blue
NA	NA	83.33333333	yes	#969696	no	4	NA	NA	legacy	NA	0	relative	1	n	4	4	149	0	0	149	0	0	0	0	0	149	149	149	0	2	149	0	5	5	149	4	0	0	0	4	4	149	149	yes	no	yes	NA	Logs experimental data	red
NA	NA	85.71428571	yes	#969696	no	4	NA	NA	legacy	NA	0	relative	1	n	4	4	150	0	0	150	0	0	0	0	0	150	150	150	0	2	150	0	5	5	150	4	0	0	0	4	4	150	150	yes	yes	yes	NA	Logs experimental data	red
NA	NA	87.5	yes	#969696	no	4	NA	NA	legacy	NA	0	relative	1	n	4	4	151	0	0	151	0	0	0	0	0	151	151	151	0	2	151	0	5	5	151	4	0	0	0	4	4	151	151	yes	yes	yes	NA	Logs experimental data	blue
NA	NA	88.88888889	yes	#969696	no	4	NA	NA	legacy	NA	0	relative	1	m	4	4	152	0	0	152	0	0	0	0	0	152	152	152	0	2	152	0	5	5	152	4	0	0	0	4	4	152	152	yes	yes	yes	NA	Logs experimental data	blue
NA	NA	90	yes	#969696	no	4	NA	NA	legacy	NA	0	relative	1	m	4	4	153	0	0	153	0	0	0	0	0	153	153	153	0	2	153	0	5	5	153	4	0	0	0	4	4	153	153	yes	yes	yes	NA	Logs experimental data	green
NA	NA	90.90909091	yes	#969696	no	4	NA	NA	legacy	NA	0	relative	1	m	4	4	154	0	0	154	0	0	0	0	0	154	154	154	0	2	154	0	5	5	154	4	0	0	0	4	4	154	154	yes	yes	yes	NA	Logs experimental data	red
NA	NA	91.66666667	yes	#969696	no	4	NA	NA	legacy	NA	0	relative	1	n	4	4	155	0	0	155	0	0	0	0	0	155	155	155	0	2	155	0	5	5	155	4	0	0	0	4	4	155	155	yes	no	yes	NA	Logs experimental data	red
NA	NA	92.30769231	yes	#969696	no	4	NA	NA	legacy	NA	0	relative	1	m	4	4	156	0	0	156	0	0	0	0	0	156	156	156	0	2	156	0	5	5	156	4	0	0	0	4	4	156	156	yes	yes	yes	NA	Logs experimental data	green
NA	NA	92.85714286	yes	#969696	no	4	NA	NA	legacy	NA	0	relative	1	m	4	4	157	0	0	157	0	0	0	0	0	157	157	157	0	2	157	0	5	5	157	4	0	0	0	4	4	157	157	yes	yes	yes	NA	Logs experimental data	blue
NA	NA	93.33333333	yes	#969696	no	4	NA	NA	legacy	NA	0	relative	1	n	4	4	158	0	0	158	0	0	0	0	0	158	158	158	0	2	158	0	5	5	158	4	0	0	0	4	4	158	158	yes	yes	yes	NA	Logs experimental data	green
NA	NA	93.75	yes	#969696	no	4	NA	NA	legacy	NA	0	relative	1	n	4	4	159	0	0	159	0	0	0	0	0	159	159	159	0	2	159	0	5	5	159	4	0	0	0	4	4	159	159	yes	yes	yes	NA	Logs experimental data	blue
NA	NA	94.11764706	yes	#969696	no	4	NA	NA	legacy	NA	0	relative	1	n	4	4	160	0	0	160	0	0	0	0	0	160	160	160	0	2	160	0	5	5	160	4	0	0	0	4	4	160	160	yes	yes	yes	NA	Logs experimental data	red
NA	NA	94.44444444	yes	#969696	no	4	NA	NA	legacy	NA	0	relative	1	n	4	4	161	0	0	161	0	0	0	0	0	161	161	161	0	2	161	0	5	5	161	4	0	0	0	4	4	161	161	yes	yes	yes	NA	Logs experimental data	red
NA	NA	94.73684211	yes	#969696	no	4	NA	NA	legacy	NA	0	relative	1	n	4	4	162	0	0	162	0	0	0	0	0	162	162	162	0	2	162	0	5	5	162	4	0	0	0	4	4	162	162	yes	yes	yes	NA	Logs experimental data	red
NA	NA	95	yes	#969696	no	4	NA	NA	legacy	NA	0	relative	1	n	4	4	163	0	0	163	0	0	0	0	0	163	163	163	0	2	163	0	5	5	163	4	0	0	0	4	4	163	163	yes	yes	yes	NA	Logs experimental data	blue
NA	NA	95.23809524	yes	#969696	no	4	NA	NA	legacy	NA	0	relative	1	m	4	4	164	0	0	164	0	0	0	0	0	164	164	164	0	2	164	0	5	5	164	4	0	0	0	4	4	164	164	yes	yes	yes	NA	Logs experimental data	green
NA	NA	95.45454545	yes	#969696	no	4	NA	NA	legacy	NA	0	relative	1	n	4	4	165	0	0	165	0	0	0	0	0	165	165	165	0	2	165	0	5	5	165	4	0	0	0	4	4	165	165	yes	yes	yes	NA	Logs experimental data	blue
NA	NA	95.65217391	yes	#969696	no	4	NA	NA	legacy	NA	0	relative	1	n	4	4	166	0	0	166	0	0	0	0	0	166	166	166	0	2	166	0	5	5	166	4	0	0	0	4	4	166	166	yes	yes	yes	NA	Logs experimental data	blue
NA	NA	95.83333333	yes	#969696	no	4	NA	NA	legacy	NA	0	relative	1	n	4	4	167	0	0	167	0	0	0	0	0	167	167	167	0	2	167	0	5	5	167	4	0	0	0	4	4	167	167	yes	yes	yes	NA	Logs experimental data	red
NA	NA	96	yes	#969696	no	4	NA	NA	legacy	NA	0	relative	1	n	4	4	168	0	0	168	0	0	0	0	0	168	168	168	0	2	168	0	5	5	168	4	0	0	0	4	4	168	168	yes	yes	yes	NA	Logs experimental data	green
NA	NA	96.15384615	yes	#969696	no	4	NA	NA	legacy	NA	0	relative	1	m	4	4	169	0	0	169	0	0	0	0	0	169	169	169	0	2	169	0	5	5	169	4	0	0	0	4	4	169	169	yes	yes	yes	NA	Logs experimental data	blue
NA	NA	96.2962963	yes	#969696	no	4	NA	NA	legacy	NA	0	relative	1	m	4	4	170	0	0	170	0	0	0	0	0	170	170	170	0	2	170	0	5	5	170	4	0	0	0	4	4	170	170	yes	yes	yes	NA	Logs experimental data	red
NA	NA	96.42857143	yes	#969696	no	4	NA	NA	legacy	NA	0	relative	1	m	4	4	171	0	0	171	0	0	0	0	0	171	171	171	0	2	171	0	5	5	171	4	0	0	0	4	4	171	171	yes	yes	yes	NA	Logs experimental data	red
NA	NA	96.55172414	yes	#969696	no	4	NA	NA	legacy	NA	0	relative	1	m	4	4	172	0	0	172	0	0	0	0	0	172	172	172	0	2	172	0	5	5	172	4	0	0	0	4	4	172	172	yes	yes	yes	NA	Logs experimental data	red
NA	NA	96.66666667	yes	#969696	no	4	NA	NA	legacy	NA	0	relative	1	m	4	4	173	0	0	173	0	0	0	0	0	173	173	173	0	2	173	0	5	5	173	4	0	0	0	4	4	173	173	yes	yes	yes	NA	Logs experimental data	green
NA	NA	96.77419355	yes	#969696	no	4	NA	NA	legacy	NA	0	relative	1	m	4	4	174	0	0	174	0	0	0	0	0	174	174	174	0	2	174	0	5	5	174	4	0	0	0	4	4	174	174	yes	yes	yes	NA	Logs experimental data	green
NA	NA	96.875	yes	#969696	no	4	NA	NA	legacy	NA	0	relative	1	m	4	4	175	0	0	175	0	0	0	0	0	175	175	175	0	2	175	0	5	5	175	4	0	0	0	4	4	175	175	yes	yes	yes	NA	Logs experimental data	blue
NA	NA	96.96969697	yes	#969696	no	4	NA	NA	legacy	NA	0	relative	1	n	4	4	176	0	0	176	0	0	0	0	0	176	176	176	0	2	176	0	5	5	176	4	0	0	0	4	4	176	176	yes	yes	yes	NA	Logs experimental data	green
NA	NA	97.05882353	yes	#969696	no	4	NA	NA	legacy	NA	0	relative	1	n	4	4	177	0	0	177	0	0	0	0	0	177	177	177	0	2	177	0	5	5	177	4	0	0	0	4	4	177	177	yes	yes	yes	NA	Logs experimental data	green
NA	NA	97.14285714	yes	#969696	no	4	NA	NA	legacy	NA	0	relative	1	n	4	4	178	0	0	178	0	0	0	0	0	178	178	178	0	2	178	0	5	5	178	4	0	0	0	4	4	178	178	yes	no	yes	NA	Logs experimental data	blue
NA	NA	97.22222222	yes	#969696	no	4	NA	NA	legacy	NA	0	relative	1	n	4	4	179	0	0	179	0	0	0	0	0	179	179	179	0	2	179	0	5	5	179	4	0	0	0	4	4	179	179	yes	yes	yes	NA	Logs experimental data	blue
NA	NA	100	yes	#969696	no	5	NA	NA	legacy	NA	0	relative	1	n	5	5	180	0	0	180	0	0	0	0	0	180	180	180	0	3	180	0	6	6	180	5	0	0	0	5	5	180	180	yes	yes	yes	NA	Logs experimental data	blue
NA	NA	100	yes	#969696	no	5	NA	NA	legacy	NA	0	relative	1	m	5	5	181	0	0	181	0	0	0	0	0	181	181	181	0	3	181	0	6	6	181	5	0	0	0	5	5	181	181	yes	yes	yes	NA	Logs experimental data	red
NA	NA	100	yes	#969696	no	5	NA	NA	legacy	NA	0	relative	1	m	5	5	182	0	0	182	0	0	0	0	0	182	182	182	0	3	182	0	6	6	182	5	0	0	0	5	5	182	182	yes	yes	yes	NA	Logs experimental data	red
NA	NA	100	yes	#969696	no	5	NA	NA	legacy	NA	0	relative	1	m	5	5	183	0	0	183	0	0	0	0	0	183	183	183	0	3	183	0	6	6	183	5	0	0	0	5	5	183	183	yes	yes	yes	NA	Logs experimental data	red
NA	NA	100	yes	#969696	no	5	NA	NA	legacy	NA	0	relative	1	n	5	5	184	0	0	184	0	0	0	0	0	184	184	184	0	3	184	0	6	6	184	5	0	0	0	5	5	184	184	yes	yes	yes	NA	Logs experimental data	blue
NA	NA	100	yes	#969696	no	5	NA	NA	legacy	NA	0	relative	1	n	5	5	185	0	0	185	0	0	0	0	0	185	185	185	0	3	185	0	6	6	185	5	0	0	0	5	5	185	185	yes	yes	yes	NA	Logs experimental data	blue
NA	NA	100	yes	#969696	no	5	NA	NA	legacy	NA	0	relative	1	n	5	5	186	0	0	186	0	0	0	0	0	186	186	186	0	3	186	0	6	6	186	5	0	0	0	5	5	186	186	yes	yes	yes	NA	Logs experimental data	red
NA	NA	100	yes	#969696	no	5	NA	NA	legacy	NA	0	relative	1	n	5	5	187	0	0	187	0	0	0	0	0	187	187	187	0	3	187	0	6	6	187	5	0	0	0	5	5	187	187	yes	yes	yes	NA	Logs experimental data	green
NA	NA	100	yes	#969696	no	5	NA	NA	legacy	NA	0	relative	1	n	5	5	188	0	0	188	0	0	0	0	0	188	188	188	0	3	188	0	6	6	188	5	0	0	0	5	5	188	188	yes	yes	yes	NA	Logs experimental data	green
NA	NA	100	yes	#969696	no	5	NA	NA	legacy	NA	0	relative	1	m	5	5	189	0	0	189	0	0	0	0	0	189	189	189	0	3	189	0	6	6	189	5	0	0	0	5	5	189	189	yes	yes	yes	NA	Logs experimental data	green
NA	NA	100	yes	#969696	no	5	NA	NA	legacy	NA	0	relative	1	m	5	5	190	0	0	190	0	0	0	0	0	190	190	190	0	3	190	0	6	6	190	5	0	0	0	5	5	190	190	yes	yes	yes	NA	Logs experimental data	blue
NA	NA	100	yes	#969696	no	5	NA	NA	legacy	NA	0	relative	1	n	5	5	191	0	0	191	0	0	0	0	0	191	191	191	0	3	191	0	6	6	191	5	0	0	0	5	5	191	191	yes	yes	yes	NA	Logs experimental data	red
NA	NA	100	yes	#969696	no	5	NA	NA	legacy	NA	0	relative	1	n	5	5	192	0	0	192	0	0	0	0	0	192	192	192	0	3	192	0	6	6	192	5	0	0	0	5	5	192	192	yes	yes	yes	NA	Logs experimental data	blue
NA	NA	100	yes	#969696	no	5	NA	NA	legacy	NA	0	relative	1	m	5	5	193	0	0	193	0	0	0	0	0	193	193	193	0	3	193	0	6	6	193	5	0	0	0	5	5	193	193	yes	yes	yes	NA	Logs experimental data	blue
NA	NA	100	yes	#969696	no	5	NA	NA	legacy	NA	0	relative	1	m	5	5	194	0	0	194	0	0	0	0	0	194	194	194	0	3	194	0	6	6	194	5	0	0	0	5	5	194	194	yes	no	yes	NA	Logs experimental data	green
NA	NA	100	yes	#969696	no	5	NA	NA	legacy	NA	0	relative	1	n	5	5	195	0	0	195	0	0	0	0	0	195	195	195	0	3	195	0	6	6	195	5	0	0	0	5	5	195	195	yes	yes	yes	NA	Logs experimental data	blue
NA	NA	100	yes	#969696	no	5	NA	NA	legacy	NA	0	relative	1	m	5	5	196	0	0	196	0	0	0	0	0	196	196	196	0	3	196	0	6	6	196	5	0	0	0	5	5	196	196	yes	yes	yes	NA	Logs experimental data	green
NA	NA	100	yes	#969696	no	5	NA	NA	legacy	NA	0	relative	1	n	5	5	197	0	0	197	0	0	0	0	0	197	197	197	0	3	197	0	6	6	197	5	0	0	0	5	5	197	197	yes	yes	yes	NA	Logs experimental data	blue
NA	NA	100	yes	#969696	no	5	NA	NA	legacy	NA	0	relative	1	n	5	5	198	0	0	198	0	0	0	0	0	198	198	198	0	3	198	0	6	6	198	5	0	0	0	5	5	198	198	yes	yes	yes	NA	Logs experimental data	blue
NA	NA	100	yes	#969696	no	5	NA	NA	legacy	NA	0	relative	1	m	5	5	199	0	0	199	0	0	0	0	0	199	199	199	0	3	199	0	6	6	199	5	0	0	0	5	5	199	199	yes	yes	yes	NA	Logs experimental data	red
NA	NA	100	yes	#969696	no	5	NA	NA	legacy	NA	0	relative	1	m	5	5	200	0	0	200	0	0	0	0	0	200	200	200	0	3	200	0	6	6	200	5	0	0	0	5	5	200	200	yes	no	yes	NA	Logs experimental data	red
NA	NA	100	yes	#969696	no	5	NA	NA	legacy	NA	0	relative	1	m	5	5	201	0	0	201	0	0	0	0	0	201	201	201	0	3	201	0	6	6	201	5	0	0	0	5	5	201	201	yes	yes	yes	NA	Logs experimental data	blue
NA	NA	100	yes	#969696	no	5	NA	NA	legacy	NA	0	relative	1	n	5	5	202	0	0	202	0	0	0	0	0	202	202	202	0	3	202	0	6	6	202	5	0	0	0	5	5	202	202	yes	no	yes	NA	Logs experimental data	red
NA	NA	100	yes	#969696	no	5	NA	NA	legacy	NA	0	relative	1	m	5	5	203	0	0	203	0	0	0	0	0	203	203	203	0	3	203	0	6	6	203	5	0	0	0	5	5	203	203	yes	yes	yes	NA	Logs experimental data	red
NA	NA	100	yes	#969696	no	5	NA	NA	legacy	NA	0	relative	1	m	5	5	204	0	0	204	0	0	0	0	0	204	204	204	0	3	204	0	6	6	204	5	0	0	0	5	5	204	204	yes	yes	yes	NA	Logs experimental data	blue
NA	NA	100	yes	#969696	no	5	NA	NA	legacy	NA	0	relative	1	n	5	5	205	0	0	205	0	0	0	0	0	205	205	205	0	3	205	0	6	6	205	5	0	0	0	5	5	205	205	yes	yes	yes	NA	Logs experimental data	red
NA	NA	100	yes	#969696	no	5	NA	NA	legacy	NA	0	relative	1	m	5	5	206	0	0	206	0	0	0	0	0	206	206	206	0	3	206	0	6	6	206	5	0	0	0	5	5	206	206	yes	yes	yes	NA	Logs experimental data	green
NA	NA	100	yes	#969696	no	5	NA	NA	legacy	NA	0	relative	1	m	5	5	207	0	0	207	0	0	0	0	0	207	207	207	0	3	207	0	6	6	207	5	0	0	0	5	5	207	207	yes	yes	yes	NA	Logs experimental data	green
NA	NA	100	yes	#969696	no	5	NA	NA	legacy	NA	0	relative	1	m	5	5	208	0	0	208	0	0	0	0	0	208	208	208	0	3	208	0	6	6	208	5	0	0	0	5	5	208	208	yes	yes	yes	NA	Logs experimental data	red
NA	NA	100	yes	#969696	no	5	NA	NA	legacy	NA	0	relative	1	n	5	5	209	0	0	209	0	0	0	0	0	209	209	209	0	3	209	0	6	6	209	5	0	0	0	5	5	209	209	yes	yes	yes	NA	Logs experimental data	red
NA	NA	100	yes	#969696	no	5	NA	NA	legacy	NA	0	relative	1	n	5	5	210	0	0	210	0	0	0	0	0	210	210	210	0	3	210	0	6	6	210	5	0	0	0	5	5	210	210	yes	yes	yes	NA	Logs experimental data	blue
NA	NA	100	yes	#969696	no	5	NA	NA	legacy	NA	0	relative	1	m	5	5	211	0	0	211	0	0	0	0	0	211	211	211	0	3	211	0	6	6	211	5	0	0	0	5	5	211	211	yes	yes	yes	NA	Logs experimental data	green
NA	NA	100	yes	#969696	no	5	NA	NA	legacy	NA	0	relative	1	n	5	5	212	0	0	212	0	0	0	0	0	212	212	212	0	3	212	0	6	6	212	5	0	0	0	5	5	212	212	yes	yes	yes	NA	Logs experimental data	red
NA	NA	100	yes	#969696	no	5	NA	NA	legacy	NA	0	relative	1	n	5	5	213	0	0	213	0	0	0	0	0	213	213	213	0	3	213	0	6	6	213	5	0	0	0	5	5	213	213	yes	yes	yes	NA	Logs experimental data	green
NA	NA	100	yes	#969696	no	5	NA	NA	legacy	NA	0	relative	1	n	5	5	214	0	0	214	0	0	0	0	0	214	214	214	0	3	214	0	6	6	214	5	0	0	0	5	5	214	214	yes	yes	yes	NA	Logs experimental data	red
NA	NA	100	yes	#969696	no	5	NA	NA	legacy	NA	0	relative	1	n	5	5	215	0	0	215	0	0	0	0	0	215	215	215	0	3	215	0	6	6	215	5	0	0	0	5	5	215	215	yes	yes	yes	NA	Logs experimental data	green
NA	NA	100	yes	#969696	no	6	NA	NA	legacy	NA	0	relative	1	n	6	6	216	0	0	216	0	0	0	0	0	216	216	216	0	4	216	0	7	7	216	6	0	0	0	6	6	216	216	yes	yes	yes	NA	Logs experimental data	blue
NA	NA	50	yes	#969696	no	6	NA	NA	legacy	NA	0	relative	0	m	6	6	217	0	0	217	0	0	0	0	0	217	217	217	0	4	217	0	7	7	217	6	0	0	0	6	6	217	217	yes	yes	yes	NA	Logs experimental data	blue
NA	NA	66.66666667	yes	#969696	no	6	NA	NA	legacy	NA	0	relative	1	n	6	6	218	0	0	218	0	0	0	0	0	218	218	218	0	4	218	0	7	7	218	6	0	0	0	6	6	218	218	yes	yes	yes	NA	Logs experimental data	red
NA	NA	75	yes	#969696	no	6	NA	NA	legacy	NA	0	relative	1	n	6	6	219	0	0	219	0	0	0	0	0	219	219	219	0	4	219	0	7	7	219	6	0	0	0	6	6	219	219	yes	yes	yes	NA	Logs experimental data	green
NA	NA	80	yes	#969696	no	6	NA	NA	legacy	NA	0	relative	1	n	6	6	220	0	0	220	0	0	0	0	0	220	220	220	0	4	220	0	7	7	220	6	0	0	0	6	6	220	220	yes	yes	yes	NA	Logs experimental data	blue
NA	NA	83.33333333	yes	#969696	no	6	NA	NA	legacy	NA	0	relative	1	n	6	6	221	0	0	221	0	0	0	0	0	221	221	221	0	4	221	0	7	7	221	6	0	0	0	6	6	221	221	yes	yes	yes	NA	Logs experimental data	green
NA	NA	85.71428571	yes	#969696	no	6	NA	NA	legacy	NA	0	relative	1	m	6	6	222	0	0	222	0	0	0	0	0	222	222	222	0	4	222	0	7	7	222	6	0	0	0	6	6	222	222	yes	yes	yes	NA	Logs experimental data	green
NA	NA	87.5	yes	#969696	no	6	NA	NA	legacy	NA	0	relative	1	m	6	6	223	0	0	223	0	0	0	0	0	223	223	223	0	4	223	0	7	7	223	6	0	0	0	6	6	223	223	yes	yes	yes	NA	Logs experimental data	blue
NA	NA	88.88888889	yes	#969696	no	6	NA	NA	legacy	NA	0	relative	1	n	6	6	224	0	0	224	0	0	0	0	0	224	224	224	0	4	224	0	7	7	224	6	0	0	0	6	6	224	224	yes	yes	yes	NA	Logs experimental data	red
NA	NA	90	yes	#969696	no	6	NA	NA	legacy	NA	0	relative	1	n	6	6	225	0	0	225	0	0	0	0	0	225	225	225	0	4	225	0	7	7	225	6	0	0	0	6	6	225	225	yes	yes	yes	NA	Logs experimental data	green
NA	NA	90.90909091	yes	#969696	no	6	NA	NA	legacy	NA	0	relative	1	m	6	6	226	0	0	226	0	0	0	0	0	226	226	226	0	4	226	0	7	7	226	6	0	0	0	6	6	226	226	yes	yes	yes	NA	Logs experimental data	blue
NA	NA	91.66666667	yes	#969696	no	6	NA	NA	legacy	NA	0	relative	1	n	6	6	227	0	0	227	0	0	0	0	0	227	227	227	0	4	227	0	7	7	227	6	0	0	0	6	6	227	227	yes	yes	yes	NA	Logs experimental data	red
NA	NA	92.30769231	yes	#969696	no	6	NA	NA	legacy	NA	0	relative	1	m	6	6	228	0	0	228	0	0	0	0	0	228	228	228	0	4	228	0	7	7	228	6	0	0	0	6	6	228	228	yes	yes	yes	NA	Logs experimental data	green
NA	NA	92.85714286	yes	#969696	no	6	NA	NA	legacy	NA	0	relative	1	n	6	6	229	0	0	229	0	0	0	0	0	229	229	229	0	4	229	0	7	7	229	6	0	0	0	6	6	229	229	yes	yes	yes	NA	Logs experimental data	red
NA	NA	93.33333333	yes	#969696	no	6	NA	NA	legacy	NA	0	relative	1	m	6	6	230	0	0	230	0	0	0	0	0	230	230	230	0	4	230	0	7	7	230	6	0	0	0	6	6	230	230	yes	no	yes	NA	Logs experimental data	blue
NA	NA	93.75	yes	#969696	no	6	NA	NA	legacy	NA	0	relative	1	m	6	6	231	0	0	231	0	0	0	0	0	231	231	231	0	4	231	0	7	7	231	6	0	0	0	6	6	231	231	yes	yes	yes	NA	Logs experimental data	red
NA	NA	94.11764706	yes	#969696	no	6	NA	NA	legacy	NA	0	relative	1	m	6	6	232	0	0	232	0	0	0	0	0	232	232	232	0	4	232	0	7	7	232	6	0	0	0	6	6	232	232	yes	yes	yes	NA	Logs experimental data	blue
NA	NA	94.44444444	yes	#969696	no	6	NA	NA	legacy	NA	0	relative	1	m	6	6	233	0	0	233	0	0	0	0	0	233	233	233	0	4	233	0	7	7	233	6	0	0	0	6	6	233	233	yes	yes	yes	NA	Logs experimental data	green
NA	NA	94.73684211	yes	#969696	no	6	NA	NA	legacy	NA	0	relative	1	n	6	6	234	0	0	234	0	0	0	0	0	234	234	234	0	4	234	0	7	7	234	6	0	0	0	6	6	234	234	yes	yes	yes	NA	Logs experimental data	red
NA	NA	95	yes	#969696	no	6	NA	NA	legacy	NA	0	relative	1	n	6	6	235	0	0	235	0	0	0	0	0	235	235	235	0	4	235	0	7	7	235	6	0	0	0	6	6	235	235	yes	yes	yes	NA	Logs experimental data	green
NA	NA	95.23809524	yes	#969696	no	6	NA	NA	legacy	NA	0	relative	1	n	6	6	236	0	0	236	0	0	0	0	0	236	236	236	0	4	236	0	7	7	236	6	0	0	0	6	6	236	236	yes	yes	yes	NA	Logs experimental data	green
NA	NA	95.45454545	yes	#969696	no	6	NA	NA	legacy	NA	0	relative	1	n	6	6	237	0	0	237	0	0	0	0	0	237	237	237	0	4	237	0	7	7	237	6	0	0	0	6	6	237	237	yes	yes	yes	NA	Logs experimental data	blue
NA	NA	95.65217391	yes	#969696	no	6	NA	NA	legacy	NA	0	relative	1	n	6	6	238	0	0	238	0	0	0	0	0	238	238	238	0	4	238	0	7	7	238	6	0	0	0	6	6	238	238	yes	yes	yes	NA	Logs experimental data	red
NA	NA	95.83333333	yes	#969696	no	6	NA	NA	legacy	NA	0	relative	1	n	6	6	239	0	0	239	0	0	0	0	0	239	239	239	0	4	239	0	7	7	239	6	0	0	0	6	6	239	239	yes	yes	yes	NA	Logs experimental data	red
NA	NA	96	yes	#969696	no	6	NA	NA	legacy	NA	0	relative	1	n	6	6	240	0	0	240	0	0	0	0	0	240	240	240	0	4	240	0	7	7	240	6	0	0	0	6	6	240	240	yes	yes	yes	NA	Logs experimental data	blue
NA	NA	96.15384615	yes	#969696	no	6	NA	NA	legacy	NA	0	relative	1	n	6	6	241	0	0	241	0	0	0	0	0	241	241	241	0	4	241	0	7	7	241	6	0	0	0	6	6	241	241	yes	yes	yes	NA	Logs experimental data	green
NA	NA	96.2962963	yes	#969696	no	6	NA	NA	legacy	NA	0	relative	1	m	6	6	242	0	0	242	0	0	0	0	0	242	242	242	0	4	242	0	7	7	242	6	0	0	0	6	6	242	242	yes	yes	yes	NA	Logs experimental data	red
NA	NA	96.42857143	yes	#969696	no	6	NA	NA	legacy	NA	0	relative	1	n	6	6	243	0	0	243	0	0	0	0	0	243	243	243	0	4	243	0	7	7	243	6	0	0	0	6	6	243	243	yes	yes	yes	NA	Logs experimental data	red
NA	NA	96.55172414	yes	#969696	no	6	NA	NA	legacy	NA	0	relative	1	m	6	6	244	0	0	244	0	0	0	0	0	244	244	244	0	4	244	0	7	7	244	6	0	0	0	6	6	244	244	yes	yes	yes	NA	Logs experimental data	blue
NA	NA	96.66666667	yes	#969696	no	6	NA	NA	legacy	NA	0	relative	1	m	6	6	245	0	0	245	0	0	0	0	0	245	245	245	0	4	245	0	7	7	245	6	0	0	0	6	6	245	245	yes	yes	yes	NA	Logs experimental data	blue
NA	NA	96.77419355	yes	#969696	no	6	NA	NA	legacy	NA	0	relative	1	n	6	6	246	0	0	246	0	0	0	0	0	246	246	246	0	4	246	0	7	7	246	6	0	0	0	6	6	246	246	yes	yes	yes	NA	Logs experimental data	blue
NA	NA	96.875	yes	#969696	no	6	NA	NA	legacy	NA	0	relative	1	m	6	6	247	0	0	247	0	0	0	0	0	247	247	247	0	4	247	0	7	7	247	6	0	0	0	6	6	247	247	yes	yes	yes	NA	Logs experimental data	red
NA	NA	96.96969697	yes	#969696	no	6	NA	NA	legacy	NA	0	relative	1	n	6	6	248	0	0	248	0	0	0	0	0	248	248	248	0	4	248	0	7	7	248	6	0	0	0	6	6	248	248	yes	yes	yes	NA	Logs experimental data	green
NA	NA	97.05882353	yes	#969696	no	6	NA	NA	legacy	NA	0	relative	1	m	6	6	249	0	0	249	0	0	0	0	0	249	249	249	0	4	249	0	7	7	249	6	0	0	0	6	6	249	249	yes	yes	yes	NA	Logs experimental data	green
NA	NA	97.14285714	yes	#969696	no	6	NA	NA	legacy	NA	0	relative	1	n	6	6	250	0	0	250	0	0	0	0	0	250	250	250	0	4	250	0	7	7	250	6	0	0	0	6	6	250	250	yes	yes	yes	NA	Logs experimental data	red
NA	NA	97.22222222	yes	#969696	no	6	NA	NA	legacy	NA	0	relative	1	n	6	6	251	0	0	251	0	0	0	0	0	251	251	251	0	4	251	0	7	7	251	6	0	0	0	6	6	251	251	yes	yes	yes	NA	Logs experimental data	blue
NA	NA	100	yes	#969696	no	7	NA	NA	legacy	NA	0	relative	1	n	7	7	252	0	0	252	0	0	0	0	0	252	252	252	0	5	252	0	8	8	252	7	0	0	0	7	7	252	252	yes	yes	yes	NA	Logs experimental data	green
NA	NA	100	yes	#969696	no	7	NA	NA	legacy	NA	0	relative	1	n	7	7	253	0	0	253	0	0	0	0	0	253	253	253	0	5	253	0	8	8	253	7	0	0	0	7	7	253	253	yes	no	yes	NA	Logs experimental data	blue
NA	NA	100	yes	#969696	no	7	NA	NA	legacy	NA	0	relative	1	m	7	7	254	0	0	254	0	0	0	0	0	254	254	254	0	5	254	0	8	8	254	7	0	0	0	7	7	254	254	yes	yes	yes	NA	Logs experimental data	green
NA	NA	100	yes	#969696	no	7	NA	NA	legacy	NA	0	relative	1	m	7	7	255	0	0	255	0	0	0	0	0	255	255	255	0	5	255	0	8	8	255	7	0	0	0	7	7	255	255	yes	yes	yes	NA	Logs experimental data	blue
NA	NA	100	yes	#969696	no	7	NA	NA	legacy	NA	0	relative	1	n	7	7	256	0	0	256	0	0	0	0	0	256	256	256	0	5	256	0	8	8	256	7	0	0	0	7	7	256	256	yes	yes	yes	NA	Logs experimental data	blue
NA	NA	100	yes	#969696	no	7	NA	NA	legacy	NA	0	relative	1	n	7	7	257	0	0	257	0	0	0	0	0	257	257	257	0	5	257	0	8	8	257	7	0	0	0	7	7	257	257	yes	yes	yes	NA	Logs experimental data	green
NA	NA	100	yes	#969696	no	7	NA	NA	legacy	NA	0	relative	1	m	7	7	258	0	0	258	0	0	0	0	0	258	258	258	0	5	258	0	8	8	258	7	0	0	0	7	7	258	258	yes	yes	yes	NA	Logs experimental data	blue
NA	NA	100	yes	#969696	no	7	NA	NA	legacy	NA	0	relative	1	n	7	7	259	0	0	259	0	0	0	0	0	259	259	259	0	5	259	0	8	8	259	7	0	0	0	7	7	259	259	yes	no	yes	NA	Logs experimental data	red
NA	NA	100	yes	#969696	no	7	NA	NA	legacy	NA	0	relative	1	n	7	7	260	0	0	260	0	0	0	0	0	260	260	260	0	5	260	0	8	8	260	7	0	0	0	7	7	260	260	yes	yes	yes	NA	Logs experimental data	red
NA	NA	100	yes	#969696	no	7	NA	NA	legacy	NA	0	relative	1	n	7	7	261	0	0	261	0	0	0	0	0	261	261	261	0	5	261	0	8	8	261	7	0	0	0	7	7	261	261	yes	yes	yes	NA	Logs experimental data	red
NA	NA	100	yes	#969696	no	7	NA	NA	legacy	NA	0	relative	1	n	7	7	262	0	0	262	0	0	0	0	0	262	262	262	0	5	262	0	8	8	262	7	0	0	0	7	7	262	262	yes	yes	yes	NA	Logs experimental data	green
NA	NA	100	yes	#969696	no	7	NA	NA	legacy	NA	0	relative	1	n	7	7	263	0	0	263	0	0	0	0	0	263	263	263	0	5	263	0	8	8	263	7	0	0	0	7	7	263	263	yes	yes	yes	NA	Logs experimental data	blue
NA	NA	100	yes	#969696	no	7	NA	NA	legacy	NA	0	relative	1	m	7	7	264	0	0	264	0	0	0	0	0	264	264	264	0	5	264	0	8	8	264	7	0	0	0	7	7	264	264	yes	yes	yes	NA	Logs experimental data	red
NA	NA	92.85714286	yes	#969696	no	7	NA	NA	legacy	NA	0	relative	0	m	7	7	265	0	0	265	0	0	0	0	0	265	265	265	0	5	265	0	8	8	265	7	0	0	0	7	7	265	265	yes	yes	yes	NA	Logs experimental data	green
NA	NA	93.33333333	yes	#969696	no	7	NA	NA	legacy	NA	0	relative	1	m	7	7	266	0	0	266	0	0	0	0	0	266	266	266	0	5	266	0	8	8	266	7	0	0	0	7	7	266	266	yes	yes	yes	NA	Logs experimental data	blue
NA	NA	93.75	yes	#969696	no	7	NA	NA	legacy	NA	0	relative	1	m	7	7	267	0	0	267	0	0	0	0	0	267	267	267	0	5	267	0	8	8	267	7	0	0	0	7	7	267	267	yes	yes	yes	NA	Logs experimental data	blue
NA	NA	94.11764706	yes	#969696	no	7	NA	NA	legacy	NA	0	relative	1	n	7	7	268	0	0	268	0	0	0	0	0	268	268	268	0	5	268	0	8	8	268	7	0	0	0	7	7	268	268	yes	yes	yes	NA	Logs experimental data	blue
NA	NA	94.44444444	yes	#969696	no	7	NA	NA	legacy	NA	0	relative	1	n	7	7	269	0	0	269	0	0	0	0	0	269	269	269	0	5	269	0	8	8	269	7	0	0	0	7	7	269	269	yes	yes	yes	NA	Logs experimental data	green
NA	NA	94.73684211	yes	#969696	no	7	NA	NA	legacy	NA	0	relative	1	m	7	7	270	0	0	270	0	0	0	0	0	270	270	270	0	5	270	0	8	8	270	7	0	0	0	7	7	270	270	yes	yes	yes	NA	Logs experimental data	red
NA	NA	95	yes	#969696	no	7	NA	NA	legacy	NA	0	relative	1	m	7	7	271	0	0	271	0	0	0	0	0	271	271	271	0	5	271	0	8	8	271	7	0	0	0	7	7	271	271	yes	yes	yes	NA	Logs experimental data	red
NA	NA	95.23809524	yes	#969696	no	7	NA	NA	legacy	NA	0	relative	1	m	7	7	272	0	0	272	0	0	0	0	0	272	272	272	0	5	272	0	8	8	272	7	0	0	0	7	7	272	272	yes	yes	yes	NA	Logs experimental data	red
NA	NA	95.45454545	yes	#969696	no	7	NA	NA	legacy	NA	0	relative	1	n	7	7	273	0	0	273	0	0	0	0	0	273	273	273	0	5	273	0	8	8	273	7	0	0	0	7	7	273	273	yes	yes	yes	NA	Logs experimental data	blue
NA	NA	95.65217391	yes	#969696	no	7	NA	NA	legacy	NA	0	relative	1	m	7	7	274	0	0	274	0	0	0	0	0	274	274	274	0	5	274	0	8	8	274	7	0	0	0	7	7	274	274	yes	yes	yes	NA	Logs experimental data	green
NA	NA	95.83333333	yes	#969696	no	7	NA	NA	legacy	NA	0	relative	1	m	7	7	275	0	0	275	0	0	0	0	0	275	275	275	0	5	275	0	8	8	275	7	0	0	0	7	7	275	275	yes	yes	yes	NA	Logs experimental data	blue
NA	NA	96	yes	#969696	no	7	NA	NA	legacy	NA	0	relative	1	n	7	7	276	0	0	276	0	0	0	0	0	276	276	276	0	5	276	0	8	8	276	7	0	0	0	7	7	276	276	yes	yes	yes	NA	Logs experimental data	green
NA	NA	96.15384615	yes	#969696	no	7	NA	NA	legacy	NA	0	relative	1	n	7	7	277	0	0	277	0	0	0	0	0	277	277	277	0	5	277	0	8	8	277	7	0	0	0	7	7	277	277	yes	yes	yes	NA	Logs experimental data	red
NA	NA	96.2962963	yes	#969696	no	7	NA	NA	legacy	NA	0	relative	1	n	7	7	278	0	0	278	0	0	0	0	0	278	278	278	0	5	278	0	8	8	278	7	0	0	0	7	7	278	278	yes	yes	yes	NA	Logs experimental data	blue
NA	NA	96.42857143	yes	#969696	no	7	NA	NA	legacy	NA	0	relative	1	m	7	7	279	0	0	279	0	0	0	0	0	279	279	279	0	5	279	0	8	8	279	7	0	0	0	7	7	279	279	yes	yes	yes	NA	Logs experimental data	red
NA	NA	96.55172414	yes	#969696	no	7	NA	NA	legacy	NA	0	relative	1	m	7	7	280	0	0	280	0	0	0	0	0	280	280	280	0	5	280	0	8	8	280	7	0	0	0	7	7	280	280	yes	yes	yes	NA	Logs experimental data	red
NA	NA	96.66666667	yes	#969696	no	7	NA	NA	legacy	NA	0	relative	1	m	7	7	281	0	0	281	0	0	0	0	0	281	281	281	0	5	281	0	8	8	281	7	0	0	0	7	7	281	281	yes	yes	yes	NA	Logs experimental data	green
NA	NA	96.77419355	yes	#969696	no	7	NA	NA	legacy	NA	0	relative	1	n	7	7	282	0	0	282	0	0	0	0	0	282	282	282	0	5	282	0	8	8	282	7	0	0	0	7	7	282	282	yes	yes	yes	NA	Logs experimental data	blue
NA	NA	93.75	yes	#969696	no	7	NA	NA	legacy	NA	0	relative	0	n	7	7	283	0	0	283	0	0	0	0	0	283	283	283	0	5	283	0	8	8	283	7	0	0	0	7	7	283	283	yes	yes	yes	NA	Logs experimental data	red
NA	NA	93.93939394	yes	#969696	no	7	NA	NA	legacy	NA	0	relative	1	m	7	7	284	0	0	284	0	0	0	0	0	284	284	284	0	5	284	0	8	8	284	7	0	0	0	7	7	284	284	yes	yes	yes	NA	Logs experimental data	blue
NA	NA	94.11764706	yes	#969696	no	7	NA	NA	legacy	NA	0	relative	1	n	7	7	285	0	0	285	0	0	0	0	0	285	285	285	0	5	285	0	8	8	285	7	0	0	0	7	7	285	285	yes	yes	yes	NA	Logs experimental data	green
NA	NA	94.28571429	yes	#969696	no	7	NA	NA	legacy	NA	0	relative	1	m	7	7	286	0	0	286	0	0	0	0	0	286	286	286	0	5	286	0	8	8	286	7	0	0	0	7	7	286	286	yes	yes	yes	NA	Logs experimental data	green
NA	NA	94.44444444	yes	#969696	no	7	NA	NA	legacy	NA	0	relative	1	m	7	7	287	0	0	287	0	0	0	0	0	287	287	287	0	5	287	0	8	8	287	7	0	0	0	7	7	287	287	yes	yes	yes	NA	Logs experimental data	green
NA	NA	100	yes	#969696	no	8	NA	NA	legacy	NA	0	relative	1	m	8	8	288	0	0	288	0	0	0	0	0	288	288	288	0	6	288	0	9	9	288	8	0	0	0	8	8	288	288	yes	yes	yes	NA	Logs experimental data	green
NA	NA	100	yes	#969696	no	8	NA	NA	legacy	NA	0	relative	1	m	8	8	289	0	0	289	0	0	0	0	0	289	289	289	0	6	289	0	9	9	289	8	0	0	0	8	8	289	289	yes	yes	yes	NA	Logs experimental data	blue
NA	NA	100	yes	#969696	no	8	NA	NA	legacy	NA	0	relative	1	m	8	8	290	0	0	290	0	0	0	0	0	290	290	290	0	6	290	0	9	9	290	8	0	0	0	8	8	290	290	yes	yes	yes	NA	Logs experimental data	green
NA	NA	100	yes	#969696	no	8	NA	NA	legacy	NA	0	relative	1	n	8	8	291	0	0	291	0	0	0	0	0	291	291	291	0	6	291	0	9	9	291	8	0	0	0	8	8	291	291	yes	yes	yes	NA	Logs experimental data	red
NA	NA	100	yes	#969696	no	8	NA	NA	legacy	NA	0	relative	1	m	8	8	292	0	0	292	0	0	0	0	0	292	292	292	0	6	292	0	9	9	292	8	0	0	0	8	8	292	292	yes	yes	yes	NA	Logs experimental data	green
NA	NA	100	yes	#969696	no	8	NA	NA	legacy	NA	0	relative	1	m	8	8	293	0	0	293	0	0	0	0	0	293	293	293	0	6	293	0	9	9	293	8	0	0	0	8	8	293	293	yes	yes	yes	NA	Logs experimental data	blue
NA	NA	100	yes	#969696	no	8	NA	NA	legacy	NA	0	relative	1	m	8	8	294	0	0	294	0	0	0	0	0	294	294	294	0	6	294	0	9	9	294	8	0	0	0	8	8	294	294	yes	yes	yes	NA	Logs experimental data	green
NA	NA	100	yes	#969696	no	8	NA	NA	legacy	NA	0	relative	1	m	8	8	295	0	0	295	0	0	0	0	0	295	295	295	0	6	295	0	9	9	295	8	0	0	0	8	8	295	295	yes	yes	yes	NA	Logs experimental data	red
NA	NA	100	yes	#969696	no	8	NA	NA	legacy	NA	0	relative	1	m	8	8	296	0	0	296	0	0	0	0	0	296	296	296	0	6	296	0	9	9	296	8	0	0	0	8	8	296	296	yes	yes	yes	NA	Logs experimental data	blue
NA	NA	100	yes	#969696	no	8	NA	NA	legacy	NA	0	relative	1	m	8	8	297	0	0	297	0	0	0	0	0	297	297	297	0	6	297	0	9	9	297	8	0	0	0	8	8	297	297	yes	yes	yes	NA	Logs experimental data	red
NA	NA	100	yes	#969696	no	8	NA	NA	legacy	NA	0	relative	1	m	8	8	298	0	0	298	0	0	0	0	0	298	298	298	0	6	298	0	9	9	298	8	0	0	0	8	8	298	298	yes	yes	yes	NA	Logs experimental data	green
NA	NA	100	yes	#969696	no	8	NA	NA	legacy	NA	0	relative	1	n	8	8	299	0	0	299	0	0	0	0	0	299	299	299	0	6	299	0	9	9	299	8	0	0	0	8	8	299	299	yes	yes	yes	NA	Logs experimental data	green
NA	NA	100	yes	#969696	no	8	NA	NA	legacy	NA	0	relative	1	n	8	8	300	0	0	300	0	0	0	0	0	300	300	300	0	6	300	0	9	9	300	8	0	0	0	8	8	300	300	yes	yes	yes	NA	Logs experimental data	green
NA	NA	100	yes	#969696	no	8	NA	NA	legacy	NA	0	relative	1	m	8	8	301	0	0	301	0	0	0	0	0	301	301	301	0	6	301	0	9	9	301	8	0	0	0	8	8	301	301	yes	yes	yes	NA	Logs experimental data	red
NA	NA	100	yes	#969696	no	8	NA	NA	legacy	NA	0	relative	1	n	8	8	302	0	0	302	0	0	0	0	0	302	302	302	0	6	302	0	9	9	302	8	0	0	0	8	8	302	302	yes	yes	yes	NA	Logs experimental data	green
NA	NA	100	yes	#969696	no	8	NA	NA	legacy	NA	0	relative	1	n	8	8	303	0	0	303	0	0	0	0	0	303	303	303	0	6	303	0	9	9	303	8	0	0	0	8	8	303	303	yes	yes	yes	NA	Logs experimental data	green
NA	NA	100	yes	#969696	no	8	NA	NA	legacy	NA	0	relative	1	n	8	8	304	0	0	304	0	0	0	0	0	304	304	304	0	6	304	0	9	9	304	8	0	0	0	8	8	304	304	yes	yes	yes	NA	Logs experimental data	red
NA	NA	100	yes	#969696	no	8	NA	NA	legacy	NA	0	relative	1	m	8	8	305	0	0	305	0	0	0	0	0	305	305	305	0	6	305	0	9	9	305	8	0	0	0	8	8	305	305	yes	yes	yes	NA	Logs experimental data	blue
NA	NA	100	yes	#969696	no	8	NA	NA	legacy	NA	0	relative	1	n	8	8	306	0	0	306	0	0	0	0	0	306	306	306	0	6	306	0	9	9	306	8	0	0	0	8	8	306	306	yes	yes	yes	NA	Logs experimental data	blue
NA	NA	100	yes	#969696	no	8	NA	NA	legacy	NA	0	relative	1	m	8	8	307	0	0	307	0	0	0	0	0	307	307	307	0	6	307	0	9	9	307	8	0	0	0	8	8	307	307	yes	yes	yes	NA	Logs experimental data	blue
NA	NA	100	yes	#969696	no	8	NA	NA	legacy	NA	0	relative	1	m	8	8	308	0	0	308	0	0	0	0	0	308	308	308	0	6	308	0	9	9	308	8	0	0	0	8	8	308	308	yes	yes	yes	NA	Logs experimental data	red
NA	NA	100	yes	#969696	no	8	NA	NA	legacy	NA	0	relative	1	n	8	8	309	0	0	309	0	0	0	0	0	309	309	309	0	6	309	0	9	9	309	8	0	0	0	8	8	309	309	yes	yes	yes	NA	Logs experimental data	blue
NA	NA	100	yes	#969696	no	8	NA	NA	legacy	NA	0	relative	1	m	8	8	310	0	0	310	0	0	0	0	0	310	310	310	0	6	310	0	9	9	310	8	0	0	0	8	8	310	310	yes	yes	yes	NA	Logs experimental data	green
NA	NA	100	yes	#969696	no	8	NA	NA	legacy	NA	0	relative	1	m	8	8	311	0	0	311	0	0	0	0	0	311	311	311	0	6	311	0	9	9	311	8	0	0	0	8	8	311	311	yes	yes	yes	NA	Logs experimental data	red
NA	NA	100	yes	#969696	no	8	NA	NA	legacy	NA	0	relative	1	m	8	8	312	0	0	312	0	0	0	0	0	312	312	312	0	6	312	0	9	9	312	8	0	0	0	8	8	312	312	yes	yes	yes	NA	Logs experimental data	blue
NA	NA	100	yes	#969696	no	8	NA	NA	legacy	NA	0	relative	1	m	8	8	313	0	0	313	0	0	0	0	0	313	313	313	0	6	313	0	9	9	313	8	0	0	0	8	8	313	313	yes	yes	yes	NA	Logs experimental data	red
NA	NA	100	yes	#969696	no	8	NA	NA	legacy	NA	0	relative	1	n	8	8	314	0	0	314	0	0	0	0	0	314	314	314	0	6	314	0	9	9	314	8	0	0	0	8	8	314	314	yes	yes	yes	NA	Logs experimental data	green
NA	NA	100	yes	#969696	no	8	NA	NA	legacy	NA	0	relative	1	n	8	8	315	0	0	315	0	0	0	0	0	315	315	315	0	6	315	0	9	9	315	8	0	0	0	8	8	315	315	yes	yes	yes	NA	Logs experimental data	blue
NA	NA	100	yes	#969696	no	8	NA	NA	legacy	NA	0	relative	1	n	8	8	316	0	0	316	0	0	0	0	0	316	316	316	0	6	316	0	9	9	316	8	0	0	0	8	8	316	316	yes	yes	yes	NA	Logs experimental data	blue
NA	NA	100	yes	#969696	no	8	NA	NA	legacy	NA	0	relative	1	m	8	8	317	0	0	317	0	0	0	0	0	317	317	317	0	6	317	0	9	9	317	8	0	0	0	8	8	317	317	yes	yes	yes	NA	Logs experimental data	red
NA	NA	100	yes	#969696	no	8	NA	NA	legacy	NA	0	relative	1	m	8	8	318	0	0	318	0	0	0	0	0	318	318	318	0	6	318	0	9	9	318	8	0	0	0	8	8	318	318	yes	yes	yes	NA	Logs experimental data	green
NA	NA	100	yes	#969696	no	8	NA	NA	legacy	NA	0	relative	1	n	8	8	319	0	0	319	0	0	0	0	0	319	319	319	0	6	319	0	9	9	319	8	0	0	0	8	8	319	319	yes	yes	yes	NA	Logs experimental data	red
NA	NA	100	yes	#969696	no	8	NA	NA	legacy	NA	0	relative	1	n	8	8	320	0	0	320	0	0	0	0	0	320	320	320	0	6	320	0	9	9	320	8	0	0	0	8	8	320	320	yes	yes	yes	NA	Logs experimental data	blue
NA	NA	100	yes	#969696	no	8	NA	NA	legacy	NA	0	relative	1	m	8	8	321	0	0	321	0	0	0	0	0	321	321	321	0	6	321	0	9	9	321	8	0	0	0	8	8	321	321	yes	yes	yes	NA	Logs experimental data	blue
NA	NA	100	yes	#969696	no	8	NA	NA	legacy	NA	0	relative	1	m	8	8	322	0	0	322	0	0	0	0	0	322	322	322	0	6	322	0	9	9	322	8	0	0	0	8	8	322	322	yes	yes	yes	NA	Logs experimental data	blue
NA	NA	100	yes	#969696	no	8	NA	NA	legacy	NA	0	relative	1	m	8	8	323	0	0	323	0	0	0	0	0	323	323	323	0	6	323	0	9	9	323	8	0	0	0	8	8	323	323	yes	yes	yes	NA	Logs experimental data	red
NA	NA	100	yes	#969696	no	9	NA	NA	legacy	NA	0	relative	1	m	9	9	324	0	0	324	0	0	0	0	0	324	324	324	0	7	324	0	10	10	324	9	0	0	0	9	9	324	324	yes	yes	yes	NA	Logs experimental data	blue
NA	NA	100	yes	#969696	no	9	NA	NA	legacy	NA	0	relative	1	n	9	9	325	0	0	325	0	0	0	0	0	325	325	325	0	7	325	0	10	10	325	9	0	0	0	9	9	325	325	yes	yes	yes	NA	Logs experimental data	red
NA	NA	100	yes	#969696	no	9	NA	NA	legacy	NA	0	relative	1	n	9	9	326	0	0	326	0	0	0	0	0	326	326	326	0	7	326	0	10	10	326	9	0	0	0	9	9	326	326	yes	yes	yes	NA	Logs experimental data	green
NA	NA	100	yes	#969696	no	9	NA	NA	legacy	NA	0	relative	1	m	9	9	327	0	0	327	0	0	0	0	0	327	327	327	0	7	327	0	10	10	327	9	0	0	0	9	9	327	327	yes	yes	yes	NA	Logs experimental data	blue
NA	NA	100	yes	#969696	no	9	NA	NA	legacy	NA	0	relative	1	m	9	9	328	0	0	328	0	0	0	0	0	328	328	328	0	7	328	0	10	10	328	9	0	0	0	9	9	328	328	yes	yes	yes	NA	Logs experimental data	red
NA	NA	83.33333333	yes	#969696	no	9	NA	NA	legacy	NA	0	relative	0	m	9	9	329	0	0	329	0	0	0	0	0	329	329	329	0	7	329	0	10	10	329	9	0	0	0	9	9	329	329	yes	yes	yes	NA	Logs experimental data	green
NA	NA	85.71428571	yes	#969696	no	9	NA	NA	legacy	NA	0	relative	1	n	9	9	330	0	0	330	0	0	0	0	0	330	330	330	0	7	330	0	10	10	330	9	0	0	0	9	9	330	330	yes	yes	yes	NA	Logs experimental data	red
NA	NA	87.5	yes	#969696	no	9	NA	NA	legacy	NA	0	relative	1	n	9	9	331	0	0	331	0	0	0	0	0	331	331	331	0	7	331	0	10	10	331	9	0	0	0	9	9	331	331	yes	yes	yes	NA	Logs experimental data	blue
NA	NA	88.88888889	yes	#969696	no	9	NA	NA	legacy	NA	0	relative	1	n	9	9	332	0	0	332	0	0	0	0	0	332	332	332	0	7	332	0	10	10	332	9	0	0	0	9	9	332	332	yes	yes	yes	NA	Logs experimental data	blue
NA	NA	90	yes	#969696	no	9	NA	NA	legacy	NA	0	relative	1	n	9	9	333	0	0	333	0	0	0	0	0	333	333	333	0	7	333	0	10	10	333	9	0	0	0	9	9	333	333	yes	yes	yes	NA	Logs experimental data	blue
NA	NA	90.90909091	yes	#969696	no	9	NA	NA	legacy	NA	0	relative	1	m	9	9	334	0	0	334	0	0	0	0	0	334	334	334	0	7	334	0	10	10	334	9	0	0	0	9	9	334	334	yes	yes	yes	NA	Logs experimental data	blue
NA	NA	91.66666667	yes	#969696	no	9	NA	NA	legacy	NA	0	relative	1	m	9	9	335	0	0	335	0	0	0	0	0	335	335	335	0	7	335	0	10	10	335	9	0	0	0	9	9	335	335	yes	yes	yes	NA	Logs experimental data	blue
NA	NA	92.30769231	yes	#969696	no	9	NA	NA	legacy	NA	0	relative	1	m	9	9	336	0	0	336	0	0	0	0	0	336	336	336	0	7	336	0	10	10	336	9	0	0	0	9	9	336	336	yes	yes	yes	NA	Logs experimental data	green
NA	NA	92.85714286	yes	#969696	no	9	NA	NA	legacy	NA	0	relative	1	m	9	9	337	0	0	337	0	0	0	0	0	337	337	337	0	7	337	0	10	10	337	9	0	0	0	9	9	337	337	yes	yes	yes	NA	Logs experimental data	green
NA	NA	93.33333333	yes	#969696	no	9	NA	NA	legacy	NA	0	relative	1	n	9	9	338	0	0	338	0	0	0	0	0	338	338	338	0	7	338	0	10	10	338	9	0	0	0	9	9	338	338	yes	yes	yes	NA	Logs experimental data	blue
NA	NA	93.75	yes	#969696	no	9	NA	NA	legacy	NA	0	relative	1	m	9	9	339	0	0	339	0	0	0	0	0	339	339	339	0	7	339	0	10	10	339	9	0	0	0	9	9	339	339	yes	no	yes	NA	Logs experimental data	red
NA	NA	94.11764706	yes	#969696	no	9	NA	NA	legacy	NA	0	relative	1	m	9	9	340	0	0	340	0	0	0	0	0	340	340	340	0	7	340	0	10	10	340	9	0	0	0	9	9	340	340	yes	yes	yes	NA	Logs experimental data	blue
NA	NA	94.44444444	yes	#969696	no	9	NA	NA	legacy	NA	0	relative	1	n	9	9	341	0	0	341	0	0	0	0	0	341	341	341	0	7	341	0	10	10	341	9	0	0	0	9	9	341	341	yes	yes	yes	NA	Logs experimental data	green
NA	NA	94.73684211	yes	#969696	no	9	NA	NA	legacy	NA	0	relative	1	m	9	9	342	0	0	342	0	0	0	0	0	342	342	342	0	7	342	0	10	10	342	9	0	0	0	9	9	342	342	yes	yes	yes	NA	Logs experimental data	red
NA	NA	90	yes	#969696	no	9	NA	NA	legacy	NA	0	relative	0	n	9	9	343	0	0	343	0	0	0	0	0	343	343	343	0	7	343	0	10	10	343	9	0	0	0	9	9	343	343	yes	yes	yes	NA	Logs experimental data	green
NA	NA	90.47619048	yes	#969696	no	9	NA	NA	legacy	NA	0	relative	1	n	9	9	344	0	0	344	0	0	0	0	0	344	344	344	0	7	344	0	10	10	344	9	0	0	0	9	9	344	344	yes	yes	yes	NA	Logs experimental data	blue
NA	NA	90.90909091	yes	#969696	no	9	NA	NA	legacy	NA	0	relative	1	m	9	9	345	0	0	345	0	0	0	0	0	345	345	345	0	7	345	0	10	10	345	9	0	0	0	9	9	345	345	yes	yes	yes	NA	Logs experimental data	green
NA	NA	91.30434783	yes	#969696	no	9	NA	NA	legacy	NA	0	relative	1	n	9	9	346	0	0	346	0	0	0	0	0	346	346	346	0	7	346	0	10	10	346	9	0	0	0	9	9	346	346	yes	yes	yes	NA	Logs experimental data	red
NA	NA	91.66666667	yes	#969696	no	9	NA	NA	legacy	NA	0	relative	1	m	9	9	347	0	0	347	0	0	0	0	0	347	347	347	0	7	347	0	10	10	347	9	0	0	0	9	9	347	347	yes	yes	yes	NA	Logs experimental data	red
NA	NA	92	yes	#969696	no	9	NA	NA	legacy	NA	0	relative	1	n	9	9	348	0	0	348	0	0	0	0	0	348	348	348	0	7	348	0	10	10	348	9	0	0	0	9	9	348	348	yes	yes	yes	NA	Logs experimental data	red
NA	NA	92.30769231	yes	#969696	no	9	NA	NA	legacy	NA	0	relative	1	n	9	9	349	0	0	349	0	0	0	0	0	349	349	349	0	7	349	0	10	10	349	9	0	0	0	9	9	349	349	yes	yes	yes	NA	Logs experimental data	blue
NA	NA	92.59259259	yes	#969696	no	9	NA	NA	legacy	NA	0	relative	1	n	9	9	350	0	0	350	0	0	0	0	0	350	350	350	0	7	350	0	10	10	350	9	0	0	0	9	9	350	350	yes	yes	yes	NA	Logs experimental data	blue
NA	NA	92.85714286	yes	#969696	no	9	NA	NA	legacy	NA	0	relative	1	m	9	9	351	0	0	351	0	0	0	0	0	351	351	351	0	7	351	0	10	10	351	9	0	0	0	9	9	351	351	yes	yes	yes	NA	Logs experimental data	green
NA	NA	93.10344828	yes	#969696	no	9	NA	NA	legacy	NA	0	relative	1	n	9	9	352	0	0	352	0	0	0	0	0	352	352	352	0	7	352	0	10	10	352	9	0	0	0	9	9	352	352	yes	yes	yes	NA	Logs experimental data	green
NA	NA	93.33333333	yes	#969696	no	9	NA	NA	legacy	NA	0	relative	1	m	9	9	353	0	0	353	0	0	0	0	0	353	353	353	0	7	353	0	10	10	353	9	0	0	0	9	9	353	353	yes	yes	yes	NA	Logs experimental data	blue
NA	NA	93.5483871	yes	#969696	no	9	NA	NA	legacy	NA	0	relative	1	n	9	9	354	0	0	354	0	0	0	0	0	354	354	354	0	7	354	0	10	10	354	9	0	0	0	9	9	354	354	yes	yes	yes	NA	Logs experimental data	green
NA	NA	93.75	yes	#969696	no	9	NA	NA	legacy	NA	0	relative	1	n	9	9	355	0	0	355	0	0	0	0	0	355	355	355	0	7	355	0	10	10	355	9	0	0	0	9	9	355	355	yes	yes	yes	NA	Logs experimental data	red
NA	NA	90.90909091	yes	#969696	no	9	NA	NA	legacy	NA	0	relative	0	m	9	9	356	0	0	356	0	0	0	0	0	356	356	356	0	7	356	0	10	10	356	9	0	0	0	9	9	356	356	yes	yes	yes	NA	Logs experimental data	red
NA	NA	91.17647059	yes	#969696	no	9	NA	NA	legacy	NA	0	relative	1	m	9	9	357	0	0	357	0	0	0	0	0	357	357	357	0	7	357	0	10	10	357	9	0	0	0	9	9	357	357	yes	yes	yes	NA	Logs experimental data	red
NA	NA	91.42857143	yes	#969696	no	9	NA	NA	legacy	NA	0	relative	1	n	9	9	358	0	0	358	0	0	0	0	0	358	358	358	0	7	358	0	10	10	358	9	0	0	0	9	9	358	358	yes	yes	yes	NA	Logs experimental data	red
NA	NA	88.88888889	yes	#969696	no	9	NA	NA	legacy	NA	0	relative	0	m	9	9	359	0	0	359	0	0	0	0	0	359	359	359	0	7	359	0	10	10	359	9	0	0	0	9	9	359	359	yes	yes	yes	NA	Logs experimental data	blue
NA	NA	100	yes	#969696	no	10	NA	NA	legacy	NA	0	relative	1	m	10	10	360	0	0	360	0	0	0	0	0	360	360	360	0	8	360	0	11	11	360	10	0	0	0	10	10	360	360	yes	yes	yes	NA	Logs experimental data	blue
NA	NA	100	yes	#969696	no	10	NA	NA	legacy	NA	0	relative	1	n	10	10	361	0	0	361	0	0	0	0	0	361	361	361	0	8	361	0	11	11	361	10	0	0	0	10	10	361	361	yes	yes	yes	NA	Logs experimental data	red
NA	NA	100	yes	#969696	no	10	NA	NA	legacy	NA	0	relative	1	n	10	10	362	0	0	362	0	0	0	0	0	362	362	362	0	8	362	0	11	11	362	10	0	0	0	10	10	362	362	yes	yes	yes	NA	Logs experimental data	green
NA	NA	100	yes	#969696	no	10	NA	NA	legacy	NA	0	relative	1	m	10	10	363	0	0	363	0	0	0	0	0	363	363	363	0	8	363	0	11	11	363	10	0	0	0	10	10	363	363	yes	yes	yes	NA	Logs experimental data	red
NA	NA	100	yes	#969696	no	10	NA	NA	legacy	NA	0	relative	1	n	10	10	364	0	0	364	0	0	0	0	0	364	364	364	0	8	364	0	11	11	364	10	0	0	0	10	10	364	364	yes	yes	yes	NA	Logs experimental data	red
NA	NA	100	yes	#969696	no	10	NA	NA	legacy	NA	0	relative	1	m	10	10	365	0	0	365	0	0	0	0	0	365	365	365	0	8	365	0	11	11	365	10	0	0	0	10	10	365	365	yes	yes	yes	NA	Logs experimental data	blue
NA	NA	100	yes	#969696	no	10	NA	NA	legacy	NA	0	relative	1	n	10	10	366	0	0	366	0	0	0	0	0	366	366	366	0	8	366	0	11	11	366	10	0	0	0	10	10	366	366	yes	yes	yes	NA	Logs experimental data	green
NA	NA	100	yes	#969696	no	10	NA	NA	legacy	NA	0	relative	1	n	10	10	367	0	0	367	0	0	0	0	0	367	367	367	0	8	367	0	11	11	367	10	0	0	0	10	10	367	367	yes	yes	yes	NA	Logs experimental data	red
NA	NA	88.88888889	yes	#969696	no	10	NA	NA	legacy	NA	0	relative	0	m	10	10	368	0	0	368	0	0	0	0	0	368	368	368	0	8	368	0	11	11	368	10	0	0	0	10	10	368	368	yes	yes	yes	NA	Logs experimental data	red
NA	NA	90	yes	#969696	no	10	NA	NA	legacy	NA	0	relative	1	n	10	10	369	0	0	369	0	0	0	0	0	369	369	369	0	8	369	0	11	11	369	10	0	0	0	10	10	369	369	yes	yes	yes	NA	Logs experimental data	blue
NA	NA	90.90909091	yes	#969696	no	10	NA	NA	legacy	NA	0	relative	1	n	10	10	370	0	0	370	0	0	0	0	0	370	370	370	0	8	370	0	11	11	370	10	0	0	0	10	10	370	370	yes	yes	yes	NA	Logs experimental data	green
NA	NA	91.66666667	yes	#969696	no	10	NA	NA	legacy	NA	0	relative	1	n	10	10	371	0	0	371	0	0	0	0	0	371	371	371	0	8	371	0	11	11	371	10	0	0	0	10	10	371	371	yes	yes	yes	NA	Logs experimental data	red
NA	NA	92.30769231	yes	#969696	no	10	NA	NA	legacy	NA	0	relative	1	m	10	10	372	0	0	372	0	0	0	0	0	372	372	372	0	8	372	0	11	11	372	10	0	0	0	10	10	372	372	yes	yes	yes	NA	Logs experimental data	blue
NA	NA	92.85714286	yes	#969696	no	10	NA	NA	legacy	NA	0	relative	1	n	10	10	373	0	0	373	0	0	0	0	0	373	373	373	0	8	373	0	11	11	373	10	0	0	0	10	10	373	373	yes	yes	yes	NA	Logs experimental data	green
NA	NA	93.33333333	yes	#969696	no	10	NA	NA	legacy	NA	0	relative	1	m	10	10	374	0	0	374	0	0	0	0	0	374	374	374	0	8	374	0	11	11	374	10	0	0	0	10	10	374	374	yes	yes	yes	NA	Logs experimental data	red
NA	NA	93.75	yes	#969696	no	10	NA	NA	legacy	NA	0	relative	1	m	10	10	375	0	0	375	0	0	0	0	0	375	375	375	0	8	375	0	11	11	375	10	0	0	0	10	10	375	375	yes	yes	yes	NA	Logs experimental data	red
NA	NA	94.11764706	yes	#969696	no	10	NA	NA	legacy	NA	0	relative	1	m	10	10	376	0	0	376	0	0	0	0	0	376	376	376	0	8	376	0	11	11	376	10	0	0	0	10	10	376	376	yes	yes	yes	NA	Logs experimental data	green
NA	NA	94.44444444	yes	#969696	no	10	NA	NA	legacy	NA	0	relative	1	n	10	10	377	0	0	377	0	0	0	0	0	377	377	377	0	8	377	0	11	11	377	10	0	0	0	10	10	377	377	yes	yes	yes	NA	Logs experimental data	red
NA	NA	94.73684211	yes	#969696	no	10	NA	NA	legacy	NA	0	relative	1	m	10	10	378	0	0	378	0	0	0	0	0	378	378	378	0	8	378	0	11	11	378	10	0	0	0	10	10	378	378	yes	yes	yes	NA	Logs experimental data	blue
NA	NA	95	yes	#969696	no	10	NA	NA	legacy	NA	0	relative	1	m	10	10	379	0	0	379	0	0	0	0	0	379	379	379	0	8	379	0	11	11	379	10	0	0	0	10	10	379	379	yes	yes	yes	NA	Logs experimental data	red
NA	NA	95.23809524	yes	#969696	no	10	NA	NA	legacy	NA	0	relative	1	m	10	10	380	0	0	380	0	0	0	0	0	380	380	380	0	8	380	0	11	11	380	10	0	0	0	10	10	380	380	yes	yes	yes	NA	Logs experimental data	green
NA	NA	95.45454545	yes	#969696	no	10	NA	NA	legacy	NA	0	relative	1	m	10	10	381	0	0	381	0	0	0	0	0	381	381	381	0	8	381	0	11	11	381	10	0	0	0	10	10	381	381	yes	yes	yes	NA	Logs experimental data	blue
NA	NA	95.65217391	yes	#969696	no	10	NA	NA	legacy	NA	0	relative	1	n	10	10	382	0	0	382	0	0	0	0	0	382	382	382	0	8	382	0	11	11	382	10	0	0	0	10	10	382	382	yes	yes	yes	NA	Logs experimental data	red
NA	NA	95.83333333	yes	#969696	no	10	NA	NA	legacy	NA	0	relative	1	m	10	10	383	0	0	383	0	0	0	0	0	383	383	383	0	8	383	0	11	11	383	10	0	0	0	10	10	383	383	yes	yes	yes	NA	Logs experimental data	blue
NA	NA	96	yes	#969696	no	10	NA	NA	legacy	NA	0	relative	1	m	10	10	384	0	0	384	0	0	0	0	0	384	384	384	0	8	384	0	11	11	384	10	0	0	0	10	10	384	384	yes	yes	yes	NA	Logs experimental data	red
NA	NA	96.15384615	yes	#969696	no	10	NA	NA	legacy	NA	0	relative	1	m	10	10	385	0	0	385	0	0	0	0	0	385	385	385	0	8	385	0	11	11	385	10	0	0	0	10	10	385	385	yes	yes	yes	NA	Logs experimental data	green
NA	NA	96.2962963	yes	#969696	no	10	NA	NA	legacy	NA	0	relative	1	n	10	10	386	0	0	386	0	0	0	0	0	386	386	386	0	8	386	0	11	11	386	10	0	0	0	10	10	386	386	yes	yes	yes	NA	Logs experimental data	green
NA	NA	96.42857143	yes	#969696	no	10	NA	NA	legacy	NA	0	relative	1	m	10	10	387	0	0	387	0	0	0	0	0	387	387	387	0	8	387	0	11	11	387	10	0	0	0	10	10	387	387	yes	yes	yes	NA	Logs experimental data	green
NA	NA	96.55172414	yes	#969696	no	10	NA	NA	legacy	NA	0	relative	1	m	10	10	388	0	0	388	0	0	0	0	0	388	388	388	0	8	388	0	11	11	388	10	0	0	0	10	10	388	388	yes	yes	yes	NA	Logs experimental data	blue
NA	NA	96.66666667	yes	#969696	no	10	NA	NA	legacy	NA	0	relative	1	m	10	10	389	0	0	389	0	0	0	0	0	389	389	389	0	8	389	0	11	11	389	10	0	0	0	10	10	389	389	yes	yes	yes	NA	Logs experimental data	blue
NA	NA	96.77419355	yes	#969696	no	10	NA	NA	legacy	NA	0	relative	1	n	10	10	390	0	0	390	0	0	0	0	0	390	390	390	0	8	390	0	11	11	390	10	0	0	0	10	10	390	390	yes	yes	yes	NA	Logs experimental data	red
NA	NA	93.75	yes	#969696	no	10	NA	NA	legacy	NA	0	relative	0	m	10	10	391	0	0	391	0	0	0	0	0	391	391	391	0	8	391	0	11	11	391	10	0	0	0	10	10	391	391	yes	yes	yes	NA	Logs experimental data	red
NA	NA	93.93939394	yes	#969696	no	10	NA	NA	legacy	NA	0	relative	1	n	10	10	392	0	0	392	0	0	0	0	0	392	392	392	0	8	392	0	11	11	392	10	0	0	0	10	10	392	392	yes	yes	yes	NA	Logs experimental data	green
NA	NA	94.11764706	yes	#969696	no	10	NA	NA	legacy	NA	0	relative	1	m	10	10	393	0	0	393	0	0	0	0	0	393	393	393	0	8	393	0	11	11	393	10	0	0	0	10	10	393	393	yes	yes	yes	NA	Logs experimental data	red
NA	NA	94.28571429	yes	#969696	no	10	NA	NA	legacy	NA	0	relative	1	m	10	10	394	0	0	394	0	0	0	0	0	394	394	394	0	8	394	0	11	11	394	10	0	0	0	10	10	394	394	yes	yes	yes	NA	Logs experimental data	green
NA	NA	94.44444444	yes	#969696	no	10	NA	NA	legacy	NA	0	relative	1	m	10	10	395	0	0	395	0	0	0	0	0	395	395	395	0	8	395	0	11	11	395	10	0	0	0	10	10	395	395	yes	yes	yes	NA	Logs experimental data	green
NA	NA	100	yes	#969696	no	11	NA	NA	legacy	NA	0	relative	1	m	11	11	396	0	0	396	0	0	0	0	0	396	396	396	0	9	396	0	12	12	396	11	0	0	0	11	11	396	396	yes	yes	yes	NA	Logs experimental data	green
NA	NA	100	yes	#969696	no	11	NA	NA	legacy	NA	0	relative	1	m	11	11	397	0	0	397	0	0	0	0	0	397	397	397	0	9	397	0	12	12	397	11	0	0	0	11	11	397	397	yes	yes	yes	NA	Logs experimental data	green
NA	NA	100	yes	#969696	no	11	NA	NA	legacy	NA	0	relative	1	m	11	11	398	0	0	398	0	0	0	0	0	398	398	398	0	9	398	0	12	12	398	11	0	0	0	11	11	398	398	yes	yes	yes	NA	Logs experimental data	blue
NA	NA	100	yes	#969696	no	11	NA	NA	legacy	NA	0	relative	1	n	11	11	399	0	0	399	0	0	0	0	0	399	399	399	0	9	399	0	12	12	399	11	0	0	0	11	11	399	399	yes	yes	yes	NA	Logs experimental data	blue
NA	NA	100	yes	#969696	no	11	NA	NA	legacy	NA	0	relative	1	m	11	11	400	0	0	400	0	0	0	0	0	400	400	400	0	9	400	0	12	12	400	11	0	0	0	11	11	400	400	yes	yes	yes	NA	Logs experimental data	red
NA	NA	100	yes	#969696	no	11	NA	NA	legacy	NA	0	relative	1	m	11	11	401	0	0	401	0	0	0	0	0	401	401	401	0	9	401	0	12	12	401	11	0	0	0	11	11	401	401	yes	yes	yes	NA	Logs experimental data	green
NA	NA	100	yes	#969696	no	11	NA	NA	legacy	NA	0	relative	1	m	11	11	402	0	0	402	0	0	0	0	0	402	402	402	0	9	402	0	12	12	402	11	0	0	0	11	11	402	402	yes	yes	yes	NA	Logs experimental data	blue
NA	NA	100	yes	#969696	no	11	NA	NA	legacy	NA	0	relative	1	n	11	11	403	0	0	403	0	0	0	0	0	403	403	403	0	9	403	0	12	12	403	11	0	0	0	11	11	403	403	yes	yes	yes	NA	Logs experimental data	blue
NA	NA	100	yes	#969696	no	11	NA	NA	legacy	NA	0	relative	1	n	11	11	404	0	0	404	0	0	0	0	0	404	404	404	0	9	404	0	12	12	404	11	0	0	0	11	11	404	404	yes	yes	yes	NA	Logs experimental data	blue
NA	NA	100	yes	#969696	no	11	NA	NA	legacy	NA	0	relative	1	n	11	11	405	0	0	405	0	0	0	0	0	405	405	405	0	9	405	0	12	12	405	11	0	0	0	11	11	405	405	yes	yes	yes	NA	Logs experimental data	blue
NA	NA	100	yes	#969696	no	11	NA	NA	legacy	NA	0	relative	1	m	11	11	406	0	0	406	0	0	0	0	0	406	406	406	0	9	406	0	12	12	406	11	0	0	0	11	11	406	406	yes	yes	yes	NA	Logs experimental data	blue
NA	NA	91.66666667	yes	#969696	no	11	NA	NA	legacy	NA	0	relative	0	m	11	11	407	0	0	407	0	0	0	0	0	407	407	407	0	9	407	0	12	12	407	11	0	0	0	11	11	407	407	yes	yes	yes	NA	Logs experimental data	green
NA	NA	92.30769231	yes	#969696	no	11	NA	NA	legacy	NA	0	relative	1	n	11	11	408	0	0	408	0	0	0	0	0	408	408	408	0	9	408	0	12	12	408	11	0	0	0	11	11	408	408	yes	yes	yes	NA	Logs experimental data	red
NA	NA	92.85714286	yes	#969696	no	11	NA	NA	legacy	NA	0	relative	1	n	11	11	409	0	0	409	0	0	0	0	0	409	409	409	0	9	409	0	12	12	409	11	0	0	0	11	11	409	409	yes	yes	yes	NA	Logs experimental data	red
NA	NA	93.33333333	yes	#969696	no	11	NA	NA	legacy	NA	0	relative	1	m	11	11	410	0	0	410	0	0	0	0	0	410	410	410	0	9	410	0	12	12	410	11	0	0	0	11	11	410	410	yes	yes	yes	NA	Logs experimental data	green
NA	NA	93.75	yes	#969696	no	11	NA	NA	legacy	NA	0	relative	1	m	11	11	411	0	0	411	0	0	0	0	0	411	411	411	0	9	411	0	12	12	411	11	0	0	0	11	11	411	411	yes	yes	yes	NA	Logs experimental data	red
NA	NA	94.11764706	yes	#969696	no	11	NA	NA	legacy	NA	0	relative	1	n	11	11	412	0	0	412	0	0	0	0	0	412	412	412	0	9	412	0	12	12	412	11	0	0	0	11	11	412	412	yes	yes	yes	NA	Logs experimental data	green
NA	NA	94.44444444	yes	#969696	no	11	NA	NA	legacy	NA	0	relative	1	n	11	11	413	0	0	413	0	0	0	0	0	413	413	413	0	9	413	0	12	12	413	11	0	0	0	11	11	413	413	yes	yes	yes	NA	Logs experimental data	green
NA	NA	94.73684211	yes	#969696	no	11	NA	NA	legacy	NA	0	relative	1	n	11	11	414	0	0	414	0	0	0	0	0	414	414	414	0	9	414	0	12	12	414	11	0	0	0	11	11	414	414	yes	yes	yes	NA	Logs experimental data	red
NA	NA	95	yes	#969696	no	11	NA	NA	legacy	NA	0	relative	1	n	11	11	415	0	0	415	0	0	0	0	0	415	415	415	0	9	415	0	12	12	415	11	0	0	0	11	11	415	415	yes	yes	yes	NA	Logs experimental data	red
NA	NA	95.23809524	yes	#969696	no	11	NA	NA	legacy	NA	0	relative	1	m	11	11	416	0	0	416	0	0	0	0	0	416	416	416	0	9	416	0	12	12	416	11	0	0	0	11	11	416	416	yes	yes	yes	NA	Logs experimental data	blue
NA	NA	95.45454545	yes	#969696	no	11	NA	NA	legacy	NA	0	relative	1	m	11	11	417	0	0	417	0	0	0	0	0	417	417	417	0	9	417	0	12	12	417	11	0	0	0	11	11	417	417	yes	yes	yes	NA	Logs experimental data	green
NA	NA	95.65217391	yes	#969696	no	11	NA	NA	legacy	NA	0	relative	1	m	11	11	418	0	0	418	0	0	0	0	0	418	418	418	0	9	418	0	12	12	418	11	0	0	0	11	11	418	418	yes	yes	yes	NA	Logs experimental data	green
NA	NA	95.83333333	yes	#969696	no	11	NA	NA	legacy	NA	0	relative	1	n	11	11	419	0	0	419	0	0	0	0	0	419	419	419	0	9	419	0	12	12	419	11	0	0	0	11	11	419	419	yes	yes	yes	NA	Logs experimental data	blue
NA	NA	96	yes	#969696	no	11	NA	NA	legacy	NA	0	relative	1	n	11	11	420	0	0	420	0	0	0	0	0	420	420	420	0	9	420	0	12	12	420	11	0	0	0	11	11	420	420	yes	yes	yes	NA	Logs experimental data	green
NA	NA	96.15384615	yes	#969696	no	11	NA	NA	legacy	NA	0	relative	1	n	11	11	421	0	0	421	0	0	0	0	0	421	421	421	0	9	421	0	12	12	421	11	0	0	0	11	11	421	421	yes	yes	yes	NA	Logs experimental data	red
NA	NA	96.2962963	yes	#969696	no	11	NA	NA	legacy	NA	0	relative	1	n	11	11	422	0	0	422	0	0	0	0	0	422	422	422	0	9	422	0	12	12	422	11	0	0	0	11	11	422	422	yes	yes	yes	NA	Logs experimental data	blue
NA	NA	96.42857143	yes	#969696	no	11	NA	NA	legacy	NA	0	relative	1	m	11	11	423	0	0	423	0	0	0	0	0	423	423	423	0	9	423	0	12	12	423	11	0	0	0	11	11	423	423	yes	yes	yes	NA	Logs experimental data	blue
NA	NA	96.55172414	yes	#969696	no	11	NA	NA	legacy	NA	0	relative	1	m	11	11	424	0	0	424	0	0	0	0	0	424	424	424	0	9	424	0	12	12	424	11	0	0	0	11	11	424	424	yes	yes	yes	NA	Logs experimental data	red
NA	NA	96.66666667	yes	#969696	no	11	NA	NA	legacy	NA	0	relative	1	n	11	11	425	0	0	425	0	0	0	0	0	425	425	425	0	9	425	0	12	12	425	11	0	0	0	11	11	425	425	yes	yes	yes	NA	Logs experimental data	green
NA	NA	96.77419355	yes	#969696	no	11	NA	NA	legacy	NA	0	relative	1	n	11	11	426	0	0	426	0	0	0	0	0	426	426	426	0	9	426	0	12	12	426	11	0	0	0	11	11	426	426	yes	yes	yes	NA	Logs experimental data	red
NA	NA	96.875	yes	#969696	no	11	NA	NA	legacy	NA	0	relative	1	m	11	11	427	0	0	427	0	0	0	0	0	427	427	427	0	9	427	0	12	12	427	11	0	0	0	11	11	427	427	yes	yes	yes	NA	Logs experimental data	blue
NA	NA	96.96969697	yes	#969696	no	11	NA	NA	legacy	NA	0	relative	1	m	11	11	428	0	0	428	0	0	0	0	0	428	428	428	0	9	428	0	12	12	428	11	0	0	0	11	11	428	428	yes	yes	yes	NA	Logs experimental data	green
NA	NA	97.05882353	yes	#969696	no	11	NA	NA	legacy	NA	0	relative	1	m	11	11	429	0	0	429	0	0	0	0	0	429	429	429	0	9	429	0	12	12	429	11	0	0	0	11	11	429	429	yes	yes	yes	NA	Logs experimental data	red
NA	NA	97.14285714	yes	#969696	no	11	NA	NA	legacy	NA	0	relative	1	n	11	11	430	0	0	430	0	0	0	0	0	430	430	430	0	9	430	0	12	12	430	11	0	0	0	11	11	430	430	yes	yes	yes	NA	Logs experimental data	green
NA	NA	97.22222222	yes	#969696	no	11	NA	NA	legacy	NA	0	relative	1	m	11	11	431	0	0	431	0	0	0	0	0	431	431	431	0	9	431	0	12	12	431	11	0	0	0	11	11	431	431	yes	yes	yes	NA	Logs experimental data	red
NA	NA	100	yes	#969696	no	12	NA	NA	legacy	NA	0	relative	1	n	12	12	432	0	0	432	0	0	0	0	0	432	432	432	0	10	432	0	13	13	432	12	0	0	0	12	12	432	432	yes	yes	yes	NA	Logs experimental data	green
NA	NA	100	yes	#969696	no	12	NA	NA	legacy	NA	0	relative	1	m	12	12	433	0	0	433	0	0	0	0	0	433	433	433	0	10	433	0	13	13	433	12	0	0	0	12	12	433	433	yes	yes	yes	NA	Logs experimental data	blue
NA	NA	100	yes	#969696	no	12	NA	NA	legacy	NA	0	relative	1	n	12	12	434	0	0	434	0	0	0	0	0	434	434	434	0	10	434	0	13	13	434	12	0	0	0	12	12	434	434	yes	yes	yes	NA	Logs experimental data	green
NA	NA	100	yes	#969696	no	12	NA	NA	legacy	NA	0	relative	1	n	12	12	435	0	0	435	0	0	0	0	0	435	435	435	0	10	435	0	13	13	435	12	0	0	0	12	12	435	435	yes	yes	yes	NA	Logs experimental data	green
NA	NA	100	yes	#969696	no	12	NA	NA	legacy	NA	0	relative	1	n	12	12	436	0	0	436	0	0	0	0	0	436	436	436	0	10	436	0	13	13	436	12	0	0	0	12	12	436	436	yes	yes	yes	NA	Logs experimental data	blue
NA	NA	100	yes	#969696	no	12	NA	NA	legacy	NA	0	relative	1	n	12	12	437	0	0	437	0	0	0	0	0	437	437	437	0	10	437	0	13	13	437	12	0	0	0	12	12	437	437	yes	yes	yes	NA	Logs experimental data	blue
NA	NA	100	yes	#969696	no	12	NA	NA	legacy	NA	0	relative	1	n	12	12	438	0	0	438	0	0	0	0	0	438	438	438	0	10	438	0	13	13	438	12	0	0	0	12	12	438	438	yes	yes	yes	NA	Logs experimental data	blue
NA	NA	100	yes	#969696	no	12	NA	NA	legacy	NA	0	relative	1	n	12	12	439	0	0	439	0	0	0	0	0	439	439	439	0	10	439	0	13	13	439	12	0	0	0	12	12	439	439	yes	yes	yes	NA	Logs experimental data	red
NA	NA	100	yes	#969696	no	12	NA	NA	legacy	NA	0	relative	1	m	12	12	440	0	0	440	0	0	0	0	0	440	440	440	0	10	440	0	13	13	440	12	0	0	0	12	12	440	440	yes	yes	yes	NA	Logs experimental data	green
NA	NA	100	yes	#969696	no	12	NA	NA	legacy	NA	0	relative	1	m	12	12	441	0	0	441	0	0	0	0	0	441	441	441	0	10	441	0	13	13	441	12	0	0	0	12	12	441	441	yes	yes	yes	NA	Logs experimental data	red
NA	NA	100	yes	#969696	no	12	NA	NA	legacy	NA	0	relative	1	m	12	12	442	0	0	442	0	0	0	0	0	442	442	442	0	10	442	0	13	13	442	12	0	0	0	12	12	442	442	yes	yes	yes	NA	Logs experimental data	blue
NA	NA	100	yes	#969696	no	12	NA	NA	legacy	NA	0	relative	1	n	12	12	443	0	0	443	0	0	0	0	0	443	443	443	0	10	443	0	13	13	443	12	0	0	0	12	12	443	443	yes	yes	yes	NA	Logs experimental data	red
NA	NA	100	yes	#969696	no	12	NA	NA	legacy	NA	0	relative	1	n	12	12	444	0	0	444	0	0	0	0	0	444	444	444	0	10	444	0	13	13	444	12	0	0	0	12	12	444	444	yes	yes	yes	NA	Logs experimental data	green
NA	NA	92.85714286	yes	#969696	no	12	NA	NA	legacy	NA	0	relative	0	m	12	12	445	0	0	445	0	0	0	0	0	445	445	445	0	10	445	0	13	13	445	12	0	0	0	12	12	445	445	yes	yes	yes	NA	Logs experimental data	green
NA	NA	93.33333333	yes	#969696	no	12	NA	NA	legacy	NA	0	relative	1	m	12	12	446	0	0	446	0	0	0	0	0	446	446	446	0	10	446	0	13	13	446	12	0	0	0	12	12	446	446	yes	no	yes	NA	Logs experimental data	blue
NA	NA	93.75	yes	#969696	no	12	NA	NA	legacy	NA	0	relative	1	m	12	12	447	0	0	447	0	0	0	0	0	447	447	447	0	10	447	0	13	13	447	12	0	0	0	12	12	447	447	yes	yes	yes	NA	Logs experimental data	green
NA	NA	94.11764706	yes	#969696	no	12	NA	NA	legacy	NA	0	relative	1	n	12	12	448	0	0	448	0	0	0	0	0	448	448	448	0	10	448	0	13	13	448	12	0	0	0	12	12	448	448	yes	yes	yes	NA	Logs experimental data	green
NA	NA	94.44444444	yes	#969696	no	12	NA	NA	legacy	NA	0	relative	1	n	12	12	449	0	0	449	0	0	0	0	0	449	449	449	0	10	449	0	13	13	449	12	0	0	0	12	12	449	449	yes	yes	yes	NA	Logs experimental data	green
NA	NA	94.73684211	yes	#969696	no	12	NA	NA	legacy	NA	0	relative	1	n	12	12	450	0	0	450	0	0	0	0	0	450	450	450	0	10	450	0	13	13	450	12	0	0	0	12	12	450	450	yes	yes	yes	NA	Logs experimental data	red
NA	NA	95	yes	#969696	no	12	NA	NA	legacy	NA	0	relative	1	n	12	12	451	0	0	451	0	0	0	0	0	451	451	451	0	10	451	0	13	13	451	12	0	0	0	12	12	451	451	yes	yes	yes	NA	Logs experimental data	blue
NA	NA	95.23809524	yes	#969696	no	12	NA	NA	legacy	NA	0	relative	1	m	12	12	452	0	0	452	0	0	0	0	0	452	452	452	0	10	452	0	13	13	452	12	0	0	0	12	12	452	452	yes	yes	yes	NA	Logs experimental data	red
NA	NA	95.45454545	yes	#969696	no	12	NA	NA	legacy	NA	0	relative	1	m	12	12	453	0	0	453	0	0	0	0	0	453	453	453	0	10	453	0	13	13	453	12	0	0	0	12	12	453	453	yes	yes	yes	NA	Logs experimental data	red
NA	NA	95.65217391	yes	#969696	no	12	NA	NA	legacy	NA	0	relative	1	n	12	12	454	0	0	454	0	0	0	0	0	454	454	454	0	10	454	0	13	13	454	12	0	0	0	12	12	454	454	yes	yes	yes	NA	Logs experimental data	green
NA	NA	95.83333333	yes	#969696	no	12	NA	NA	legacy	NA	0	relative	1	m	12	12	455	0	0	455	0	0	0	0	0	455	455	455	0	10	455	0	13	13	455	12	0	0	0	12	12	455	455	yes	yes	yes	NA	Logs experimental data	red
NA	NA	96	yes	#969696	no	12	NA	NA	legacy	NA	0	relative	1	m	12	12	456	0	0	456	0	0	0	0	0	456	456	456	0	10	456	0	13	13	456	12	0	0	0	12	12	456	456	yes	yes	yes	NA	Logs experimental data	blue
NA	NA	96.15384615	yes	#969696	no	12	NA	NA	legacy	NA	0	relative	1	m	12	12	457	0	0	457	0	0	0	0	0	457	457	457	0	10	457	0	13	13	457	12	0	0	0	12	12	457	457	yes	yes	yes	NA	Logs experimental data	red
NA	NA	96.2962963	yes	#969696	no	12	NA	NA	legacy	NA	0	relative	1	m	12	12	458	0	0	458	0	0	0	0	0	458	458	458	0	10	458	0	13	13	458	12	0	0	0	12	12	458	458	yes	yes	yes	NA	Logs experimental data	red
NA	NA	96.42857143	yes	#969696	no	12	NA	NA	legacy	NA	0	relative	1	n	12	12	459	0	0	459	0	0	0	0	0	459	459	459	0	10	459	0	13	13	459	12	0	0	0	12	12	459	459	yes	yes	yes	NA	Logs experimental data	blue
NA	NA	96.55172414	yes	#969696	no	12	NA	NA	legacy	NA	0	relative	1	n	12	12	460	0	0	460	0	0	0	0	0	460	460	460	0	10	460	0	13	13	460	12	0	0	0	12	12	460	460	yes	yes	yes	NA	Logs experimental data	blue
NA	NA	96.66666667	yes	#969696	no	12	NA	NA	legacy	NA	0	relative	1	n	12	12	461	0	0	461	0	0	0	0	0	461	461	461	0	10	461	0	13	13	461	12	0	0	0	12	12	461	461	yes	yes	yes	NA	Logs experimental data	blue
NA	NA	96.77419355	yes	#969696	no	12	NA	NA	legacy	NA	0	relative	1	m	12	12	462	0	0	462	0	0	0	0	0	462	462	462	0	10	462	0	13	13	462	12	0	0	0	12	12	462	462	yes	yes	yes	NA	Logs experimental data	green
NA	NA	96.875	yes	#969696	no	12	NA	NA	legacy	NA	0	relative	1	n	12	12	463	0	0	463	0	0	0	0	0	463	463	463	0	10	463	0	13	13	463	12	0	0	0	12	12	463	463	yes	yes	yes	NA	Logs experimental data	green
NA	NA	96.96969697	yes	#969696	no	12	NA	NA	legacy	NA	0	relative	1	n	12	12	464	0	0	464	0	0	0	0	0	464	464	464	0	10	464	0	13	13	464	12	0	0	0	12	12	464	464	yes	yes	yes	NA	Logs experimental data	blue
NA	NA	97.05882353	yes	#969696	no	12	NA	NA	legacy	NA	0	relative	1	n	12	12	465	0	0	465	0	0	0	0	0	465	465	465	0	10	465	0	13	13	465	12	0	0	0	12	12	465	465	yes	yes	yes	NA	Logs experimental data	blue
NA	NA	94.28571429	yes	#969696	no	12	NA	NA	legacy	NA	0	relative	0	n	12	12	466	0	0	466	0	0	0	0	0	466	466	466	0	10	466	0	13	13	466	12	0	0	0	12	12	466	466	yes	yes	yes	NA	Logs experimental data	red
NA	NA	94.44444444	yes	#969696	no	12	NA	NA	legacy	NA	0	relative	1	n	12	12	467	0	0	467	0	0	0	0	0	467	467	467	0	10	467	0	13	13	467	12	0	0	0	12	12	467	467	yes	no	yes	NA	Logs experimental data	green
NA	NA	1	yes	#969696	no	0	NA	NA	legacy	NA	0	relative	1	n	0	0	0	0	0	0	0	0	0	0	0	0	0	0	NA	NA	0	0	1	1	0	0	0	0	0	0	0	0	0	yes	no	yes	NA	Logs experimental data	green
NA	NA	1	yes	#969696	no	0	NA	NA	legacy	NA	0	relative	1	n	0	0	1	0	0	1	0	0	0	0	0	1	1	1	NA	NA	1	0	1	1	1	0	0	0	0	0	0	1	1	yes	yes	yes	NA	Logs experimental data	red
NA	NA	1	yes	#969696	no	0	NA	NA	legacy	NA	0	relative	1	n	0	0	2	0	0	2	0	0	0	0	0	2	2	2	NA	NA	2	0	1	1	2	0	0	0	0	0	0	2	2	yes	yes	yes	NA	Logs experimental data	red
NA	NA	1	yes	#969696	no	0	NA	NA	legacy	NA	0	relative	1	n	0	0	3	0	0	3	0	0	0	0	0	3	3	3	NA	NA	3	0	1	1	3	0	0	0	0	0	0	3	3	yes	yes	yes	NA	Logs experimental data	blue
NA	NA	1	yes	#969696	no	0	NA	NA	legacy	NA	0	relative	1	m	0	0	4	0	0	4	0	0	0	0	0	4	4	4	NA	NA	4	0	1	1	4	0	0	0	0	0	0	4	4	yes	yes	yes	NA	Logs experimental data	green
NA	NA	1	yes	#969696	no	0	NA	NA	legacy	NA	0	relative	1	m	0	0	5	0	0	5	0	0	0	0	0	5	5	5	NA	NA	5	0	1	1	5	0	0	0	0	0	0	5	5	yes	yes	yes	NA	Logs experimental data	blue
NA	NA	0.857142857	yes	#969696	no	0	NA	NA	legacy	NA	0	relative	0	m	0	0	6	0	0	6	0	0	0	0	0	6	6	6	NA	NA	6	0	1	1	6	0	0	0	0	0	0	6	6	yes	yes	yes	NA	Logs experimental data	green
NA	NA	0.875	yes	#969696	no	0	NA	NA	legacy	NA	0	relative	1	m	0	0	7	0	0	7	0	0	0	0	0	7	7	7	NA	NA	7	0	1	1	7	0	0	0	0	0	0	7	7	yes	yes	yes	NA	Logs experimental data	red
NA	NA	0.888888889	yes	#969696	no	0	NA	NA	legacy	NA	0	relative	1	n	0	0	8	0	0	8	0	0	0	0	0	8	8	8	NA	NA	8	0	1	1	8	0	0	0	0	0	0	8	8	yes	yes	yes	NA	Logs experimental data	green
NA	NA	0.9	yes	#969696	no	0	NA	NA	legacy	NA	0	relative	1	m	0	0	9	0	0	9	0	0	0	0	0	9	9	9	NA	NA	9	0	1	1	9	0	0	0	0	0	0	9	9	yes	yes	yes	NA	Logs experimental data	blue
NA	NA	0.909090909	yes	#969696	no	0	NA	NA	legacy	NA	0	relative	1	n	0	0	10	0	0	10	0	0	0	0	0	10	10	10	NA	NA	10	0	1	1	10	0	0	0	0	0	0	10	10	yes	yes	yes	NA	Logs experimental data	red
NA	NA	0.833333333	yes	#969696	no	0	NA	NA	legacy	NA	0	relative	0	n	0	0	11	0	0	11	0	0	0	0	0	11	11	11	NA	NA	11	0	1	1	11	0	0	0	0	0	0	11	11	yes	yes	yes	NA	Logs experimental data	blue
NA	NA	0.846153846	yes	#969696	no	0	NA	NA	legacy	NA	0	relative	1	m	0	0	12	0	0	12	0	0	0	0	0	12	12	12	NA	NA	12	0	1	1	12	0	0	0	0	0	0	12	12	yes	yes	yes	NA	Logs experimental data	red
NA	NA	0.857142857	yes	#969696	no	0	NA	NA	legacy	NA	0	relative	1	m	0	0	13	0	0	13	0	0	0	0	0	13	13	13	NA	NA	13	0	1	1	13	0	0	0	0	0	0	13	13	yes	yes	yes	NA	Logs experimental data	red
NA	NA	0.866666667	yes	#969696	no	0	NA	NA	legacy	NA	0	relative	1	m	0	0	14	0	0	14	0	0	0	0	0	14	14	14	NA	NA	14	0	1	1	14	0	0	0	0	0	0	14	14	yes	yes	yes	NA	Logs experimental data	green
NA	NA	0.875	yes	#969696	no	0	NA	NA	legacy	NA	0	relative	1	n	0	0	15	0	0	15	0	0	0	0	0	15	15	15	NA	NA	15	0	1	1	15	0	0	0	0	0	0	15	15	yes	yes	yes	NA	Logs experimental data	green
NA	NA	0.882352941	yes	#969696	no	0	NA	NA	legacy	NA	0	relative	1	n	0	0	16	0	0	16	0	0	0	0	0	16	16	16	NA	NA	16	0	1	1	16	0	0	0	0	0	0	16	16	yes	yes	yes	NA	Logs experimental data	blue
NA	NA	0.888888889	yes	#969696	no	0	NA	NA	legacy	NA	0	relative	1	m	0	0	17	0	0	17	0	0	0	0	0	17	17	17	NA	NA	17	0	1	1	17	0	0	0	0	0	0	17	17	yes	yes	yes	NA	Logs experimental data	red
NA	NA	0.894736842	yes	#969696	no	0	NA	NA	legacy	NA	0	relative	1	n	0	0	18	0	0	18	0	0	0	0	0	18	18	18	NA	NA	18	0	1	1	18	0	0	0	0	0	0	18	18	yes	yes	yes	NA	Logs experimental data	blue
NA	NA	0.85	yes	#969696	no	0	NA	NA	legacy	NA	0	relative	0	n	0	0	19	0	0	19	0	0	0	0	0	19	19	19	NA	NA	19	0	1	1	19	0	0	0	0	0	0	19	19	yes	no	yes	NA	Logs experimental data	blue
NA	NA	0.857142857	yes	#969696	no	0	NA	NA	legacy	NA	0	relative	1	m	0	0	20	0	0	20	0	0	0	0	0	20	20	20	NA	NA	20	0	1	1	20	0	0	0	0	0	0	20	20	yes	yes	yes	NA	Logs experimental data	red
NA	NA	0.863636364	yes	#969696	no	0	NA	NA	legacy	NA	0	relative	1	m	0	0	21	0	0	21	0	0	0	0	0	21	21	21	NA	NA	21	0	1	1	21	0	0	0	0	0	0	21	21	yes	no	yes	NA	Logs experimental data	green
NA	NA	0.869565217	yes	#969696	no	0	NA	NA	legacy	NA	0	relative	1	m	0	0	22	0	0	22	0	0	0	0	0	22	22	22	NA	NA	22	0	1	1	22	0	0	0	0	0	0	22	22	yes	yes	yes	NA	Logs experimental data	green
NA	NA	0.875	yes	#969696	no	0	NA	NA	legacy	NA	0	relative	1	n	0	0	23	0	0	23	0	0	0	0	0	23	23	23	NA	NA	23	0	1	1	23	0	0	0	0	0	0	23	23	yes	yes	yes	NA	Logs experimental data	red
NA	NA	0.88	yes	#969696	no	0	NA	NA	legacy	NA	0	relative	1	m	0	0	24	0	0	24	0	0	0	0	0	24	24	24	NA	NA	24	0	1	1	24	0	0	0	0	0	0	24	24	yes	yes	yes	NA	Logs experimental data	green
NA	NA	0.884615385	yes	#969696	no	0	NA	NA	legacy	NA	0	relative	1	n	0	0	25	0	0	25	0	0	0	0	0	25	25	25	NA	NA	25	0	1	1	25	0	0	0	0	0	0	25	25	yes	yes	yes	NA	Logs experimental data	green
NA	NA	0.888888889	yes	#969696	no	0	NA	NA	legacy	NA	0	relative	1	m	0	0	26	0	0	26	0	0	0	0	0	26	26	26	NA	NA	26	0	1	1	26	0	0	0	0	0	0	26	26	yes	yes	yes	NA	Logs experimental data	green
NA	NA	0.892857143	yes	#969696	no	0	NA	NA	legacy	NA	0	relative	1	m	0	0	27	0	0	27	0	0	0	0	0	27	27	27	NA	NA	27	0	1	1	27	0	0	0	0	0	0	27	27	yes	yes	yes	NA	Logs experimental data	blue
NA	NA	0.896551724	yes	#969696	no	0	NA	NA	legacy	NA	0	relative	1	n	0	0	28	0	0	28	0	0	0	0	0	28	28	28	NA	NA	28	0	1	1	28	0	0	0	0	0	0	28	28	yes	yes	yes	NA	Logs experimental data	red
NA	NA	0.9	yes	#969696	no	0	NA	NA	legacy	NA	0	relative	1	n	0	0	29	0	0	29	0	0	0	0	0	29	29	29	NA	NA	29	0	1	1	29	0	0	0	0	0	0	29	29	yes	yes	yes	NA	Logs experimental data	red
NA	NA	0.903225806	yes	#969696	no	0	NA	NA	legacy	NA	0	relative	1	m	0	0	30	0	0	30	0	0	0	0	0	30	30	30	NA	NA	30	0	1	1	30	0	0	0	0	0	0	30	30	yes	yes	yes	NA	Logs experimental data	blue
NA	NA	0.90625	yes	#969696	no	0	NA	NA	legacy	NA	0	relative	1	m	0	0	31	0	0	31	0	0	0	0	0	31	31	31	NA	NA	31	0	1	1	31	0	0	0	0	0	0	31	31	yes	yes	yes	NA	Logs experimental data	red
NA	NA	0.909090909	yes	#969696	no	0	NA	NA	legacy	NA	0	relative	1	m	0	0	32	0	0	32	0	0	0	0	0	32	32	32	NA	NA	32	0	1	1	32	0	0	0	0	0	0	32	32	yes	yes	yes	NA	Logs experimental data	blue
NA	NA	0.911764706	yes	#969696	no	0	NA	NA	legacy	NA	0	relative	1	n	0	0	33	0	0	33	0	0	0	0	0	33	33	33	NA	NA	33	0	1	1	33	0	0	0	0	0	0	33	33	yes	no	yes	NA	Logs experimental data	blue
NA	NA	0.914285714	yes	#969696	no	0	NA	NA	legacy	NA	0	relative	1	n	0	0	34	0	0	34	0	0	0	0	0	34	34	34	NA	NA	34	0	1	1	34	0	0	0	0	0	0	34	34	yes	yes	yes	NA	Logs experimental data	green
NA	NA	0.916666667	yes	#969696	no	0	NA	NA	legacy	NA	0	relative	1	n	0	0	35	0	0	35	0	0	0	0	0	35	35	35	NA	NA	35	0	1	1	35	0	0	0	0	0	0	35	35	yes	yes	yes	NA	Logs experimental data	green
NA	NA	1	yes	#969696	no	1	NA	NA	legacy	NA	0	relative	1	n	1	1	36	0	0	36	0	0	0	0	0	36	36	36	0	NA	36	0	2	2	36	1	0	0	0	1	1	36	36	yes	yes	yes	NA	Logs experimental data	red
NA	NA	1	yes	#969696	no	1	NA	NA	legacy	NA	0	relative	1	m	1	1	37	0	0	37	0	0	0	0	0	37	37	37	0	NA	37	0	2	2	37	1	0	0	0	1	1	37	37	yes	yes	yes	NA	Logs experimental data	blue
NA	NA	1	yes	#969696	no	1	NA	NA	legacy	NA	0	relative	1	n	1	1	38	0	0	38	0	0	0	0	0	38	38	38	0	NA	38	0	2	2	38	1	0	0	0	1	1	38	38	yes	no	yes	NA	Logs experimental data	blue
NA	NA	1	yes	#969696	no	1	NA	NA	legacy	NA	0	relative	1	m	1	1	39	0	0	39	0	0	0	0	0	39	39	39	0	NA	39	0	2	2	39	1	0	0	0	1	1	39	39	yes	yes	yes	NA	Logs experimental data	blue
NA	NA	1	yes	#969696	no	1	NA	NA	legacy	NA	0	relative	1	m	1	1	40	0	0	40	0	0	0	0	0	40	40	40	0	NA	40	0	2	2	40	1	0	0	0	1	1	40	40	yes	yes	yes	NA	Logs experimental data	green
NA	NA	1	yes	#969696	no	1	NA	NA	legacy	NA	0	relative	1	m	1	1	41	0	0	41	0	0	0	0	0	41	41	41	0	NA	41	0	2	2	41	1	0	0	0	1	1	41	41	yes	no	yes	NA	Logs experimental data	blue
NA	NA	1	yes	#969696	no	1	NA	NA	legacy	NA	0	relative	1	m	1	1	42	0	0	42	0	0	0	0	0	42	42	42	0	NA	42	0	2	2	42	1	0	0	0	1	1	42	42	yes	yes	yes	NA	Logs experimental data	blue
NA	NA	1	yes	#969696	no	1	NA	NA	legacy	NA	0	relative	1	m	1	1	43	0	0	43	0	0	0	0	0	43	43	43	0	NA	43	0	2	2	43	1	0	0	0	1	1	43	43	yes	yes	yes	NA	Logs experimental data	blue
NA	NA	1	yes	#969696	no	1	NA	NA	legacy	NA	0	relative	1	m	1	1	44	0	0	44	0	0	0	0	0	44	44	44	0	NA	44	0	2	2	44	1	0	0	0	1	1	44	44	yes	yes	yes	NA	Logs experimental data	red
NA	NA	1	yes	#969696	no	1	NA	NA	legacy	NA	0	relative	1	m	1	1	45	0	0	45	0	0	0	0	0	45	45	45	0	NA	45	0	2	2	45	1	0	0	0	1	1	45	45	yes	yes	yes	NA	Logs experimental data	red
NA	NA	1	yes	#969696	no	1	NA	NA	legacy	NA	0	relative	1	m	1	1	46	0	0	46	0	0	0	0	0	46	46	46	0	NA	46	0	2	2	46	1	0	0	0	1	1	46	46	yes	yes	yes	NA	Logs experimental data	red
NA	NA	1	yes	#969696	no	1	NA	NA	legacy	NA	0	relative	1	n	1	1	47	0	0	47	0	0	0	0	0	47	47	47	0	NA	47	0	2	2	47	1	0	0	0	1	1	47	47	yes	yes	yes	NA	Logs experimental data	blue
NA	NA	1	yes	#969696	no	1	NA	NA	legacy	NA	0	relative	1	m	1	1	48	0	0	48	0	0	0	0	0	48	48	48	0	NA	48	0	2	2	48	1	0	0	0	1	1	48	48	yes	yes	yes	NA	Logs experimental data	red
NA	NA	1	yes	#969696	no	1	NA	NA	legacy	NA	0	relative	1	n	1	1	49	0	0	49	0	0	0	0	0	49	49	49	0	NA	49	0	2	2	49	1	0	0	0	1	1	49	49	yes	yes	yes	NA	Logs experimental data	green
NA	NA	1	yes	#969696	no	1	NA	NA	legacy	NA	0	relative	1	m	1	1	50	0	0	50	0	0	0	0	0	50	50	50	0	NA	50	0	2	2	50	1	0	0	0	1	1	50	50	yes	yes	yes	NA	Logs experimental data	green
NA	NA	1	yes	#969696	no	1	NA	NA	legacy	NA	0	relative	1	m	1	1	51	0	0	51	0	0	0	0	0	51	51	51	0	NA	51	0	2	2	51	1	0	0	0	1	1	51	51	yes	yes	yes	NA	Logs experimental data	green
NA	NA	1	yes	#969696	no	1	NA	NA	legacy	NA	0	relative	1	m	1	1	52	0	0	52	0	0	0	0	0	52	52	52	0	NA	52	0	2	2	52	1	0	0	0	1	1	52	52	yes	yes	yes	NA	Logs experimental data	green
NA	NA	1	yes	#969696	no	1	NA	NA	legacy	NA	0	relative	1	m	1	1	53	0	0	53	0	0	0	0	0	53	53	53	0	NA	53	0	2	2	53	1	0	0	0	1	1	53	53	yes	yes	yes	NA	Logs experimental data	green
NA	NA	1	yes	#969696	no	1	NA	NA	legacy	NA	0	relative	1	n	1	1	54	0	0	54	0	0	0	0	0	54	54	54	0	NA	54	0	2	2	54	1	0	0	0	1	1	54	54	yes	yes	yes	NA	Logs experimental data	red
NA	NA	1	yes	#969696	no	1	NA	NA	legacy	NA	0	relative	1	m	1	1	55	0	0	55	0	0	0	0	0	55	55	55	0	NA	55	0	2	2	55	1	0	0	0	1	1	55	55	yes	yes	yes	NA	Logs experimental data	red
NA	NA	1	yes	#969696	no	1	NA	NA	legacy	NA	0	relative	1	m	1	1	56	0	0	56	0	0	0	0	0	56	56	56	0	NA	56	0	2	2	56	1	0	0	0	1	1	56	56	yes	yes	yes	NA	Logs experimental data	green
NA	NA	1	yes	#969696	no	1	NA	NA	legacy	NA	0	relative	1	m	1	1	57	0	0	57	0	0	0	0	0	57	57	57	0	NA	57	0	2	2	57	1	0	0	0	1	1	57	57	yes	yes	yes	NA	Logs experimental data	blue
NA	NA	0.956521739	yes	#969696	no	1	NA	NA	legacy	NA	0	relative	0	n	1	1	58	0	0	58	0	0	0	0	0	58	58	58	0	NA	58	0	2	2	58	1	0	0	0	1	1	58	58	yes	yes	yes	NA	Logs experimental data	green
NA	NA	0.958333333	yes	#969696	no	1	NA	NA	legacy	NA	0	relative	1	m	1	1	59	0	0	59	0	0	0	0	0	59	59	59	0	NA	59	0	2	2	59	1	0	0	0	1	1	59	59	yes	yes	yes	NA	Logs experimental data	blue
NA	NA	0.96	yes	#969696	no	1	NA	NA	legacy	NA	0	relative	1	n	1	1	60	0	0	60	0	0	0	0	0	60	60	60	0	NA	60	0	2	2	60	1	0	0	0	1	1	60	60	yes	yes	yes	NA	Logs experimental data	red
NA	NA	0.961538462	yes	#969696	no	1	NA	NA	legacy	NA	0	relative	1	m	1	1	61	0	0	61	0	0	0	0	0	61	61	61	0	NA	61	0	2	2	61	1	0	0	0	1	1	61	61	yes	yes	yes	NA	Logs experimental data	red
NA	NA	0.962962963	yes	#969696	no	1	NA	NA	legacy	NA	0	relative	1	m	1	1	62	0	0	62	0	0	0	0	0	62	62	62	0	NA	62	0	2	2	62	1	0	0	0	1	1	62	62	yes	yes	yes	NA	Logs experimental data	green
NA	NA	0.964285714	yes	#969696	no	1	NA	NA	legacy	NA	0	relative	1	m	1	1	63	0	0	63	0	0	0	0	0	63	63	63	0	NA	63	0	2	2	63	1	0	0	0	1	1	63	63	yes	yes	yes	NA	Logs experimental data	blue
NA	NA	0.965517241	yes	#969696	no	1	NA	NA	legacy	NA	0	relative	1	m	1	1	64	0	0	64	0	0	0	0	0	64	64	64	0	NA	64	0	2	2	64	1	0	0	0	1	1	64	64	yes	yes	yes	NA	Logs experimental data	green
NA	NA	0.966666667	yes	#969696	no	1	NA	NA	legacy	NA	0	relative	1	m	1	1	65	0	0	65	0	0	0	0	0	65	65	65	0	NA	65	0	2	2	65	1	0	0	0	1	1	65	65	yes	yes	yes	NA	Logs experimental data	blue
NA	NA	0.967741935	yes	#969696	no	1	NA	NA	legacy	NA	0	relative	1	m	1	1	66	0	0	66	0	0	0	0	0	66	66	66	0	NA	66	0	2	2	66	1	0	0	0	1	1	66	66	yes	yes	yes	NA	Logs experimental data	green
NA	NA	0.96875	yes	#969696	no	1	NA	NA	legacy	NA	0	relative	1	n	1	1	67	0	0	67	0	0	0	0	0	67	67	67	0	NA	67	0	2	2	67	1	0	0	0	1	1	67	67	yes	yes	yes	NA	Logs experimental data	red
NA	NA	0.96969697	yes	#969696	no	1	NA	NA	legacy	NA	0	relative	1	n	1	1	68	0	0	68	0	0	0	0	0	68	68	68	0	NA	68	0	2	2	68	1	0	0	0	1	1	68	68	yes	yes	yes	NA	Logs experimental data	red
NA	NA	0.970588235	yes	#969696	no	1	NA	NA	legacy	NA	0	relative	1	n	1	1	69	0	0	69	0	0	0	0	0	69	69	69	0	NA	69	0	2	2	69	1	0	0	0	1	1	69	69	yes	yes	yes	NA	Logs experimental data	blue
NA	NA	0.971428571	yes	#969696	no	1	NA	NA	legacy	NA	0	relative	1	m	1	1	70	0	0	70	0	0	0	0	0	70	70	70	0	NA	70	0	2	2	70	1	0	0	0	1	1	70	70	yes	yes	yes	NA	Logs experimental data	blue
NA	NA	0.972222222	yes	#969696	no	1	NA	NA	legacy	NA	0	relative	1	m	1	1	71	0	0	71	0	0	0	0	0	71	71	71	0	NA	71	0	2	2	71	1	0	0	0	1	1	71	71	yes	yes	yes	NA	Logs experimental data	red
NA	NA	1	yes	#969696	no	2	NA	NA	legacy	NA	0	relative	1	n	2	2	72	0	0	72	0	0	0	0	0	72	72	72	0	0	72	0	3	3	72	2	0	0	0	2	2	72	72	yes	yes	yes	NA	Logs experimental data	red
NA	NA	1	yes	#969696	no	2	NA	NA	legacy	NA	0	relative	1	m	2	2	73	0	0	73	0	0	0	0	0	73	73	73	0	0	73	0	3	3	73	2	0	0	0	2	2	73	73	yes	yes	yes	NA	Logs experimental data	blue
NA	NA	1	yes	#969696	no	2	NA	NA	legacy	NA	0	relative	1	m	2	2	74	0	0	74	0	0	0	0	0	74	74	74	0	0	74	0	3	3	74	2	0	0	0	2	2	74	74	yes	yes	yes	NA	Logs experimental data	blue
NA	NA	1	yes	#969696	no	2	NA	NA	legacy	NA	0	relative	1	n	2	2	75	0	0	75	0	0	0	0	0	75	75	75	0	0	75	0	3	3	75	2	0	0	0	2	2	75	75	yes	yes	yes	NA	Logs experimental data	green
NA	NA	1	yes	#969696	no	2	NA	NA	legacy	NA	0	relative	1	m	2	2	76	0	0	76	0	0	0	0	0	76	76	76	0	0	76	0	3	3	76	2	0	0	0	2	2	76	76	yes	yes	yes	NA	Logs experimental data	blue
NA	NA	1	yes	#969696	no	2	NA	NA	legacy	NA	0	relative	1	m	2	2	77	0	0	77	0	0	0	0	0	77	77	77	0	0	77	0	3	3	77	2	0	0	0	2	2	77	77	yes	yes	yes	NA	Logs experimental data	green
NA	NA	1	yes	#969696	no	2	NA	NA	legacy	NA	0	relative	1	n	2	2	78	0	0	78	0	0	0	0	0	78	78	78	0	0	78	0	3	3	78	2	0	0	0	2	2	78	78	yes	yes	yes	NA	Logs experimental data	red
NA	NA	1	yes	#969696	no	2	NA	NA	legacy	NA	0	relative	1	m	2	2	79	0	0	79	0	0	0	0	0	79	79	79	0	0	79	0	3	3	79	2	0	0	0	2	2	79	79	yes	yes	yes	NA	Logs experimental data	red
NA	NA	1	yes	#969696	no	2	NA	NA	legacy	NA	0	relative	1	m	2	2	80	0	0	80	0	0	0	0	0	80	80	80	0	0	80	0	3	3	80	2	0	0	0	2	2	80	80	yes	yes	yes	NA	Logs experimental data	green
NA	NA	0.9	yes	#969696	no	2	NA	NA	legacy	NA	0	relative	0	n	2	2	81	0	0	81	0	0	0	0	0	81	81	81	0	0	81	0	3	3	81	2	0	0	0	2	2	81	81	yes	yes	yes	NA	Logs experimental data	green
NA	NA	0.909090909	yes	#969696	no	2	NA	NA	legacy	NA	0	relative	1	n	2	2	82	0	0	82	0	0	0	0	0	82	82	82	0	0	82	0	3	3	82	2	0	0	0	2	2	82	82	yes	yes	yes	NA	Logs experimental data	red
NA	NA	0.916666667	yes	#969696	no	2	NA	NA	legacy	NA	0	relative	1	m	2	2	83	0	0	83	0	0	0	0	0	83	83	83	0	0	83	0	3	3	83	2	0	0	0	2	2	83	83	yes	yes	yes	NA	Logs experimental data	blue
NA	NA	0.923076923	yes	#969696	no	2	NA	NA	legacy	NA	0	relative	1	n	2	2	84	0	0	84	0	0	0	0	0	84	84	84	0	0	84	0	3	3	84	2	0	0	0	2	2	84	84	yes	yes	yes	NA	Logs experimental data	green
NA	NA	0.928571429	yes	#969696	no	2	NA	NA	legacy	NA	0	relative	1	n	2	2	85	0	0	85	0	0	0	0	0	85	85	85	0	0	85	0	3	3	85	2	0	0	0	2	2	85	85	yes	yes	yes	NA	Logs experimental data	green
NA	NA	0.933333333	yes	#969696	no	2	NA	NA	legacy	NA	0	relative	1	m	2	2	86	0	0	86	0	0	0	0	0	86	86	86	0	0	86	0	3	3	86	2	0	0	0	2	2	86	86	yes	yes	yes	NA	Logs experimental data	red
NA	NA	0.9375	yes	#969696	no	2	NA	NA	legacy	NA	0	relative	1	n	2	2	87	0	0	87	0	0	0	0	0	87	87	87	0	0	87	0	3	3	87	2	0	0	0	2	2	87	87	yes	yes	yes	NA	Logs experimental data	blue
NA	NA	0.941176471	yes	#969696	no	2	NA	NA	legacy	NA	0	relative	1	m	2	2	88	0	0	88	0	0	0	0	0	88	88	88	0	0	88	0	3	3	88	2	0	0	0	2	2	88	88	yes	yes	yes	NA	Logs experimental data	blue
NA	NA	0.944444444	yes	#969696	no	2	NA	NA	legacy	NA	0	relative	1	m	2	2	89	0	0	89	0	0	0	0	0	89	89	89	0	0	89	0	3	3	89	2	0	0	0	2	2	89	89	yes	yes	yes	NA	Logs experimental data	green
NA	NA	0.947368421	yes	#969696	no	2	NA	NA	legacy	NA	0	relative	1	n	2	2	90	0	0	90	0	0	0	0	0	90	90	90	0	0	90	0	3	3	90	2	0	0	0	2	2	90	90	yes	yes	yes	NA	Logs experimental data	blue
NA	NA	0.95	yes	#969696	no	2	NA	NA	legacy	NA	0	relative	1	m	2	2	91	0	0	91	0	0	0	0	0	91	91	91	0	0	91	0	3	3	91	2	0	0	0	2	2	91	91	yes	yes	yes	NA	Logs experimental data	green
NA	NA	0.904761905	yes	#969696	no	2	NA	NA	legacy	NA	0	relative	0	n	2	2	92	0	0	92	0	0	0	0	0	92	92	92	0	0	92	0	3	3	92	2	0	0	0	2	2	92	92	yes	yes	yes	NA	Logs experimental data	red
NA	NA	0.909090909	yes	#969696	no	2	NA	NA	legacy	NA	0	relative	1	m	2	2	93	0	0	93	0	0	0	0	0	93	93	93	0	0	93	0	3	3	93	2	0	0	0	2	2	93	93	yes	yes	yes	NA	Logs experimental data	green
NA	NA	0.913043478	yes	#969696	no	2	NA	NA	legacy	NA	0	relative	1	n	2	2	94	0	0	94	0	0	0	0	0	94	94	94	0	0	94	0	3	3	94	2	0	0	0	2	2	94	94	yes	yes	yes	NA	Logs experimental data	blue
NA	NA	0.916666667	yes	#969696	no	2	NA	NA	legacy	NA	0	relative	1	n	2	2	95	0	0	95	0	0	0	0	0	95	95	95	0	0	95	0	3	3	95	2	0	0	0	2	2	95	95	yes	yes	yes	NA	Logs experimental data	red
NA	NA	0.92	yes	#969696	no	2	NA	NA	legacy	NA	0	relative	1	n	2	2	96	0	0	96	0	0	0	0	0	96	96	96	0	0	96	0	3	3	96	2	0	0	0	2	2	96	96	yes	yes	yes	NA	Logs experimental data	green
NA	NA	0.923076923	yes	#969696	no	2	NA	NA	legacy	NA	0	relative	1	n	2	2	97	0	0	97	0	0	0	0	0	97	97	97	0	0	97	0	3	3	97	2	0	0	0	2	2	97	97	yes	yes	yes	NA	Logs experimental data	red
NA	NA	0.925925926	yes	#969696	no	2	NA	NA	legacy	NA	0	relative	1	n	2	2	98	0	0	98	0	0	0	0	0	98	98	98	0	0	98	0	3	3	98	2	0	0	0	2	2	98	98	yes	yes	yes	NA	Logs experimental data	green
NA	NA	0.892857143	yes	#969696	no	2	NA	NA	legacy	NA	0	relative	0	n	2	2	99	0	0	99	0	0	0	0	0	99	99	99	0	0	99	0	3	3	99	2	0	0	0	2	2	99	99	yes	yes	yes	NA	Logs experimental data	red
NA	NA	0.896551724	yes	#969696	no	2	NA	NA	legacy	NA	0	relative	1	m	2	2	100	0	0	100	0	0	0	0	0	100	100	100	0	0	100	0	3	3	100	2	0	0	0	2	2	100	100	yes	yes	yes	NA	Logs experimental data	green
NA	NA	0.9	yes	#969696	no	2	NA	NA	legacy	NA	0	relative	1	m	2	2	101	0	0	101	0	0	0	0	0	101	101	101	0	0	101	0	3	3	101	2	0	0	0	2	2	101	101	yes	yes	yes	NA	Logs experimental data	blue
NA	NA	0.903225806	yes	#969696	no	2	NA	NA	legacy	NA	0	relative	1	m	2	2	102	0	0	102	0	0	0	0	0	102	102	102	0	0	102	0	3	3	102	2	0	0	0	2	2	102	102	yes	yes	yes	NA	Logs experimental data	red
NA	NA	0.90625	yes	#969696	no	2	NA	NA	legacy	NA	0	relative	1	m	2	2	103	0	0	103	0	0	0	0	0	103	103	103	0	0	103	0	3	3	103	2	0	0	0	2	2	103	103	yes	yes	yes	NA	Logs experimental data	red
NA	NA	0.909090909	yes	#969696	no	2	NA	NA	legacy	NA	0	relative	1	n	2	2	104	0	0	104	0	0	0	0	0	104	104	104	0	0	104	0	3	3	104	2	0	0	0	2	2	104	104	yes	yes	yes	NA	Logs experimental data	blue
NA	NA	0.911764706	yes	#969696	no	2	NA	NA	legacy	NA	0	relative	1	n	2	2	105	0	0	105	0	0	0	0	0	105	105	105	0	0	105	0	3	3	105	2	0	0	0	2	2	105	105	yes	yes	yes	NA	Logs experimental data	green
NA	NA	0.914285714	yes	#969696	no	2	NA	NA	legacy	NA	0	relative	1	m	2	2	106	0	0	106	0	0	0	0	0	106	106	106	0	0	106	0	3	3	106	2	0	0	0	2	2	106	106	yes	yes	yes	NA	Logs experimental data	blue
NA	NA	0.916666667	yes	#969696	no	2	NA	NA	legacy	NA	0	relative	1	n	2	2	107	0	0	107	0	0	0	0	0	107	107	107	0	0	107	0	3	3	107	2	0	0	0	2	2	107	107	yes	yes	yes	NA	Logs experimental data	blue
NA	NA	1	yes	#969696	no	3	NA	NA	legacy	NA	0	relative	1	m	3	3	108	0	0	108	0	0	0	0	0	108	108	108	0	1	108	0	4	4	108	3	0	0	0	3	3	108	108	yes	no	yes	NA	Logs experimental data	blue
NA	NA	1	yes	#969696	no	3	NA	NA	legacy	NA	0	relative	1	m	3	3	109	0	0	109	0	0	0	0	0	109	109	109	0	1	109	0	4	4	109	3	0	0	0	3	3	109	109	yes	yes	yes	NA	Logs experimental data	blue
NA	NA	1	yes	#969696	no	3	NA	NA	legacy	NA	0	relative	1	n	3	3	110	0	0	110	0	0	0	0	0	110	110	110	0	1	110	0	4	4	110	3	0	0	0	3	3	110	110	yes	yes	yes	NA	Logs experimental data	red
NA	NA	1	yes	#969696	no	3	NA	NA	legacy	NA	0	relative	1	m	3	3	111	0	0	111	0	0	0	0	0	111	111	111	0	1	111	0	4	4	111	3	0	0	0	3	3	111	111	yes	yes	yes	NA	Logs experimental data	green
NA	NA	1	yes	#969696	no	3	NA	NA	legacy	NA	0	relative	1	m	3	3	112	0	0	112	0	0	0	0	0	112	112	112	0	1	112	0	4	4	112	3	0	0	0	3	3	112	112	yes	yes	yes	NA	Logs experimental data	green
NA	NA	1	yes	#969696	no	3	NA	NA	legacy	NA	0	relative	1	n	3	3	113	0	0	113	0	0	0	0	0	113	113	113	0	1	113	0	4	4	113	3	0	0	0	3	3	113	113	yes	yes	yes	NA	Logs experimental data	green
NA	NA	1	yes	#969696	no	3	NA	NA	legacy	NA	0	relative	1	m	3	3	114	0	0	114	0	0	0	0	0	114	114	114	0	1	114	0	4	4	114	3	0	0	0	3	3	114	114	yes	yes	yes	NA	Logs experimental data	blue
NA	NA	1	yes	#969696	no	3	NA	NA	legacy	NA	0	relative	1	n	3	3	115	0	0	115	0	0	0	0	0	115	115	115	0	1	115	0	4	4	115	3	0	0	0	3	3	115	115	yes	yes	yes	NA	Logs experimental data	green
NA	NA	1	yes	#969696	no	3	NA	NA	legacy	NA	0	relative	1	m	3	3	116	0	0	116	0	0	0	0	0	116	116	116	0	1	116	0	4	4	116	3	0	0	0	3	3	116	116	yes	yes	yes	NA	Logs experimental data	blue
NA	NA	1	yes	#969696	no	3	NA	NA	legacy	NA	0	relative	1	m	3	3	117	0	0	117	0	0	0	0	0	117	117	117	0	1	117	0	4	4	117	3	0	0	0	3	3	117	117	yes	yes	yes	NA	Logs experimental data	green
NA	NA	0.909090909	yes	#969696	no	3	NA	NA	legacy	NA	0	relative	0	m	3	3	118	0	0	118	0	0	0	0	0	118	118	118	0	1	118	0	4	4	118	3	0	0	0	3	3	118	118	yes	yes	yes	NA	Logs experimental data	blue
NA	NA	0.916666667	yes	#969696	no	3	NA	NA	legacy	NA	0	relative	1	m	3	3	119	0	0	119	0	0	0	0	0	119	119	119	0	1	119	0	4	4	119	3	0	0	0	3	3	119	119	yes	yes	yes	NA	Logs experimental data	red
NA	NA	0.923076923	yes	#969696	no	3	NA	NA	legacy	NA	0	relative	1	m	3	3	120	0	0	120	0	0	0	0	0	120	120	120	0	1	120	0	4	4	120	3	0	0	0	3	3	120	120	yes	yes	yes	NA	Logs experimental data	green
NA	NA	0.928571429	yes	#969696	no	3	NA	NA	legacy	NA	0	relative	1	m	3	3	121	0	0	121	0	0	0	0	0	121	121	121	0	1	121	0	4	4	121	3	0	0	0	3	3	121	121	yes	yes	yes	NA	Logs experimental data	green
NA	NA	0.933333333	yes	#969696	no	3	NA	NA	legacy	NA	0	relative	1	m	3	3	122	0	0	122	0	0	0	0	0	122	122	122	0	1	122	0	4	4	122	3	0	0	0	3	3	122	122	yes	yes	yes	NA	Logs experimental data	green
NA	NA	0.9375	yes	#969696	no	3	NA	NA	legacy	NA	0	relative	1	n	3	3	123	0	0	123	0	0	0	0	0	123	123	123	0	1	123	0	4	4	123	3	0	0	0	3	3	123	123	yes	yes	yes	NA	Logs experimental data	green
NA	NA	0.882352941	yes	#969696	no	3	NA	NA	legacy	NA	0	relative	0	n	3	3	124	0	0	124	0	0	0	0	0	124	124	124	0	1	124	0	4	4	124	3	0	0	0	3	3	124	124	yes	yes	yes	NA	Logs experimental data	green
NA	NA	0.888888889	yes	#969696	no	3	NA	NA	legacy	NA	0	relative	1	m	3	3	125	0	0	125	0	0	0	0	0	125	125	125	0	1	125	0	4	4	125	3	0	0	0	3	3	125	125	yes	yes	yes	NA	Logs experimental data	red
NA	NA	0.894736842	yes	#969696	no	3	NA	NA	legacy	NA	0	relative	1	n	3	3	126	0	0	126	0	0	0	0	0	126	126	126	0	1	126	0	4	4	126	3	0	0	0	3	3	126	126	yes	yes	yes	NA	Logs experimental data	red
NA	NA	0.9	yes	#969696	no	3	NA	NA	legacy	NA	0	relative	1	n	3	3	127	0	0	127	0	0	0	0	0	127	127	127	0	1	127	0	4	4	127	3	0	0	0	3	3	127	127	yes	yes	yes	NA	Logs experimental data	green
NA	NA	0.904761905	yes	#969696	no	3	NA	NA	legacy	NA	0	relative	1	n	3	3	128	0	0	128	0	0	0	0	0	128	128	128	0	1	128	0	4	4	128	3	0	0	0	3	3	128	128	yes	yes	yes	NA	Logs experimental data	red
NA	NA	0.909090909	yes	#969696	no	3	NA	NA	legacy	NA	0	relative	1	m	3	3	129	0	0	129	0	0	0	0	0	129	129	129	0	1	129	0	4	4	129	3	0	0	0	3	3	129	129	yes	yes	yes	NA	Logs experimental data	blue
NA	NA	0.913043478	yes	#969696	no	3	NA	NA	legacy	NA	0	relative	1	m	3	3	130	0	0	130	0	0	0	0	0	130	130	130	0	1	130	0	4	4	130	3	0	0	0	3	3	130	130	yes	yes	yes	NA	Logs experimental data	blue
NA	NA	0.916666667	yes	#969696	no	3	NA	NA	legacy	NA	0	relative	1	m	3	3	131	0	0	131	0	0	0	0	0	131	131	131	0	1	131	0	4	4	131	3	0	0	0	3	3	131	131	yes	yes	yes	NA	Logs experimental data	green
NA	NA	0.92	yes	#969696	no	3	NA	NA	legacy	NA	0	relative	1	n	3	3	132	0	0	132	0	0	0	0	0	132	132	132	0	1	132	0	4	4	132	3	0	0	0	3	3	132	132	yes	yes	yes	NA	Logs experimental data	blue
NA	NA	0.923076923	yes	#969696	no	3	NA	NA	legacy	NA	0	relative	1	m	3	3	133	0	0	133	0	0	0	0	0	133	133	133	0	1	133	0	4	4	133	3	0	0	0	3	3	133	133	yes	yes	yes	NA	Logs experimental data	green
NA	NA	0.925925926	yes	#969696	no	3	NA	NA	legacy	NA	0	relative	1	n	3	3	134	0	0	134	0	0	0	0	0	134	134	134	0	1	134	0	4	4	134	3	0	0	0	3	3	134	134	yes	yes	yes	NA	Logs experimental data	red
NA	NA	0.928571429	yes	#969696	no	3	NA	NA	legacy	NA	0	relative	1	m	3	3	135	0	0	135	0	0	0	0	0	135	135	135	0	1	135	0	4	4	135	3	0	0	0	3	3	135	135	yes	yes	yes	NA	Logs experimental data	red
NA	NA	0.931034483	yes	#969696	no	3	NA	NA	legacy	NA	0	relative	1	n	3	3	136	0	0	136	0	0	0	0	0	136	136	136	0	1	136	0	4	4	136	3	0	0	0	3	3	136	136	yes	yes	yes	NA	Logs experimental data	blue
NA	NA	0.933333333	yes	#969696	no	3	NA	NA	legacy	NA	0	relative	1	m	3	3	137	0	0	137	0	0	0	0	0	137	137	137	0	1	137	0	4	4	137	3	0	0	0	3	3	137	137	yes	yes	yes	NA	Logs experimental data	red
NA	NA	0.935483871	yes	#969696	no	3	NA	NA	legacy	NA	0	relative	1	n	3	3	138	0	0	138	0	0	0	0	0	138	138	138	0	1	138	0	4	4	138	3	0	0	0	3	3	138	138	yes	yes	yes	NA	Logs experimental data	red
NA	NA	0.9375	yes	#969696	no	3	NA	NA	legacy	NA	0	relative	1	m	3	3	139	0	0	139	0	0	0	0	0	139	139	139	0	1	139	0	4	4	139	3	0	0	0	3	3	139	139	yes	yes	yes	NA	Logs experimental data	red
NA	NA	0.939393939	yes	#969696	no	3	NA	NA	legacy	NA	0	relative	1	n	3	3	140	0	0	140	0	0	0	0	0	140	140	140	0	1	140	0	4	4	140	3	0	0	0	3	3	140	140	yes	yes	yes	NA	Logs experimental data	green
NA	NA	0.941176471	yes	#969696	no	3	NA	NA	legacy	NA	0	relative	1	n	3	3	141	0	0	141	0	0	0	0	0	141	141	141	0	1	141	0	4	4	141	3	0	0	0	3	3	141	141	yes	yes	yes	NA	Logs experimental data	green
NA	NA	0.942857143	yes	#969696	no	3	NA	NA	legacy	NA	0	relative	1	n	3	3	142	0	0	142	0	0	0	0	0	142	142	142	0	1	142	0	4	4	142	3	0	0	0	3	3	142	142	yes	yes	yes	NA	Logs experimental data	blue
NA	NA	0.916666667	yes	#969696	no	3	NA	NA	legacy	NA	0	relative	0	n	3	3	143	0	0	143	0	0	0	0	0	143	143	143	0	1	143	0	4	4	143	3	0	0	0	3	3	143	143	yes	yes	yes	NA	Logs experimental data	red
NA	NA	1	yes	#969696	no	4	NA	NA	legacy	NA	0	relative	1	n	4	4	144	0	0	144	0	0	0	0	0	144	144	144	0	2	144	0	5	5	144	4	0	0	0	4	4	144	144	yes	yes	yes	NA	Logs experimental data	green
NA	NA	1	yes	#969696	no	4	NA	NA	legacy	NA	0	relative	1	n	4	4	145	0	0	145	0	0	0	0	0	145	145	145	0	2	145	0	5	5	145	4	0	0	0	4	4	145	145	yes	yes	yes	NA	Logs experimental data	blue
NA	NA	1	yes	#969696	no	4	NA	NA	legacy	NA	0	relative	1	m	4	4	146	0	0	146	0	0	0	0	0	146	146	146	0	2	146	0	5	5	146	4	0	0	0	4	4	146	146	yes	yes	yes	NA	Logs experimental data	green
NA	NA	1	yes	#969696	no	4	NA	NA	legacy	NA	0	relative	1	n	4	4	147	0	0	147	0	0	0	0	0	147	147	147	0	2	147	0	5	5	147	4	0	0	0	4	4	147	147	yes	yes	yes	NA	Logs experimental data	blue
NA	NA	1	yes	#969696	no	4	NA	NA	legacy	NA	0	relative	1	m	4	4	148	0	0	148	0	0	0	0	0	148	148	148	0	2	148	0	5	5	148	4	0	0	0	4	4	148	148	yes	yes	yes	NA	Logs experimental data	red
NA	NA	1	yes	#969696	no	4	NA	NA	legacy	NA	0	relative	1	m	4	4	149	0	0	149	0	0	0	0	0	149	149	149	0	2	149	0	5	5	149	4	0	0	0	4	4	149	149	yes	yes	yes	NA	Logs experimental data	green
NA	NA	1	yes	#969696	no	4	NA	NA	legacy	NA	0	relative	1	m	4	4	150	0	0	150	0	0	0	0	0	150	150	150	0	2	150	0	5	5	150	4	0	0	0	4	4	150	150	yes	yes	yes	NA	Logs experimental data	red
NA	NA	0.875	yes	#969696	no	4	NA	NA	legacy	NA	0	relative	0	m	4	4	151	0	0	151	0	0	0	0	0	151	151	151	0	2	151	0	5	5	151	4	0	0	0	4	4	151	151	yes	yes	yes	NA	Logs experimental data	red
NA	NA	0.777777778	yes	#969696	no	4	NA	NA	legacy	NA	0	relative	0	n	4	4	152	0	0	152	0	0	0	0	0	152	152	152	0	2	152	0	5	5	152	4	0	0	0	4	4	152	152	yes	no	yes	NA	Logs experimental data	red
NA	NA	0.8	yes	#969696	no	4	NA	NA	legacy	NA	0	relative	1	m	4	4	153	0	0	153	0	0	0	0	0	153	153	153	0	2	153	0	5	5	153	4	0	0	0	4	4	153	153	yes	yes	yes	NA	Logs experimental data	blue
NA	NA	0.818181818	yes	#969696	no	4	NA	NA	legacy	NA	0	relative	1	m	4	4	154	0	0	154	0	0	0	0	0	154	154	154	0	2	154	0	5	5	154	4	0	0	0	4	4	154	154	yes	yes	yes	NA	Logs experimental data	red
NA	NA	0.833333333	yes	#969696	no	4	NA	NA	legacy	NA	0	relative	1	n	4	4	155	0	0	155	0	0	0	0	0	155	155	155	0	2	155	0	5	5	155	4	0	0	0	4	4	155	155	yes	yes	yes	NA	Logs experimental data	red
NA	NA	0.846153846	yes	#969696	no	4	NA	NA	legacy	NA	0	relative	1	m	4	4	156	0	0	156	0	0	0	0	0	156	156	156	0	2	156	0	5	5	156	4	0	0	0	4	4	156	156	yes	yes	yes	NA	Logs experimental data	green
NA	NA	0.857142857	yes	#969696	no	4	NA	NA	legacy	NA	0	relative	1	m	4	4	157	0	0	157	0	0	0	0	0	157	157	157	0	2	157	0	5	5	157	4	0	0	0	4	4	157	157	yes	yes	yes	NA	Logs experimental data	green
NA	NA	0.866666667	yes	#969696	no	4	NA	NA	legacy	NA	0	relative	1	m	4	4	158	0	0	158	0	0	0	0	0	158	158	158	0	2	158	0	5	5	158	4	0	0	0	4	4	158	158	yes	yes	yes	NA	Logs experimental data	green
NA	NA	0.875	yes	#969696	no	4	NA	NA	legacy	NA	0	relative	1	n	4	4	159	0	0	159	0	0	0	0	0	159	159	159	0	2	159	0	5	5	159	4	0	0	0	4	4	159	159	yes	yes	yes	NA	Logs experimental data	blue
NA	NA	0.882352941	yes	#969696	no	4	NA	NA	legacy	NA	0	relative	1	m	4	4	160	0	0	160	0	0	0	0	0	160	160	160	0	2	160	0	5	5	160	4	0	0	0	4	4	160	160	yes	yes	yes	NA	Logs experimental data	blue
NA	NA	0.888888889	yes	#969696	no	4	NA	NA	legacy	NA	0	relative	1	m	4	4	161	0	0	161	0	0	0	0	0	161	161	161	0	2	161	0	5	5	161	4	0	0	0	4	4	161	161	yes	yes	yes	NA	Logs experimental data	red
NA	NA	0.842105263	yes	#969696	no	4	NA	NA	legacy	NA	0	relative	0	m	4	4	162	0	0	162	0	0	0	0	0	162	162	162	0	2	162	0	5	5	162	4	0	0	0	4	4	162	162	yes	yes	yes	NA	Logs experimental data	blue
NA	NA	0.85	yes	#969696	no	4	NA	NA	legacy	NA	0	relative	1	n	4	4	163	0	0	163	0	0	0	0	0	163	163	163	0	2	163	0	5	5	163	4	0	0	0	4	4	163	163	yes	yes	yes	NA	Logs experimental data	blue
NA	NA	0.857142857	yes	#969696	no	4	NA	NA	legacy	NA	0	relative	1	m	4	4	164	0	0	164	0	0	0	0	0	164	164	164	0	2	164	0	5	5	164	4	0	0	0	4	4	164	164	yes	yes	yes	NA	Logs experimental data	blue
NA	NA	0.863636364	yes	#969696	no	4	NA	NA	legacy	NA	0	relative	1	n	4	4	165	0	0	165	0	0	0	0	0	165	165	165	0	2	165	0	5	5	165	4	0	0	0	4	4	165	165	yes	yes	yes	NA	Logs experimental data	green
NA	NA	0.869565217	yes	#969696	no	4	NA	NA	legacy	NA	0	relative	1	m	4	4	166	0	0	166	0	0	0	0	0	166	166	166	0	2	166	0	5	5	166	4	0	0	0	4	4	166	166	yes	yes	yes	NA	Logs experimental data	red
NA	NA	0.875	yes	#969696	no	4	NA	NA	legacy	NA	0	relative	1	m	4	4	167	0	0	167	0	0	0	0	0	167	167	167	0	2	167	0	5	5	167	4	0	0	0	4	4	167	167	yes	yes	yes	NA	Logs experimental data	red
NA	NA	0.88	yes	#969696	no	4	NA	NA	legacy	NA	0	relative	1	m	4	4	168	0	0	168	0	0	0	0	0	168	168	168	0	2	168	0	5	5	168	4	0	0	0	4	4	168	168	yes	no	yes	NA	Logs experimental data	green
NA	NA	0.884615385	yes	#969696	no	4	NA	NA	legacy	NA	0	relative	1	n	4	4	169	0	0	169	0	0	0	0	0	169	169	169	0	2	169	0	5	5	169	4	0	0	0	4	4	169	169	yes	yes	yes	NA	Logs experimental data	blue
NA	NA	0.888888889	yes	#969696	no	4	NA	NA	legacy	NA	0	relative	1	n	4	4	170	0	0	170	0	0	0	0	0	170	170	170	0	2	170	0	5	5	170	4	0	0	0	4	4	170	170	yes	yes	yes	NA	Logs experimental data	red
NA	NA	0.892857143	yes	#969696	no	4	NA	NA	legacy	NA	0	relative	1	n	4	4	171	0	0	171	0	0	0	0	0	171	171	171	0	2	171	0	5	5	171	4	0	0	0	4	4	171	171	yes	yes	yes	NA	Logs experimental data	green
NA	NA	0.896551724	yes	#969696	no	4	NA	NA	legacy	NA	0	relative	1	m	4	4	172	0	0	172	0	0	0	0	0	172	172	172	0	2	172	0	5	5	172	4	0	0	0	4	4	172	172	yes	yes	yes	NA	Logs experimental data	red
NA	NA	0.9	yes	#969696	no	4	NA	NA	legacy	NA	0	relative	1	m	4	4	173	0	0	173	0	0	0	0	0	173	173	173	0	2	173	0	5	5	173	4	0	0	0	4	4	173	173	yes	no	yes	NA	Logs experimental data	green
NA	NA	0.903225806	yes	#969696	no	4	NA	NA	legacy	NA	0	relative	1	m	4	4	174	0	0	174	0	0	0	0	0	174	174	174	0	2	174	0	5	5	174	4	0	0	0	4	4	174	174	yes	yes	yes	NA	Logs experimental data	green
NA	NA	0.90625	yes	#969696	no	4	NA	NA	legacy	NA	0	relative	1	n	4	4	175	0	0	175	0	0	0	0	0	175	175	175	0	2	175	0	5	5	175	4	0	0	0	4	4	175	175	yes	yes	yes	NA	Logs experimental data	blue
NA	NA	0.909090909	yes	#969696	no	4	NA	NA	legacy	NA	0	relative	1	m	4	4	176	0	0	176	0	0	0	0	0	176	176	176	0	2	176	0	5	5	176	4	0	0	0	4	4	176	176	yes	yes	yes	NA	Logs experimental data	blue
NA	NA	0.911764706	yes	#969696	no	4	NA	NA	legacy	NA	0	relative	1	n	4	4	177	0	0	177	0	0	0	0	0	177	177	177	0	2	177	0	5	5	177	4	0	0	0	4	4	177	177	yes	no	yes	NA	Logs experimental data	green
NA	NA	0.914285714	yes	#969696	no	4	NA	NA	legacy	NA	0	relative	1	m	4	4	178	0	0	178	0	0	0	0	0	178	178	178	0	2	178	0	5	5	178	4	0	0	0	4	4	178	178	yes	yes	yes	NA	Logs experimental data	green
NA	NA	0.916666667	yes	#969696	no	4	NA	NA	legacy	NA	0	relative	1	n	4	4	179	0	0	179	0	0	0	0	0	179	179	179	0	2	179	0	5	5	179	4	0	0	0	4	4	179	179	yes	yes	yes	NA	Logs experimental data	red
NA	NA	1	yes	#969696	no	5	NA	NA	legacy	NA	0	relative	1	n	5	5	180	0	0	180	0	0	0	0	0	180	180	180	0	3	180	0	6	6	180	5	0	0	0	5	5	180	180	yes	yes	yes	NA	Logs experimental data	blue
NA	NA	0.5	yes	#969696	no	5	NA	NA	legacy	NA	0	relative	0	n	5	5	181	0	0	181	0	0	0	0	0	181	181	181	0	3	181	0	6	6	181	5	0	0	0	5	5	181	181	yes	yes	yes	NA	Logs experimental data	blue
NA	NA	0.666666667	yes	#969696	no	5	NA	NA	legacy	NA	0	relative	1	n	5	5	182	0	0	182	0	0	0	0	0	182	182	182	0	3	182	0	6	6	182	5	0	0	0	5	5	182	182	yes	yes	yes	NA	Logs experimental data	green
NA	NA	0.75	yes	#969696	no	5	NA	NA	legacy	NA	0	relative	1	n	5	5	183	0	0	183	0	0	0	0	0	183	183	183	0	3	183	0	6	6	183	5	0	0	0	5	5	183	183	yes	yes	yes	NA	Logs experimental data	red
NA	NA	0.8	yes	#969696	no	5	NA	NA	legacy	NA	0	relative	1	n	5	5	184	0	0	184	0	0	0	0	0	184	184	184	0	3	184	0	6	6	184	5	0	0	0	5	5	184	184	yes	yes	yes	NA	Logs experimental data	blue
NA	NA	0.833333333	yes	#969696	no	5	NA	NA	legacy	NA	0	relative	1	n	5	5	185	0	0	185	0	0	0	0	0	185	185	185	0	3	185	0	6	6	185	5	0	0	0	5	5	185	185	yes	yes	yes	NA	Logs experimental data	green
NA	NA	0.857142857	yes	#969696	no	5	NA	NA	legacy	NA	0	relative	1	m	5	5	186	0	0	186	0	0	0	0	0	186	186	186	0	3	186	0	6	6	186	5	0	0	0	5	5	186	186	yes	yes	yes	NA	Logs experimental data	blue
NA	NA	0.875	yes	#969696	no	5	NA	NA	legacy	NA	0	relative	1	m	5	5	187	0	0	187	0	0	0	0	0	187	187	187	0	3	187	0	6	6	187	5	0	0	0	5	5	187	187	yes	yes	yes	NA	Logs experimental data	green
NA	NA	0.888888889	yes	#969696	no	5	NA	NA	legacy	NA	0	relative	1	n	5	5	188	0	0	188	0	0	0	0	0	188	188	188	0	3	188	0	6	6	188	5	0	0	0	5	5	188	188	yes	yes	yes	NA	Logs experimental data	red
NA	NA	0.9	yes	#969696	no	5	NA	NA	legacy	NA	0	relative	1	m	5	5	189	0	0	189	0	0	0	0	0	189	189	189	0	3	189	0	6	6	189	5	0	0	0	5	5	189	189	yes	yes	yes	NA	Logs experimental data	blue
NA	NA	0.909090909	yes	#969696	no	5	NA	NA	legacy	NA	0	relative	1	n	5	5	190	0	0	190	0	0	0	0	0	190	190	190	0	3	190	0	6	6	190	5	0	0	0	5	5	190	190	yes	yes	yes	NA	Logs experimental data	blue
NA	NA	0.916666667	yes	#969696	no	5	NA	NA	legacy	NA	0	relative	1	n	5	5	191	0	0	191	0	0	0	0	0	191	191	191	0	3	191	0	6	6	191	5	0	0	0	5	5	191	191	yes	yes	yes	NA	Logs experimental data	red
NA	NA	0.846153846	yes	#969696	no	5	NA	NA	legacy	NA	0	relative	0	m	5	5	192	0	0	192	0	0	0	0	0	192	192	192	0	3	192	0	6	6	192	5	0	0	0	5	5	192	192	yes	yes	yes	NA	Logs experimental data	blue
NA	NA	0.857142857	yes	#969696	no	5	NA	NA	legacy	NA	0	relative	1	n	5	5	193	0	0	193	0	0	0	0	0	193	193	193	0	3	193	0	6	6	193	5	0	0	0	5	5	193	193	yes	yes	yes	NA	Logs experimental data	green
NA	NA	0.866666667	yes	#969696	no	5	NA	NA	legacy	NA	0	relative	1	n	5	5	194	0	0	194	0	0	0	0	0	194	194	194	0	3	194	0	6	6	194	5	0	0	0	5	5	194	194	yes	yes	yes	NA	Logs experimental data	red
NA	NA	0.875	yes	#969696	no	5	NA	NA	legacy	NA	0	relative	1	m	5	5	195	0	0	195	0	0	0	0	0	195	195	195	0	3	195	0	6	6	195	5	0	0	0	5	5	195	195	yes	yes	yes	NA	Logs experimental data	green
NA	NA	0.882352941	yes	#969696	no	5	NA	NA	legacy	NA	0	relative	1	m	5	5	196	0	0	196	0	0	0	0	0	196	196	196	0	3	196	0	6	6	196	5	0	0	0	5	5	196	196	yes	yes	yes	NA	Logs experimental data	red
NA	NA	0.888888889	yes	#969696	no	5	NA	NA	legacy	NA	0	relative	1	m	5	5	197	0	0	197	0	0	0	0	0	197	197	197	0	3	197	0	6	6	197	5	0	0	0	5	5	197	197	yes	no	yes	NA	Logs experimental data	red
NA	NA	0.894736842	yes	#969696	no	5	NA	NA	legacy	NA	0	relative	1	m	5	5	198	0	0	198	0	0	0	0	0	198	198	198	0	3	198	0	6	6	198	5	0	0	0	5	5	198	198	yes	yes	yes	NA	Logs experimental data	green
NA	NA	0.9	yes	#969696	no	5	NA	NA	legacy	NA	0	relative	1	m	5	5	199	0	0	199	0	0	0	0	0	199	199	199	0	3	199	0	6	6	199	5	0	0	0	5	5	199	199	yes	yes	yes	NA	Logs experimental data	green
NA	NA	0.904761905	yes	#969696	no	5	NA	NA	legacy	NA	0	relative	1	n	5	5	200	0	0	200	0	0	0	0	0	200	200	200	0	3	200	0	6	6	200	5	0	0	0	5	5	200	200	yes	no	yes	NA	Logs experimental data	green
NA	NA	0.909090909	yes	#969696	no	5	NA	NA	legacy	NA	0	relative	1	m	5	5	201	0	0	201	0	0	0	0	0	201	201	201	0	3	201	0	6	6	201	5	0	0	0	5	5	201	201	yes	yes	yes	NA	Logs experimental data	red
NA	NA	0.913043478	yes	#969696	no	5	NA	NA	legacy	NA	0	relative	1	n	5	5	202	0	0	202	0	0	0	0	0	202	202	202	0	3	202	0	6	6	202	5	0	0	0	5	5	202	202	yes	yes	yes	NA	Logs experimental data	blue
NA	NA	0.916666667	yes	#969696	no	5	NA	NA	legacy	NA	0	relative	1	m	5	5	203	0	0	203	0	0	0	0	0	203	203	203	0	3	203	0	6	6	203	5	0	0	0	5	5	203	203	yes	yes	yes	NA	Logs experimental data	green
NA	NA	0.92	yes	#969696	no	5	NA	NA	legacy	NA	0	relative	1	m	5	5	204	0	0	204	0	0	0	0	0	204	204	204	0	3	204	0	6	6	204	5	0	0	0	5	5	204	204	yes	yes	yes	NA	Logs experimental data	green
NA	NA	0.923076923	yes	#969696	no	5	NA	NA	legacy	NA	0	relative	1	n	5	5	205	0	0	205	0	0	0	0	0	205	205	205	0	3	205	0	6	6	205	5	0	0	0	5	5	205	205	yes	yes	yes	NA	Logs experimental data	blue
NA	NA	0.925925926	yes	#969696	no	5	NA	NA	legacy	NA	0	relative	1	n	5	5	206	0	0	206	0	0	0	0	0	206	206	206	0	3	206	0	6	6	206	5	0	0	0	5	5	206	206	yes	yes	yes	NA	Logs experimental data	green
NA	NA	0.928571429	yes	#969696	no	5	NA	NA	legacy	NA	0	relative	1	n	5	5	207	0	0	207	0	0	0	0	0	207	207	207	0	3	207	0	6	6	207	5	0	0	0	5	5	207	207	yes	no	yes	NA	Logs experimental data	green
NA	NA	0.931034483	yes	#969696	no	5	NA	NA	legacy	NA	0	relative	1	n	5	5	208	0	0	208	0	0	0	0	0	208	208	208	0	3	208	0	6	6	208	5	0	0	0	5	5	208	208	yes	yes	yes	NA	Logs experimental data	green
NA	NA	0.933333333	yes	#969696	no	5	NA	NA	legacy	NA	0	relative	1	m	5	5	209	0	0	209	0	0	0	0	0	209	209	209	0	3	209	0	6	6	209	5	0	0	0	5	5	209	209	yes	yes	yes	NA	Logs experimental data	green
NA	NA	0.935483871	yes	#969696	no	5	NA	NA	legacy	NA	0	relative	1	m	5	5	210	0	0	210	0	0	0	0	0	210	210	210	0	3	210	0	6	6	210	5	0	0	0	5	5	210	210	yes	yes	yes	NA	Logs experimental data	green
NA	NA	0.9375	yes	#969696	no	5	NA	NA	legacy	NA	0	relative	1	n	5	5	211	0	0	211	0	0	0	0	0	211	211	211	0	3	211	0	6	6	211	5	0	0	0	5	5	211	211	yes	yes	yes	NA	Logs experimental data	red
NA	NA	0.939393939	yes	#969696	no	5	NA	NA	legacy	NA	0	relative	1	m	5	5	212	0	0	212	0	0	0	0	0	212	212	212	0	3	212	0	6	6	212	5	0	0	0	5	5	212	212	yes	yes	yes	NA	Logs experimental data	blue
NA	NA	0.941176471	yes	#969696	no	5	NA	NA	legacy	NA	0	relative	1	n	5	5	213	0	0	213	0	0	0	0	0	213	213	213	0	3	213	0	6	6	213	5	0	0	0	5	5	213	213	yes	yes	yes	NA	Logs experimental data	blue
NA	NA	0.942857143	yes	#969696	no	5	NA	NA	legacy	NA	0	relative	1	m	5	5	214	0	0	214	0	0	0	0	0	214	214	214	0	3	214	0	6	6	214	5	0	0	0	5	5	214	214	yes	yes	yes	NA	Logs experimental data	blue
NA	NA	0.944444444	yes	#969696	no	5	NA	NA	legacy	NA	0	relative	1	m	5	5	215	0	0	215	0	0	0	0	0	215	215	215	0	3	215	0	6	6	215	5	0	0	0	5	5	215	215	yes	yes	yes	NA	Logs experimental data	red
NA	NA	1	yes	#969696	no	6	NA	NA	legacy	NA	0	relative	1	n	6	6	216	0	0	216	0	0	0	0	0	216	216	216	0	4	216	0	7	7	216	6	0	0	0	6	6	216	216	yes	yes	yes	NA	Logs experimental data	red
NA	NA	1	yes	#969696	no	6	NA	NA	legacy	NA	0	relative	1	m	6	6	217	0	0	217	0	0	0	0	0	217	217	217	0	4	217	0	7	7	217	6	0	0	0	6	6	217	217	yes	yes	yes	NA	Logs experimental data	green
NA	NA	1	yes	#969696	no	6	NA	NA	legacy	NA	0	relative	1	n	6	6	218	0	0	218	0	0	0	0	0	218	218	218	0	4	218	0	7	7	218	6	0	0	0	6	6	218	218	yes	yes	yes	NA	Logs experimental data	blue
NA	NA	1	yes	#969696	no	6	NA	NA	legacy	NA	0	relative	1	n	6	6	219	0	0	219	0	0	0	0	0	219	219	219	0	4	219	0	7	7	219	6	0	0	0	6	6	219	219	yes	yes	yes	NA	Logs experimental data	green
NA	NA	1	yes	#969696	no	6	NA	NA	legacy	NA	0	relative	1	m	6	6	220	0	0	220	0	0	0	0	0	220	220	220	0	4	220	0	7	7	220	6	0	0	0	6	6	220	220	yes	yes	yes	NA	Logs experimental data	blue
NA	NA	1	yes	#969696	no	6	NA	NA	legacy	NA	0	relative	1	n	6	6	221	0	0	221	0	0	0	0	0	221	221	221	0	4	221	0	7	7	221	6	0	0	0	6	6	221	221	yes	yes	yes	NA	Logs experimental data	red
NA	NA	1	yes	#969696	no	6	NA	NA	legacy	NA	0	relative	1	n	6	6	222	0	0	222	0	0	0	0	0	222	222	222	0	4	222	0	7	7	222	6	0	0	0	6	6	222	222	yes	yes	yes	NA	Logs experimental data	red
NA	NA	0.875	yes	#969696	no	6	NA	NA	legacy	NA	0	relative	0	m	6	6	223	0	0	223	0	0	0	0	0	223	223	223	0	4	223	0	7	7	223	6	0	0	0	6	6	223	223	yes	yes	yes	NA	Logs experimental data	red
NA	NA	0.777777778	yes	#969696	no	6	NA	NA	legacy	NA	0	relative	0	m	6	6	224	0	0	224	0	0	0	0	0	224	224	224	0	4	224	0	7	7	224	6	0	0	0	6	6	224	224	yes	yes	yes	NA	Logs experimental data	green
NA	NA	0.8	yes	#969696	no	6	NA	NA	legacy	NA	0	relative	1	m	6	6	225	0	0	225	0	0	0	0	0	225	225	225	0	4	225	0	7	7	225	6	0	0	0	6	6	225	225	yes	yes	yes	NA	Logs experimental data	green
NA	NA	0.818181818	yes	#969696	no	6	NA	NA	legacy	NA	0	relative	1	n	6	6	226	0	0	226	0	0	0	0	0	226	226	226	0	4	226	0	7	7	226	6	0	0	0	6	6	226	226	yes	yes	yes	NA	Logs experimental data	red
NA	NA	0.833333333	yes	#969696	no	6	NA	NA	legacy	NA	0	relative	1	m	6	6	227	0	0	227	0	0	0	0	0	227	227	227	0	4	227	0	7	7	227	6	0	0	0	6	6	227	227	yes	yes	yes	NA	Logs experimental data	blue
NA	NA	0.846153846	yes	#969696	no	6	NA	NA	legacy	NA	0	relative	1	n	6	6	228	0	0	228	0	0	0	0	0	228	228	228	0	4	228	0	7	7	228	6	0	0	0	6	6	228	228	yes	yes	yes	NA	Logs experimental data	red
NA	NA	0.857142857	yes	#969696	no	6	NA	NA	legacy	NA	0	relative	1	n	6	6	229	0	0	229	0	0	0	0	0	229	229	229	0	4	229	0	7	7	229	6	0	0	0	6	6	229	229	yes	yes	yes	NA	Logs experimental data	blue
NA	NA	0.866666667	yes	#969696	no	6	NA	NA	legacy	NA	0	relative	1	m	6	6	230	0	0	230	0	0	0	0	0	230	230	230	0	4	230	0	7	7	230	6	0	0	0	6	6	230	230	yes	yes	yes	NA	Logs experimental data	red
NA	NA	0.875	yes	#969696	no	6	NA	NA	legacy	NA	0	relative	1	m	6	6	231	0	0	231	0	0	0	0	0	231	231	231	0	4	231	0	7	7	231	6	0	0	0	6	6	231	231	yes	yes	yes	NA	Logs experimental data	blue
NA	NA	0.882352941	yes	#969696	no	6	NA	NA	legacy	NA	0	relative	1	m	6	6	232	0	0	232	0	0	0	0	0	232	232	232	0	4	232	0	7	7	232	6	0	0	0	6	6	232	232	yes	yes	yes	NA	Logs experimental data	blue
NA	NA	0.888888889	yes	#969696	no	6	NA	NA	legacy	NA	0	relative	1	m	6	6	233	0	0	233	0	0	0	0	0	233	233	233	0	4	233	0	7	7	233	6	0	0	0	6	6	233	233	yes	yes	yes	NA	Logs experimental data	green
NA	NA	0.894736842	yes	#969696	no	6	NA	NA	legacy	NA	0	relative	1	m	6	6	234	0	0	234	0	0	0	0	0	234	234	234	0	4	234	0	7	7	234	6	0	0	0	6	6	234	234	yes	yes	yes	NA	Logs experimental data	green
NA	NA	0.85	yes	#969696	no	6	NA	NA	legacy	NA	0	relative	0	n	6	6	235	0	0	235	0	0	0	0	0	235	235	235	0	4	235	0	7	7	235	6	0	0	0	6	6	235	235	yes	yes	yes	NA	Logs experimental data	blue
NA	NA	0.857142857	yes	#969696	no	6	NA	NA	legacy	NA	0	relative	1	m	6	6	236	0	0	236	0	0	0	0	0	236	236	236	0	4	236	0	7	7	236	6	0	0	0	6	6	236	236	yes	yes	yes	NA	Logs experimental data	green
NA	NA	0.863636364	yes	#969696	no	6	NA	NA	legacy	NA	0	relative	1	n	6	6	237	0	0	237	0	0	0	0	0	237	237	237	0	4	237	0	7	7	237	6	0	0	0	6	6	237	237	yes	no	yes	NA	Logs experimental data	green
NA	NA	0.869565217	yes	#969696	no	6	NA	NA	legacy	NA	0	relative	1	n	6	6	238	0	0	238	0	0	0	0	0	238	238	238	0	4	238	0	7	7	238	6	0	0	0	6	6	238	238	yes	yes	yes	NA	Logs experimental data	green
NA	NA	0.875	yes	#969696	no	6	NA	NA	legacy	NA	0	relative	1	n	6	6	239	0	0	239	0	0	0	0	0	239	239	239	0	4	239	0	7	7	239	6	0	0	0	6	6	239	239	yes	yes	yes	NA	Logs experimental data	red
NA	NA	0.88	yes	#969696	no	6	NA	NA	legacy	NA	0	relative	1	n	6	6	240	0	0	240	0	0	0	0	0	240	240	240	0	4	240	0	7	7	240	6	0	0	0	6	6	240	240	yes	yes	yes	NA	Logs experimental data	blue
NA	NA	0.884615385	yes	#969696	no	6	NA	NA	legacy	NA	0	relative	1	n	6	6	241	0	0	241	0	0	0	0	0	241	241	241	0	4	241	0	7	7	241	6	0	0	0	6	6	241	241	yes	yes	yes	NA	Logs experimental data	red
NA	NA	0.851851852	yes	#969696	no	6	NA	NA	legacy	NA	0	relative	0	m	6	6	242	0	0	242	0	0	0	0	0	242	242	242	0	4	242	0	7	7	242	6	0	0	0	6	6	242	242	yes	yes	yes	NA	Logs experimental data	blue
NA	NA	0.857142857	yes	#969696	no	6	NA	NA	legacy	NA	0	relative	1	m	6	6	243	0	0	243	0	0	0	0	0	243	243	243	0	4	243	0	7	7	243	6	0	0	0	6	6	243	243	yes	yes	yes	NA	Logs experimental data	red
NA	NA	0.862068966	yes	#969696	no	6	NA	NA	legacy	NA	0	relative	1	m	6	6	244	0	0	244	0	0	0	0	0	244	244	244	0	4	244	0	7	7	244	6	0	0	0	6	6	244	244	yes	yes	yes	NA	Logs experimental data	red
NA	NA	0.866666667	yes	#969696	no	6	NA	NA	legacy	NA	0	relative	1	n	6	6	245	0	0	245	0	0	0	0	0	245	245	245	0	4	245	0	7	7	245	6	0	0	0	6	6	245	245	yes	yes	yes	NA	Logs experimental data	red
NA	NA	0.870967742	yes	#969696	no	6	NA	NA	legacy	NA	0	relative	1	m	6	6	246	0	0	246	0	0	0	0	0	246	246	246	0	4	246	0	7	7	246	6	0	0	0	6	6	246	246	yes	yes	yes	NA	Logs experimental data	green
NA	NA	0.875	yes	#969696	no	6	NA	NA	legacy	NA	0	relative	1	m	6	6	247	0	0	247	0	0	0	0	0	247	247	247	0	4	247	0	7	7	247	6	0	0	0	6	6	247	247	yes	yes	yes	NA	Logs experimental data	blue
NA	NA	0.878787879	yes	#969696	no	6	NA	NA	legacy	NA	0	relative	1	n	6	6	248	0	0	248	0	0	0	0	0	248	248	248	0	4	248	0	7	7	248	6	0	0	0	6	6	248	248	yes	yes	yes	NA	Logs experimental data	green
NA	NA	0.882352941	yes	#969696	no	6	NA	NA	legacy	NA	0	relative	1	m	6	6	249	0	0	249	0	0	0	0	0	249	249	249	0	4	249	0	7	7	249	6	0	0	0	6	6	249	249	yes	yes	yes	NA	Logs experimental data	blue
NA	NA	0.885714286	yes	#969696	no	6	NA	NA	legacy	NA	0	relative	1	n	6	6	250	0	0	250	0	0	0	0	0	250	250	250	0	4	250	0	7	7	250	6	0	0	0	6	6	250	250	yes	yes	yes	NA	Logs experimental data	green
NA	NA	0.888888889	yes	#969696	no	6	NA	NA	legacy	NA	0	relative	1	m	6	6	251	0	0	251	0	0	0	0	0	251	251	251	0	4	251	0	7	7	251	6	0	0	0	6	6	251	251	yes	yes	yes	NA	Logs experimental data	green
NA	NA	1	yes	#969696	no	7	NA	NA	legacy	NA	0	relative	1	m	7	7	252	0	0	252	0	0	0	0	0	252	252	252	0	5	252	0	8	8	252	7	0	0	0	7	7	252	252	yes	yes	yes	NA	Logs experimental data	blue
NA	NA	1	yes	#969696	no	7	NA	NA	legacy	NA	0	relative	1	n	7	7	253	0	0	253	0	0	0	0	0	253	253	253	0	5	253	0	8	8	253	7	0	0	0	7	7	253	253	yes	yes	yes	NA	Logs experimental data	blue
NA	NA	1	yes	#969696	no	7	NA	NA	legacy	NA	0	relative	1	n	7	7	254	0	0	254	0	0	0	0	0	254	254	254	0	5	254	0	8	8	254	7	0	0	0	7	7	254	254	yes	yes	yes	NA	Logs experimental data	red
NA	NA	1	yes	#969696	no	7	NA	NA	legacy	NA	0	relative	1	m	7	7	255	0	0	255	0	0	0	0	0	255	255	255	0	5	255	0	8	8	255	7	0	0	0	7	7	255	255	yes	yes	yes	NA	Logs experimental data	red
NA	NA	1	yes	#969696	no	7	NA	NA	legacy	NA	0	relative	1	n	7	7	256	0	0	256	0	0	0	0	0	256	256	256	0	5	256	0	8	8	256	7	0	0	0	7	7	256	256	yes	yes	yes	NA	Logs experimental data	green
NA	NA	1	yes	#969696	no	7	NA	NA	legacy	NA	0	relative	1	m	7	7	257	0	0	257	0	0	0	0	0	257	257	257	0	5	257	0	8	8	257	7	0	0	0	7	7	257	257	yes	yes	yes	NA	Logs experimental data	green
NA	NA	1	yes	#969696	no	7	NA	NA	legacy	NA	0	relative	1	n	7	7	258	0	0	258	0	0	0	0	0	258	258	258	0	5	258	0	8	8	258	7	0	0	0	7	7	258	258	yes	yes	yes	NA	Logs experimental data	green
NA	NA	1	yes	#969696	no	7	NA	NA	legacy	NA	0	relative	1	m	7	7	259	0	0	259	0	0	0	0	0	259	259	259	0	5	259	0	8	8	259	7	0	0	0	7	7	259	259	yes	yes	yes	NA	Logs experimental data	green
NA	NA	1	yes	#969696	no	7	NA	NA	legacy	NA	0	relative	1	m	7	7	260	0	0	260	0	0	0	0	0	260	260	260	0	5	260	0	8	8	260	7	0	0	0	7	7	260	260	yes	yes	yes	NA	Logs experimental data	red
NA	NA	0.9	yes	#969696	no	7	NA	NA	legacy	NA	0	relative	0	n	7	7	261	0	0	261	0	0	0	0	0	261	261	261	0	5	261	0	8	8	261	7	0	0	0	7	7	261	261	yes	yes	yes	NA	Logs experimental data	red
NA	NA	0.909090909	yes	#969696	no	7	NA	NA	legacy	NA	0	relative	1	m	7	7	262	0	0	262	0	0	0	0	0	262	262	262	0	5	262	0	8	8	262	7	0	0	0	7	7	262	262	yes	yes	yes	NA	Logs experimental data	green
NA	NA	0.916666667	yes	#969696	no	7	NA	NA	legacy	NA	0	relative	1	m	7	7	263	0	0	263	0	0	0	0	0	263	263	263	0	5	263	0	8	8	263	7	0	0	0	7	7	263	263	yes	yes	yes	NA	Logs experimental data	green
NA	NA	0.923076923	yes	#969696	no	7	NA	NA	legacy	NA	0	relative	1	m	7	7	264	0	0	264	0	0	0	0	0	264	264	264	0	5	264	0	8	8	264	7	0	0	0	7	7	264	264	yes	yes	yes	NA	Logs experimental data	blue
NA	NA	0.928571429	yes	#969696	no	7	NA	NA	legacy	NA	0	relative	1	m	7	7	265	0	0	265	0	0	0	0	0	265	265	265	0	5	265	0	8	8	265	7	0	0	0	7	7	265	265	yes	yes	yes	NA	Logs experimental data	green
NA	NA	0.933333333	yes	#969696	no	7	NA	NA	legacy	NA	0	relative	1	n	7	7	266	0	0	266	0	0	0	0	0	266	266	266	0	5	266	0	8	8	266	7	0	0	0	7	7	266	266	yes	yes	yes	NA	Logs experimental data	green
NA	NA	0.9375	yes	#969696	no	7	NA	NA	legacy	NA	0	relative	1	n	7	7	267	0	0	267	0	0	0	0	0	267	267	267	0	5	267	0	8	8	267	7	0	0	0	7	7	267	267	yes	yes	yes	NA	Logs experimental data	green
NA	NA	0.941176471	yes	#969696	no	7	NA	NA	legacy	NA	0	relative	1	m	7	7	268	0	0	268	0	0	0	0	0	268	268	268	0	5	268	0	8	8	268	7	0	0	0	7	7	268	268	yes	no	yes	NA	Logs experimental data	red
NA	NA	0.944444444	yes	#969696	no	7	NA	NA	legacy	NA	0	relative	1	m	7	7	269	0	0	269	0	0	0	0	0	269	269	269	0	5	269	0	8	8	269	7	0	0	0	7	7	269	269	yes	yes	yes	NA	Logs experimental data	green
NA	NA	0.947368421	yes	#969696	no	7	NA	NA	legacy	NA	0	relative	1	n	7	7	270	0	0	270	0	0	0	0	0	270	270	270	0	5	270	0	8	8	270	7	0	0	0	7	7	270	270	yes	yes	yes	NA	Logs experimental data	green
NA	NA	0.95	yes	#969696	no	7	NA	NA	legacy	NA	0	relative	1	n	7	7	271	0	0	271	0	0	0	0	0	271	271	271	0	5	271	0	8	8	271	7	0	0	0	7	7	271	271	yes	yes	yes	NA	Logs experimental data	green
NA	NA	0.952380952	yes	#969696	no	7	NA	NA	legacy	NA	0	relative	1	m	7	7	272	0	0	272	0	0	0	0	0	272	272	272	0	5	272	0	8	8	272	7	0	0	0	7	7	272	272	yes	no	yes	NA	Logs experimental data	red
NA	NA	0.909090909	yes	#969696	no	7	NA	NA	legacy	NA	0	relative	0	m	7	7	273	0	0	273	0	0	0	0	0	273	273	273	0	5	273	0	8	8	273	7	0	0	0	7	7	273	273	yes	yes	yes	NA	Logs experimental data	green
NA	NA	0.913043478	yes	#969696	no	7	NA	NA	legacy	NA	0	relative	1	n	7	7	274	0	0	274	0	0	0	0	0	274	274	274	0	5	274	0	8	8	274	7	0	0	0	7	7	274	274	yes	yes	yes	NA	Logs experimental data	blue
NA	NA	0.916666667	yes	#969696	no	7	NA	NA	legacy	NA	0	relative	1	m	7	7	275	0	0	275	0	0	0	0	0	275	275	275	0	5	275	0	8	8	275	7	0	0	0	7	7	275	275	yes	yes	yes	NA	Logs experimental data	green
NA	NA	0.92	yes	#969696	no	7	NA	NA	legacy	NA	0	relative	1	n	7	7	276	0	0	276	0	0	0	0	0	276	276	276	0	5	276	0	8	8	276	7	0	0	0	7	7	276	276	yes	yes	yes	NA	Logs experimental data	red
NA	NA	0.923076923	yes	#969696	no	7	NA	NA	legacy	NA	0	relative	1	n	7	7	277	0	0	277	0	0	0	0	0	277	277	277	0	5	277	0	8	8	277	7	0	0	0	7	7	277	277	yes	yes	yes	NA	Logs experimental data	green
NA	NA	0.925925926	yes	#969696	no	7	NA	NA	legacy	NA	0	relative	1	n	7	7	278	0	0	278	0	0	0	0	0	278	278	278	0	5	278	0	8	8	278	7	0	0	0	7	7	278	278	yes	yes	yes	NA	Logs experimental data	blue
NA	NA	0.928571429	yes	#969696	no	7	NA	NA	legacy	NA	0	relative	1	m	7	7	279	0	0	279	0	0	0	0	0	279	279	279	0	5	279	0	8	8	279	7	0	0	0	7	7	279	279	yes	yes	yes	NA	Logs experimental data	red
NA	NA	0.931034483	yes	#969696	no	7	NA	NA	legacy	NA	0	relative	1	m	7	7	280	0	0	280	0	0	0	0	0	280	280	280	0	5	280	0	8	8	280	7	0	0	0	7	7	280	280	yes	yes	yes	NA	Logs experimental data	blue
NA	NA	0.933333333	yes	#969696	no	7	NA	NA	legacy	NA	0	relative	1	m	7	7	281	0	0	281	0	0	0	0	0	281	281	281	0	5	281	0	8	8	281	7	0	0	0	7	7	281	281	yes	yes	yes	NA	Logs experimental data	green
NA	NA	0.935483871	yes	#969696	no	7	NA	NA	legacy	NA	0	relative	1	m	7	7	282	0	0	282	0	0	0	0	0	282	282	282	0	5	282	0	8	8	282	7	0	0	0	7	7	282	282	yes	yes	yes	NA	Logs experimental data	green
NA	NA	0.9375	yes	#969696	no	7	NA	NA	legacy	NA	0	relative	1	m	7	7	283	0	0	283	0	0	0	0	0	283	283	283	0	5	283	0	8	8	283	7	0	0	0	7	7	283	283	yes	yes	yes	NA	Logs experimental data	blue
NA	NA	0.939393939	yes	#969696	no	7	NA	NA	legacy	NA	0	relative	1	n	7	7	284	0	0	284	0	0	0	0	0	284	284	284	0	5	284	0	8	8	284	7	0	0	0	7	7	284	284	yes	yes	yes	NA	Logs experimental data	blue
NA	NA	0.911764706	yes	#969696	no	7	NA	NA	legacy	NA	0	relative	0	n	7	7	285	0	0	285	0	0	0	0	0	285	285	285	0	5	285	0	8	8	285	7	0	0	0	7	7	285	285	yes	yes	yes	NA	Logs experimental data	blue
NA	NA	0.914285714	yes	#969696	no	7	NA	NA	legacy	NA	0	relative	1	n	7	7	286	0	0	286	0	0	0	0	0	286	286	286	0	5	286	0	8	8	286	7	0	0	0	7	7	286	286	yes	yes	yes	NA	Logs experimental data	blue
NA	NA	0.916666667	yes	#969696	no	7	NA	NA	legacy	NA	0	relative	1	n	7	7	287	0	0	287	0	0	0	0	0	287	287	287	0	5	287	0	8	8	287	7	0	0	0	7	7	287	287	yes	yes	yes	NA	Logs experimental data	blue
NA	NA	1	yes	#969696	no	8	NA	NA	legacy	NA	0	relative	1	n	8	8	288	0	0	288	0	0	0	0	0	288	288	288	0	6	288	0	9	9	288	8	0	0	0	8	8	288	288	yes	yes	yes	NA	Logs experimental data	blue
NA	NA	1	yes	#969696	no	8	NA	NA	legacy	NA	0	relative	1	m	8	8	289	0	0	289	0	0	0	0	0	289	289	289	0	6	289	0	9	9	289	8	0	0	0	8	8	289	289	yes	yes	yes	NA	Logs experimental data	blue
NA	NA	1	yes	#969696	no	8	NA	NA	legacy	NA	0	relative	1	n	8	8	290	0	0	290	0	0	0	0	0	290	290	290	0	6	290	0	9	9	290	8	0	0	0	8	8	290	290	yes	yes	yes	NA	Logs experimental data	green
NA	NA	1	yes	#969696	no	8	NA	NA	legacy	NA	0	relative	1	n	8	8	291	0	0	291	0	0	0	0	0	291	291	291	0	6	291	0	9	9	291	8	0	0	0	8	8	291	291	yes	yes	yes	NA	Logs experimental data	green
NA	NA	1	yes	#969696	no	8	NA	NA	legacy	NA	0	relative	1	m	8	8	292	0	0	292	0	0	0	0	0	292	292	292	0	6	292	0	9	9	292	8	0	0	0	8	8	292	292	yes	yes	yes	NA	Logs experimental data	red
NA	NA	1	yes	#969696	no	8	NA	NA	legacy	NA	0	relative	1	n	8	8	293	0	0	293	0	0	0	0	0	293	293	293	0	6	293	0	9	9	293	8	0	0	0	8	8	293	293	yes	yes	yes	NA	Logs experimental data	red
NA	NA	1	yes	#969696	no	8	NA	NA	legacy	NA	0	relative	1	n	8	8	294	0	0	294	0	0	0	0	0	294	294	294	0	6	294	0	9	9	294	8	0	0	0	8	8	294	294	yes	yes	yes	NA	Logs experimental data	green
NA	NA	1	yes	#969696	no	8	NA	NA	legacy	NA	0	relative	1	m	8	8	295	0	0	295	0	0	0	0	0	295	295	295	0	6	295	0	9	9	295	8	0	0	0	8	8	295	295	yes	yes	yes	NA	Logs experimental data	red
NA	NA	1	yes	#969696	no	8	NA	NA	legacy	NA	0	relative	1	m	8	8	296	0	0	296	0	0	0	0	0	296	296	296	0	6	296	0	9	9	296	8	0	0	0	8	8	296	296	yes	yes	yes	NA	Logs experimental data	red
NA	NA	1	yes	#969696	no	8	NA	NA	legacy	NA	0	relative	1	m	8	8	297	0	0	297	0	0	0	0	0	297	297	297	0	6	297	0	9	9	297	8	0	0	0	8	8	297	297	yes	yes	yes	NA	Logs experimental data	blue
NA	NA	1	yes	#969696	no	8	NA	NA	legacy	NA	0	relative	1	m	8	8	298	0	0	298	0	0	0	0	0	298	298	298	0	6	298	0	9	9	298	8	0	0	0	8	8	298	298	yes	yes	yes	NA	Logs experimental data	red
NA	NA	1	yes	#969696	no	8	NA	NA	legacy	NA	0	relative	1	m	8	8	299	0	0	299	0	0	0	0	0	299	299	299	0	6	299	0	9	9	299	8	0	0	0	8	8	299	299	yes	yes	yes	NA	Logs experimental data	red
NA	NA	1	yes	#969696	no	8	NA	NA	legacy	NA	0	relative	1	m	8	8	300	0	0	300	0	0	0	0	0	300	300	300	0	6	300	0	9	9	300	8	0	0	0	8	8	300	300	yes	yes	yes	NA	Logs experimental data	green
NA	NA	1	yes	#969696	no	8	NA	NA	legacy	NA	0	relative	1	m	8	8	301	0	0	301	0	0	0	0	0	301	301	301	0	6	301	0	9	9	301	8	0	0	0	8	8	301	301	yes	yes	yes	NA	Logs experimental data	green
NA	NA	1	yes	#969696	no	8	NA	NA	legacy	NA	0	relative	1	n	8	8	302	0	0	302	0	0	0	0	0	302	302	302	0	6	302	0	9	9	302	8	0	0	0	8	8	302	302	yes	yes	yes	NA	Logs experimental data	blue
NA	NA	0.9375	yes	#969696	no	8	NA	NA	legacy	NA	0	relative	0	m	8	8	303	0	0	303	0	0	0	0	0	303	303	303	0	6	303	0	9	9	303	8	0	0	0	8	8	303	303	yes	yes	yes	NA	Logs experimental data	green
NA	NA	0.941176471	yes	#969696	no	8	NA	NA	legacy	NA	0	relative	1	m	8	8	304	0	0	304	0	0	0	0	0	304	304	304	0	6	304	0	9	9	304	8	0	0	0	8	8	304	304	yes	yes	yes	NA	Logs experimental data	red
NA	NA	0.944444444	yes	#969696	no	8	NA	NA	legacy	NA	0	relative	1	n	8	8	305	0	0	305	0	0	0	0	0	305	305	305	0	6	305	0	9	9	305	8	0	0	0	8	8	305	305	yes	yes	yes	NA	Logs experimental data	red
NA	NA	0.947368421	yes	#969696	no	8	NA	NA	legacy	NA	0	relative	1	n	8	8	306	0	0	306	0	0	0	0	0	306	306	306	0	6	306	0	9	9	306	8	0	0	0	8	8	306	306	yes	yes	yes	NA	Logs experimental data	green
NA	NA	0.95	yes	#969696	no	8	NA	NA	legacy	NA	0	relative	1	m	8	8	307	0	0	307	0	0	0	0	0	307	307	307	0	6	307	0	9	9	307	8	0	0	0	8	8	307	307	yes	yes	yes	NA	Logs experimental data	red
NA	NA	0.952380952	yes	#969696	no	8	NA	NA	legacy	NA	0	relative	1	n	8	8	308	0	0	308	0	0	0	0	0	308	308	308	0	6	308	0	9	9	308	8	0	0	0	8	8	308	308	yes	yes	yes	NA	Logs experimental data	red
NA	NA	0.954545455	yes	#969696	no	8	NA	NA	legacy	NA	0	relative	1	n	8	8	309	0	0	309	0	0	0	0	0	309	309	309	0	6	309	0	9	9	309	8	0	0	0	8	8	309	309	yes	yes	yes	NA	Logs experimental data	blue
NA	NA	0.956521739	yes	#969696	no	8	NA	NA	legacy	NA	0	relative	1	m	8	8	310	0	0	310	0	0	0	0	0	310	310	310	0	6	310	0	9	9	310	8	0	0	0	8	8	310	310	yes	yes	yes	NA	Logs experimental data	red
NA	NA	0.958333333	yes	#969696	no	8	NA	NA	legacy	NA	0	relative	1	n	8	8	311	0	0	311	0	0	0	0	0	311	311	311	0	6	311	0	9	9	311	8	0	0	0	8	8	311	311	yes	yes	yes	NA	Logs experimental data	green
NA	NA	0.96	yes	#969696	no	8	NA	NA	legacy	NA	0	relative	1	m	8	8	312	0	0	312	0	0	0	0	0	312	312	312	0	6	312	0	9	9	312	8	0	0	0	8	8	312	312	yes	yes	yes	NA	Logs experimental data	red
NA	NA	0.961538462	yes	#969696	no	8	NA	NA	legacy	NA	0	relative	1	n	8	8	313	0	0	313	0	0	0	0	0	313	313	313	0	6	313	0	9	9	313	8	0	0	0	8	8	313	313	yes	yes	yes	NA	Logs experimental data	green
NA	NA	0.962962963	yes	#969696	no	8	NA	NA	legacy	NA	0	relative	1	m	8	8	314	0	0	314	0	0	0	0	0	314	314	314	0	6	314	0	9	9	314	8	0	0	0	8	8	314	314	yes	yes	yes	NA	Logs experimental data	green
NA	NA	0.964285714	yes	#969696	no	8	NA	NA	legacy	NA	0	relative	1	m	8	8	315	0	0	315	0	0	0	0	0	315	315	315	0	6	315	0	9	9	315	8	0	0	0	8	8	315	315	yes	yes	yes	NA	Logs experimental data	green
NA	NA	0.965517241	yes	#969696	no	8	NA	NA	legacy	NA	0	relative	1	m	8	8	316	0	0	316	0	0	0	0	0	316	316	316	0	6	316	0	9	9	316	8	0	0	0	8	8	316	316	yes	yes	yes	NA	Logs experimental data	blue
NA	NA	0.966666667	yes	#969696	no	8	NA	NA	legacy	NA	0	relative	1	m	8	8	317	0	0	317	0	0	0	0	0	317	317	317	0	6	317	0	9	9	317	8	0	0	0	8	8	317	317	yes	yes	yes	NA	Logs experimental data	green
NA	NA	0.967741935	yes	#969696	no	8	NA	NA	legacy	NA	0	relative	1	m	8	8	318	0	0	318	0	0	0	0	0	318	318	318	0	6	318	0	9	9	318	8	0	0	0	8	8	318	318	yes	yes	yes	NA	Logs experimental data	red
NA	NA	0.96875	yes	#969696	no	8	NA	NA	legacy	NA	0	relative	1	n	8	8	319	0	0	319	0	0	0	0	0	319	319	319	0	6	319	0	9	9	319	8	0	0	0	8	8	319	319	yes	yes	yes	NA	Logs experimental data	blue
NA	NA	0.96969697	yes	#969696	no	8	NA	NA	legacy	NA	0	relative	1	n	8	8	320	0	0	320	0	0	0	0	0	320	320	320	0	6	320	0	9	9	320	8	0	0	0	8	8	320	320	yes	yes	yes	NA	Logs experimental data	blue
NA	NA	0.970588235	yes	#969696	no	8	NA	NA	legacy	NA	0	relative	1	n	8	8	321	0	0	321	0	0	0	0	0	321	321	321	0	6	321	0	9	9	321	8	0	0	0	8	8	321	321	yes	yes	yes	NA	Logs experimental data	green
NA	NA	0.971428571	yes	#969696	no	8	NA	NA	legacy	NA	0	relative	1	n	8	8	322	0	0	322	0	0	0	0	0	322	322	322	0	6	322	0	9	9	322	8	0	0	0	8	8	322	322	yes	yes	yes	NA	Logs experimental data	blue
NA	NA	0.972222222	yes	#969696	no	8	NA	NA	legacy	NA	0	relative	1	m	8	8	323	0	0	323	0	0	0	0	0	323	323	323	0	6	323	0	9	9	323	8	0	0	0	8	8	323	323	yes	yes	yes	NA	Logs experimental data	green
NA	NA	1	yes	#969696	no	9	NA	NA	legacy	NA	0	relative	1	n	9	9	324	0	0	324	0	0	0	0	0	324	324	324	0	7	324	0	10	10	324	9	0	0	0	9	9	324	324	yes	yes	yes	NA	Logs experimental data	green
NA	NA	1	yes	#969696	no	9	NA	NA	legacy	NA	0	relative	1	m	9	9	325	0	0	325	0	0	0	0	0	325	325	325	0	7	325	0	10	10	325	9	0	0	0	9	9	325	325	yes	yes	yes	NA	Logs experimental data	red
NA	NA	1	yes	#969696	no	9	NA	NA	legacy	NA	0	relative	1	m	9	9	326	0	0	326	0	0	0	0	0	326	326	326	0	7	326	0	10	10	326	9	0	0	0	9	9	326	326	yes	yes	yes	NA	Logs experimental data	blue
NA	NA	1	yes	#969696	no	9	NA	NA	legacy	NA	0	relative	1	n	9	9	327	0	0	327	0	0	0	0	0	327	327	327	0	7	327	0	10	10	327	9	0	0	0	9	9	327	327	yes	yes	yes	NA	Logs experimental data	green
NA	NA	1	yes	#969696	no	9	NA	NA	legacy	NA	0	relative	1	n	9	9	328	0	0	328	0	0	0	0	0	328	328	328	0	7	328	0	10	10	328	9	0	0	0	9	9	328	328	yes	yes	yes	NA	Logs experimental data	blue
NA	NA	1	yes	#969696	no	9	NA	NA	legacy	NA	0	relative	1	m	9	9	329	0	0	329	0	0	0	0	0	329	329	329	0	7	329	0	10	10	329	9	0	0	0	9	9	329	329	yes	yes	yes	NA	Logs experimental data	green
NA	NA	1	yes	#969696	no	9	NA	NA	legacy	NA	0	relative	1	n	9	9	330	0	0	330	0	0	0	0	0	330	330	330	0	7	330	0	10	10	330	9	0	0	0	9	9	330	330	yes	yes	yes	NA	Logs experimental data	green
NA	NA	1	yes	#969696	no	9	NA	NA	legacy	NA	0	relative	1	m	9	9	331	0	0	331	0	0	0	0	0	331	331	331	0	7	331	0	10	10	331	9	0	0	0	9	9	331	331	yes	yes	yes	NA	Logs experimental data	red
NA	NA	1	yes	#969696	no	9	NA	NA	legacy	NA	0	relative	1	m	9	9	332	0	0	332	0	0	0	0	0	332	332	332	0	7	332	0	10	10	332	9	0	0	0	9	9	332	332	yes	yes	yes	NA	Logs experimental data	green
NA	NA	1	yes	#969696	no	9	NA	NA	legacy	NA	0	relative	1	m	9	9	333	0	0	333	0	0	0	0	0	333	333	333	0	7	333	0	10	10	333	9	0	0	0	9	9	333	333	yes	yes	yes	NA	Logs experimental data	green
NA	NA	1	yes	#969696	no	9	NA	NA	legacy	NA	0	relative	1	m	9	9	334	0	0	334	0	0	0	0	0	334	334	334	0	7	334	0	10	10	334	9	0	0	0	9	9	334	334	yes	yes	yes	NA	Logs experimental data	blue
NA	NA	1	yes	#969696	no	9	NA	NA	legacy	NA	0	relative	1	n	9	9	335	0	0	335	0	0	0	0	0	335	335	335	0	7	335	0	10	10	335	9	0	0	0	9	9	335	335	yes	yes	yes	NA	Logs experimental data	green
NA	NA	1	yes	#969696	no	9	NA	NA	legacy	NA	0	relative	1	m	9	9	336	0	0	336	0	0	0	0	0	336	336	336	0	7	336	0	10	10	336	9	0	0	0	9	9	336	336	yes	yes	yes	NA	Logs experimental data	blue
NA	NA	1	yes	#969696	no	9	NA	NA	legacy	NA	0	relative	1	n	9	9	337	0	0	337	0	0	0	0	0	337	337	337	0	7	337	0	10	10	337	9	0	0	0	9	9	337	337	yes	yes	yes	NA	Logs experimental data	blue
NA	NA	1	yes	#969696	no	9	NA	NA	legacy	NA	0	relative	1	n	9	9	338	0	0	338	0	0	0	0	0	338	338	338	0	7	338	0	10	10	338	9	0	0	0	9	9	338	338	yes	yes	yes	NA	Logs experimental data	red
NA	NA	1	yes	#969696	no	9	NA	NA	legacy	NA	0	relative	1	m	9	9	339	0	0	339	0	0	0	0	0	339	339	339	0	7	339	0	10	10	339	9	0	0	0	9	9	339	339	yes	yes	yes	NA	Logs experimental data	blue
NA	NA	1	yes	#969696	no	9	NA	NA	legacy	NA	0	relative	1	m	9	9	340	0	0	340	0	0	0	0	0	340	340	340	0	7	340	0	10	10	340	9	0	0	0	9	9	340	340	yes	yes	yes	NA	Logs experimental data	green
NA	NA	1	yes	#969696	no	9	NA	NA	legacy	NA	0	relative	1	n	9	9	341	0	0	341	0	0	0	0	0	341	341	341	0	7	341	0	10	10	341	9	0	0	0	9	9	341	341	yes	yes	yes	NA	Logs experimental data	blue
NA	NA	1	yes	#969696	no	9	NA	NA	legacy	NA	0	relative	1	n	9	9	342	0	0	342	0	0	0	0	0	342	342	342	0	7	342	0	10	10	342	9	0	0	0	9	9	342	342	yes	no	yes	NA	Logs experimental data	red
NA	NA	1	yes	#969696	no	9	NA	NA	legacy	NA	0	relative	1	n	9	9	343	0	0	343	0	0	0	0	0	343	343	343	0	7	343	0	10	10	343	9	0	0	0	9	9	343	343	yes	yes	yes	NA	Logs experimental data	green
NA	NA	1	yes	#969696	no	9	NA	NA	legacy	NA	0	relative	1	n	9	9	344	0	0	344	0	0	0	0	0	344	344	344	0	7	344	0	10	10	344	9	0	0	0	9	9	344	344	yes	yes	yes	NA	Logs experimental data	red
NA	NA	1	yes	#969696	no	9	NA	NA	legacy	NA	0	relative	1	n	9	9	345	0	0	345	0	0	0	0	0	345	345	345	0	7	345	0	10	10	345	9	0	0	0	9	9	345	345	yes	yes	yes	NA	Logs experimental data	red
NA	NA	1	yes	#969696	no	9	NA	NA	legacy	NA	0	relative	1	m	9	9	346	0	0	346	0	0	0	0	0	346	346	346	0	7	346	0	10	10	346	9	0	0	0	9	9	346	346	yes	yes	yes	NA	Logs experimental data	red
NA	NA	0.958333333	yes	#969696	no	9	NA	NA	legacy	NA	0	relative	0	m	9	9	347	0	0	347	0	0	0	0	0	347	347	347	0	7	347	0	10	10	347	9	0	0	0	9	9	347	347	yes	yes	yes	NA	Logs experimental data	red
NA	NA	0.96	yes	#969696	no	9	NA	NA	legacy	NA	0	relative	1	n	9	9	348	0	0	348	0	0	0	0	0	348	348	348	0	7	348	0	10	10	348	9	0	0	0	9	9	348	348	yes	yes	yes	NA	Logs experimental data	blue
NA	NA	0.961538462	yes	#969696	no	9	NA	NA	legacy	NA	0	relative	1	n	9	9	349	0	0	349	0	0	0	0	0	349	349	349	0	7	349	0	10	10	349	9	0	0	0	9	9	349	349	yes	yes	yes	NA	Logs experimental data	red
NA	NA	0.962962963	yes	#969696	no	9	NA	NA	legacy	NA	0	relative	1	m	9	9	350	0	0	350	0	0	0	0	0	350	350	350	0	7	350	0	10	10	350	9	0	0	0	9	9	350	350	yes	yes	yes	NA	Logs experimental data	red
NA	NA	0.964285714	yes	#969696	no	9	NA	NA	legacy	NA	0	relative	1	n	9	9	351	0	0	351	0	0	0	0	0	351	351	351	0	7	351	0	10	10	351	9	0	0	0	9	9	351	351	yes	yes	yes	NA	Logs experimental data	red
NA	NA	0.965517241	yes	#969696	no	9	NA	NA	legacy	NA	0	relative	1	n	9	9	352	0	0	352	0	0	0	0	0	352	352	352	0	7	352	0	10	10	352	9	0	0	0	9	9	352	352	yes	no	yes	NA	Logs experimental data	blue
NA	NA	0.966666667	yes	#969696	no	9	NA	NA	legacy	NA	0	relative	1	m	9	9	353	0	0	353	0	0	0	0	0	353	353	353	0	7	353	0	10	10	353	9	0	0	0	9	9	353	353	yes	no	yes	NA	Logs experimental data	red
NA	NA	0.967741935	yes	#969696	no	9	NA	NA	legacy	NA	0	relative	1	m	9	9	354	0	0	354	0	0	0	0	0	354	354	354	0	7	354	0	10	10	354	9	0	0	0	9	9	354	354	yes	yes	yes	NA	Logs experimental data	red
NA	NA	0.96875	yes	#969696	no	9	NA	NA	legacy	NA	0	relative	1	m	9	9	355	0	0	355	0	0	0	0	0	355	355	355	0	7	355	0	10	10	355	9	0	0	0	9	9	355	355	yes	no	yes	NA	Logs experimental data	green
NA	NA	0.96969697	yes	#969696	no	9	NA	NA	legacy	NA	0	relative	1	n	9	9	356	0	0	356	0	0	0	0	0	356	356	356	0	7	356	0	10	10	356	9	0	0	0	9	9	356	356	yes	yes	yes	NA	Logs experimental data	blue
NA	NA	0.970588235	yes	#969696	no	9	NA	NA	legacy	NA	0	relative	1	m	9	9	357	0	0	357	0	0	0	0	0	357	357	357	0	7	357	0	10	10	357	9	0	0	0	9	9	357	357	yes	yes	yes	NA	Logs experimental data	blue
NA	NA	0.971428571	yes	#969696	no	9	NA	NA	legacy	NA	0	relative	1	m	9	9	358	0	0	358	0	0	0	0	0	358	358	358	0	7	358	0	10	10	358	9	0	0	0	9	9	358	358	yes	yes	yes	NA	Logs experimental data	red
NA	NA	0.972222222	yes	#969696	no	9	NA	NA	legacy	NA	0	relative	1	n	9	9	359	0	0	359	0	0	0	0	0	359	359	359	0	7	359	0	10	10	359	9	0	0	0	9	9	359	359	yes	yes	yes	NA	Logs experimental data	blue
NA	NA	1	yes	#969696	no	10	NA	NA	legacy	NA	0	relative	1	m	10	10	360	0	0	360	0	0	0	0	0	360	360	360	0	8	360	0	11	11	360	10	0	0	0	10	10	360	360	yes	yes	yes	NA	Logs experimental data	blue
NA	NA	1	yes	#969696	no	10	NA	NA	legacy	NA	0	relative	1	m	10	10	361	0	0	361	0	0	0	0	0	361	361	361	0	8	361	0	11	11	361	10	0	0	0	10	10	361	361	yes	yes	yes	NA	Logs experimental data	green
NA	NA	1	yes	#969696	no	10	NA	NA	legacy	NA	0	relative	1	m	10	10	362	0	0	362	0	0	0	0	0	362	362	362	0	8	362	0	11	11	362	10	0	0	0	10	10	362	362	yes	yes	yes	NA	Logs experimental data	red
NA	NA	1	yes	#969696	no	10	NA	NA	legacy	NA	0	relative	1	n	10	10	363	0	0	363	0	0	0	0	0	363	363	363	0	8	363	0	11	11	363	10	0	0	0	10	10	363	363	yes	yes	yes	NA	Logs experimental data	blue
NA	NA	1	yes	#969696	no	10	NA	NA	legacy	NA	0	relative	1	m	10	10	364	0	0	364	0	0	0	0	0	364	364	364	0	8	364	0	11	11	364	10	0	0	0	10	10	364	364	yes	yes	yes	NA	Logs experimental data	green
NA	NA	1	yes	#969696	no	10	NA	NA	legacy	NA	0	relative	1	m	10	10	365	0	0	365	0	0	0	0	0	365	365	365	0	8	365	0	11	11	365	10	0	0	0	10	10	365	365	yes	no	yes	NA	Logs experimental data	blue
NA	NA	1	yes	#969696	no	10	NA	NA	legacy	NA	0	relative	1	m	10	10	366	0	0	366	0	0	0	0	0	366	366	366	0	8	366	0	11	11	366	10	0	0	0	10	10	366	366	yes	yes	yes	NA	Logs experimental data	red
NA	NA	1	yes	#969696	no	10	NA	NA	legacy	NA	0	relative	1	n	10	10	367	0	0	367	0	0	0	0	0	367	367	367	0	8	367	0	11	11	367	10	0	0	0	10	10	367	367	yes	yes	yes	NA	Logs experimental data	red
NA	NA	1	yes	#969696	no	10	NA	NA	legacy	NA	0	relative	1	n	10	10	368	0	0	368	0	0	0	0	0	368	368	368	0	8	368	0	11	11	368	10	0	0	0	10	10	368	368	yes	yes	yes	NA	Logs experimental data	red
NA	NA	0.9	yes	#969696	no	10	NA	NA	legacy	NA	0	relative	0	m	10	10	369	0	0	369	0	0	0	0	0	369	369	369	0	8	369	0	11	11	369	10	0	0	0	10	10	369	369	yes	yes	yes	NA	Logs experimental data	blue
NA	NA	0.909090909	yes	#969696	no	10	NA	NA	legacy	NA	0	relative	1	m	10	10	370	0	0	370	0	0	0	0	0	370	370	370	0	8	370	0	11	11	370	10	0	0	0	10	10	370	370	yes	yes	yes	NA	Logs experimental data	blue
NA	NA	0.916666667	yes	#969696	no	10	NA	NA	legacy	NA	0	relative	1	n	10	10	371	0	0	371	0	0	0	0	0	371	371	371	0	8	371	0	11	11	371	10	0	0	0	10	10	371	371	yes	yes	yes	NA	Logs experimental data	red
NA	NA	0.923076923	yes	#969696	no	10	NA	NA	legacy	NA	0	relative	1	m	10	10	372	0	0	372	0	0	0	0	0	372	372	372	0	8	372	0	11	11	372	10	0	0	0	10	10	372	372	yes	yes	yes	NA	Logs experimental data	blue
NA	NA	0.928571429	yes	#969696	no	10	NA	NA	legacy	NA	0	relative	1	n	10	10	373	0	0	373	0	0	0	0	0	373	373	373	0	8	373	0	11	11	373	10	0	0	0	10	10	373	373	yes	yes	yes	NA	Logs experimental data	red
NA	NA	0.933333333	yes	#969696	no	10	NA	NA	legacy	NA	0	relative	1	m	10	10	374	0	0	374	0	0	0	0	0	374	374	374	0	8	374	0	11	11	374	10	0	0	0	10	10	374	374	yes	no	yes	NA	Logs experimental data	green
NA	NA	0.9375	yes	#969696	no	10	NA	NA	legacy	NA	0	relative	1	n	10	10	375	0	0	375	0	0	0	0	0	375	375	375	0	8	375	0	11	11	375	10	0	0	0	10	10	375	375	yes	yes	yes	NA	Logs experimental data	green
NA	NA	0.941176471	yes	#969696	no	10	NA	NA	legacy	NA	0	relative	1	n	10	10	376	0	0	376	0	0	0	0	0	376	376	376	0	8	376	0	11	11	376	10	0	0	0	10	10	376	376	yes	yes	yes	NA	Logs experimental data	red
NA	NA	0.944444444	yes	#969696	no	10	NA	NA	legacy	NA	0	relative	1	n	10	10	377	0	0	377	0	0	0	0	0	377	377	377	0	8	377	0	11	11	377	10	0	0	0	10	10	377	377	yes	yes	yes	NA	Logs experimental data	red
NA	NA	0.894736842	yes	#969696	no	10	NA	NA	legacy	NA	0	relative	0	m	10	10	378	0	0	378	0	0	0	0	0	378	378	378	0	8	378	0	11	11	378	10	0	0	0	10	10	378	378	yes	yes	yes	NA	Logs experimental data	green
NA	NA	0.9	yes	#969696	no	10	NA	NA	legacy	NA	0	relative	1	m	10	10	379	0	0	379	0	0	0	0	0	379	379	379	0	8	379	0	11	11	379	10	0	0	0	10	10	379	379	yes	yes	yes	NA	Logs experimental data	green
NA	NA	0.904761905	yes	#969696	no	10	NA	NA	legacy	NA	0	relative	1	m	10	10	380	0	0	380	0	0	0	0	0	380	380	380	0	8	380	0	11	11	380	10	0	0	0	10	10	380	380	yes	no	yes	NA	Logs experimental data	green
NA	NA	0.909090909	yes	#969696	no	10	NA	NA	legacy	NA	0	relative	1	m	10	10	381	0	0	381	0	0	0	0	0	381	381	381	0	8	381	0	11	11	381	10	0	0	0	10	10	381	381	yes	yes	yes	NA	Logs experimental data	red
NA	NA	0.913043478	yes	#969696	no	10	NA	NA	legacy	NA	0	relative	1	n	10	10	382	0	0	382	0	0	0	0	0	382	382	382	0	8	382	0	11	11	382	10	0	0	0	10	10	382	382	yes	yes	yes	NA	Logs experimental data	green
NA	NA	0.916666667	yes	#969696	no	10	NA	NA	legacy	NA	0	relative	1	n	10	10	383	0	0	383	0	0	0	0	0	383	383	383	0	8	383	0	11	11	383	10	0	0	0	10	10	383	383	yes	yes	yes	NA	Logs experimental data	blue
NA	NA	0.92	yes	#969696	no	10	NA	NA	legacy	NA	0	relative	1	m	10	10	384	0	0	384	0	0	0	0	0	384	384	384	0	8	384	0	11	11	384	10	0	0	0	10	10	384	384	yes	yes	yes	NA	Logs experimental data	green
NA	NA	0.884615385	yes	#969696	no	10	NA	NA	legacy	NA	0	relative	0	n	10	10	385	0	0	385	0	0	0	0	0	385	385	385	0	8	385	0	11	11	385	10	0	0	0	10	10	385	385	yes	yes	yes	NA	Logs experimental data	green
NA	NA	0.888888889	yes	#969696	no	10	NA	NA	legacy	NA	0	relative	1	n	10	10	386	0	0	386	0	0	0	0	0	386	386	386	0	8	386	0	11	11	386	10	0	0	0	10	10	386	386	yes	yes	yes	NA	Logs experimental data	green
NA	NA	0.892857143	yes	#969696	no	10	NA	NA	legacy	NA	0	relative	1	n	10	10	387	0	0	387	0	0	0	0	0	387	387	387	0	8	387	0	11	11	387	10	0	0	0	10	10	387	387	yes	yes	yes	NA	Logs experimental data	blue
NA	NA	0.896551724	yes	#969696	no	10	NA	NA	legacy	NA	0	relative	1	m	10	10	388	0	0	388	0	0	0	0	0	388	388	388	0	8	388	0	11	11	388	10	0	0	0	10	10	388	388	yes	yes	yes	NA	Logs experimental data	green
NA	NA	0.9	yes	#969696	no	10	NA	NA	legacy	NA	0	relative	1	m	10	10	389	0	0	389	0	0	0	0	0	389	389	389	0	8	389	0	11	11	389	10	0	0	0	10	10	389	389	yes	yes	yes	NA	Logs experimental data	red
NA	NA	0.903225806	yes	#969696	no	10	NA	NA	legacy	NA	0	relative	1	n	10	10	390	0	0	390	0	0	0	0	0	390	390	390	0	8	390	0	11	11	390	10	0	0	0	10	10	390	390	yes	yes	yes	NA	Logs experimental data	red
NA	NA	0.90625	yes	#969696	no	10	NA	NA	legacy	NA	0	relative	1	n	10	10	391	0	0	391	0	0	0	0	0	391	391	391	0	8	391	0	11	11	391	10	0	0	0	10	10	391	391	yes	yes	yes	NA	Logs experimental data	green
NA	NA	0.909090909	yes	#969696	no	10	NA	NA	legacy	NA	0	relative	1	n	10	10	392	0	0	392	0	0	0	0	0	392	392	392	0	8	392	0	11	11	392	10	0	0	0	10	10	392	392	yes	yes	yes	NA	Logs experimental data	blue
NA	NA	0.911764706	yes	#969696	no	10	NA	NA	legacy	NA	0	relative	1	n	10	10	393	0	0	393	0	0	0	0	0	393	393	393	0	8	393	0	11	11	393	10	0	0	0	10	10	393	393	yes	yes	yes	NA	Logs experimental data	blue
NA	NA	0.914285714	yes	#969696	no	10	NA	NA	legacy	NA	0	relative	1	n	10	10	394	0	0	394	0	0	0	0	0	394	394	394	0	8	394	0	11	11	394	10	0	0	0	10	10	394	394	yes	yes	yes	NA	Logs experimental data	green
NA	NA	0.916666667	yes	#969696	no	10	NA	NA	legacy	NA	0	relative	1	m	10	10	395	0	0	395	0	0	0	0	0	395	395	395	0	8	395	0	11	11	395	10	0	0	0	10	10	395	395	yes	yes	yes	NA	Logs experimental data	blue
NA	NA	1	yes	#969696	no	11	NA	NA	legacy	NA	0	relative	1	n	11	11	396	0	0	396	0	0	0	0	0	396	396	396	0	9	396	0	12	12	396	11	0	0	0	11	11	396	396	yes	yes	yes	NA	Logs experimental data	red
NA	NA	1	yes	#969696	no	11	NA	NA	legacy	NA	0	relative	1	m	11	11	397	0	0	397	0	0	0	0	0	397	397	397	0	9	397	0	12	12	397	11	0	0	0	11	11	397	397	yes	no	yes	NA	Logs experimental data	red
NA	NA	1	yes	#969696	no	11	NA	NA	legacy	NA	0	relative	1	m	11	11	398	0	0	398	0	0	0	0	0	398	398	398	0	9	398	0	12	12	398	11	0	0	0	11	11	398	398	yes	yes	yes	NA	Logs experimental data	blue
NA	NA	1	yes	#969696	no	11	NA	NA	legacy	NA	0	relative	1	m	11	11	399	0	0	399	0	0	0	0	0	399	399	399	0	9	399	0	12	12	399	11	0	0	0	11	11	399	399	yes	yes	yes	NA	Logs experimental data	green
NA	NA	1	yes	#969696	no	11	NA	NA	legacy	NA	0	relative	1	m	11	11	400	0	0	400	0	0	0	0	0	400	400	400	0	9	400	0	12	12	400	11	0	0	0	11	11	400	400	yes	yes	yes	NA	Logs experimental data	blue
NA	NA	1	yes	#969696	no	11	NA	NA	legacy	NA	0	relative	1	n	11	11	401	0	0	401	0	0	0	0	0	401	401	401	0	9	401	0	12	12	401	11	0	0	0	11	11	401	401	yes	yes	yes	NA	Logs experimental data	green
NA	NA	1	yes	#969696	no	11	NA	NA	legacy	NA	0	relative	1	n	11	11	402	0	0	402	0	0	0	0	0	402	402	402	0	9	402	0	12	12	402	11	0	0	0	11	11	402	402	yes	yes	yes	NA	Logs experimental data	green
NA	NA	1	yes	#969696	no	11	NA	NA	legacy	NA	0	relative	1	m	11	11	403	0	0	403	0	0	0	0	0	403	403	403	0	9	403	0	12	12	403	11	0	0	0	11	11	403	403	yes	yes	yes	NA	Logs experimental data	blue
NA	NA	1	yes	#969696	no	11	NA	NA	legacy	NA	0	relative	1	m	11	11	404	0	0	404	0	0	0	0	0	404	404	404	0	9	404	0	12	12	404	11	0	0	0	11	11	404	404	yes	yes	yes	NA	Logs experimental data	blue
NA	NA	1	yes	#969696	no	11	NA	NA	legacy	NA	0	relative	1	m	11	11	405	0	0	405	0	0	0	0	0	405	405	405	0	9	405	0	12	12	405	11	0	0	0	11	11	405	405	yes	yes	yes	NA	Logs experimental data	red
NA	NA	1	yes	#969696	no	11	NA	NA	legacy	NA	0	relative	1	n	11	11	406	0	0	406	0	0	0	0	0	406	406	406	0	9	406	0	12	12	406	11	0	0	0	11	11	406	406	yes	yes	yes	NA	Logs experimental data	blue
NA	NA	1	yes	#969696	no	11	NA	NA	legacy	NA	0	relative	1	m	11	11	407	0	0	407	0	0	0	0	0	407	407	407	0	9	407	0	12	12	407	11	0	0	0	11	11	407	407	yes	yes	yes	NA	Logs experimental data	red
NA	NA	1	yes	#969696	no	11	NA	NA	legacy	NA	0	relative	1	n	11	11	408	0	0	408	0	0	0	0	0	408	408	408	0	9	408	0	12	12	408	11	0	0	0	11	11	408	408	yes	yes	yes	NA	Logs experimental data	blue
NA	NA	1	yes	#969696	no	11	NA	NA	legacy	NA	0	relative	1	n	11	11	409	0	0	409	0	0	0	0	0	409	409	409	0	9	409	0	12	12	409	11	0	0	0	11	11	409	409	yes	yes	yes	NA	Logs experimental data	red
NA	NA	1	yes	#969696	no	11	NA	NA	legacy	NA	0	relative	1	m	11	11	410	0	0	410	0	0	0	0	0	410	410	410	0	9	410	0	12	12	410	11	0	0	0	11	11	410	410	yes	yes	yes	NA	Logs experimental data	green
NA	NA	1	yes	#969696	no	11	NA	NA	legacy	NA	0	relative	1	n	11	11	411	0	0	411	0	0	0	0	0	411	411	411	0	9	411	0	12	12	411	11	0	0	0	11	11	411	411	yes	yes	yes	NA	Logs experimental data	blue
NA	NA	1	yes	#969696	no	11	NA	NA	legacy	NA	0	relative	1	m	11	11	412	0	0	412	0	0	0	0	0	412	412	412	0	9	412	0	12	12	412	11	0	0	0	11	11	412	412	yes	yes	yes	NA	Logs experimental data	blue
NA	NA	1	yes	#969696	no	11	NA	NA	legacy	NA	0	relative	1	n	11	11	413	0	0	413	0	0	0	0	0	413	413	413	0	9	413	0	12	12	413	11	0	0	0	11	11	413	413	yes	yes	yes	NA	Logs experimental data	green
NA	NA	1	yes	#969696	no	11	NA	NA	legacy	NA	0	relative	1	m	11	11	414	0	0	414	0	0	0	0	0	414	414	414	0	9	414	0	12	12	414	11	0	0	0	11	11	414	414	yes	yes	yes	NA	Logs experimental data	green
NA	NA	1	yes	#969696	no	11	NA	NA	legacy	NA	0	relative	1	n	11	11	415	0	0	415	0	0	0	0	0	415	415	415	0	9	415	0	12	12	415	11	0	0	0	11	11	415	415	yes	yes	yes	NA	Logs experimental data	red
NA	NA	1	yes	#969696	no	11	NA	NA	legacy	NA	0	relative	1	m	11	11	416	0	0	416	0	0	0	0	0	416	416	416	0	9	416	0	12	12	416	11	0	0	0	11	11	416	416	yes	yes	yes	NA	Logs experimental data	green
NA	NA	1	yes	#969696	no	11	NA	NA	legacy	NA	0	relative	1	n	11	11	417	0	0	417	0	0	0	0	0	417	417	417	0	9	417	0	12	12	417	11	0	0	0	11	11	417	417	yes	yes	yes	NA	Logs experimental data	red
NA	NA	1	yes	#969696	no	11	NA	NA	legacy	NA	0	relative	1	n	11	11	418	0	0	418	0	0	0	0	0	418	418	418	0	9	418	0	12	12	418	11	0	0	0	11	11	418	418	yes	yes	yes	NA	Logs experimental data	blue
NA	NA	1	yes	#969696	no	11	NA	NA	legacy	NA	0	relative	1	m	11	11	419	0	0	419	0	0	0	0	0	419	419	419	0	9	419	0	12	12	419	11	0	0	0	11	11	419	419	yes	yes	yes	NA	Logs experimental data	blue
NA	NA	1	yes	#969696	no	11	NA	NA	legacy	NA	0	relative	1	m	11	11	420	0	0	420	0	0	0	0	0	420	420	420	0	9	420	0	12	12	420	11	0	0	0	11	11	420	420	yes	yes	yes	NA	Logs experimental data	green
NA	NA	1	yes	#969696	no	11	NA	NA	legacy	NA	0	relative	1	m	11	11	421	0	0	421	0	0	0	0	0	421	421	421	0	9	421	0	12	12	421	11	0	0	0	11	11	421	421	yes	yes	yes	NA	Logs experimental data	green
NA	NA	1	yes	#969696	no	11	NA	NA	legacy	NA	0	relative	1	n	11	11	422	0	0	422	0	0	0	0	0	422	422	422	0	9	422	0	12	12	422	11	0	0	0	11	11	422	422	yes	yes	yes	NA	Logs experimental data	green
NA	NA	0.964285714	yes	#969696	no	11	NA	NA	legacy	NA	0	relative	0	m	11	11	423	0	0	423	0	0	0	0	0	423	423	423	0	9	423	0	12	12	423	11	0	0	0	11	11	423	423	yes	yes	yes	NA	Logs experimental data	green
NA	NA	0.931034483	yes	#969696	no	11	NA	NA	legacy	NA	0	relative	0	m	11	11	424	0	0	424	0	0	0	0	0	424	424	424	0	9	424	0	12	12	424	11	0	0	0	11	11	424	424	yes	yes	yes	NA	Logs experimental data	blue
NA	NA	0.933333333	yes	#969696	no	11	NA	NA	legacy	NA	0	relative	1	n	11	11	425	0	0	425	0	0	0	0	0	425	425	425	0	9	425	0	12	12	425	11	0	0	0	11	11	425	425	yes	yes	yes	NA	Logs experimental data	blue
NA	NA	0.935483871	yes	#969696	no	11	NA	NA	legacy	NA	0	relative	1	m	11	11	426	0	0	426	0	0	0	0	0	426	426	426	0	9	426	0	12	12	426	11	0	0	0	11	11	426	426	yes	yes	yes	NA	Logs experimental data	red
NA	NA	0.9375	yes	#969696	no	11	NA	NA	legacy	NA	0	relative	1	m	11	11	427	0	0	427	0	0	0	0	0	427	427	427	0	9	427	0	12	12	427	11	0	0	0	11	11	427	427	yes	yes	yes	NA	Logs experimental data	green
NA	NA	0.939393939	yes	#969696	no	11	NA	NA	legacy	NA	0	relative	1	m	11	11	428	0	0	428	0	0	0	0	0	428	428	428	0	9	428	0	12	12	428	11	0	0	0	11	11	428	428	yes	yes	yes	NA	Logs experimental data	blue
NA	NA	0.941176471	yes	#969696	no	11	NA	NA	legacy	NA	0	relative	1	n	11	11	429	0	0	429	0	0	0	0	0	429	429	429	0	9	429	0	12	12	429	11	0	0	0	11	11	429	429	yes	yes	yes	NA	Logs experimental data	red
NA	NA	0.942857143	yes	#969696	no	11	NA	NA	legacy	NA	0	relative	1	m	11	11	430	0	0	430	0	0	0	0	0	430	430	430	0	9	430	0	12	12	430	11	0	0	0	11	11	430	430	yes	yes	yes	NA	Logs experimental data	red
NA	NA	0.944444444	yes	#969696	no	11	NA	NA	legacy	NA	0	relative	1	m	11	11	431	0	0	431	0	0	0	0	0	431	431	431	0	9	431	0	12	12	431	11	0	0	0	11	11	431	431	yes	yes	yes	NA	Logs experimental data	red
NA	NA	1	yes	#969696	no	12	NA	NA	legacy	NA	0	relative	1	n	12	12	432	0	0	432	0	0	0	0	0	432	432	432	0	10	432	0	13	13	432	12	0	0	0	12	12	432	432	yes	yes	yes	NA	Logs experimental data	green
NA	NA	1	yes	#969696	no	12	NA	NA	legacy	NA	0	relative	1	m	12	12	433	0	0	433	0	0	0	0	0	433	433	433	0	10	433	0	13	13	433	12	0	0	0	12	12	433	433	yes	no	yes	NA	Logs experimental data	green
NA	NA	1	yes	#969696	no	12	NA	NA	legacy	NA	0	relative	1	n	12	12	434	0	0	434	0	0	0	0	0	434	434	434	0	10	434	0	13	13	434	12	0	0	0	12	12	434	434	yes	yes	yes	NA	Logs experimental data	red
NA	NA	1	yes	#969696	no	12	NA	NA	legacy	NA	0	relative	1	n	12	12	435	0	0	435	0	0	0	0	0	435	435	435	0	10	435	0	13	13	435	12	0	0	0	12	12	435	435	yes	yes	yes	NA	Logs experimental data	green
NA	NA	1	yes	#969696	no	12	NA	NA	legacy	NA	0	relative	1	m	12	12	436	0	0	436	0	0	0	0	0	436	436	436	0	10	436	0	13	13	436	12	0	0	0	12	12	436	436	yes	yes	yes	NA	Logs experimental data	red
NA	NA	1	yes	#969696	no	12	NA	NA	legacy	NA	0	relative	1	n	12	12	437	0	0	437	0	0	0	0	0	437	437	437	0	10	437	0	13	13	437	12	0	0	0	12	12	437	437	yes	yes	yes	NA	Logs experimental data	blue
NA	NA	1	yes	#969696	no	12	NA	NA	legacy	NA	0	relative	1	n	12	12	438	0	0	438	0	0	0	0	0	438	438	438	0	10	438	0	13	13	438	12	0	0	0	12	12	438	438	yes	yes	yes	NA	Logs experimental data	blue
NA	NA	0.875	yes	#969696	no	12	NA	NA	legacy	NA	0	relative	0	n	12	12	439	0	0	439	0	0	0	0	0	439	439	439	0	10	439	0	13	13	439	12	0	0	0	12	12	439	439	yes	yes	yes	NA	Logs experimental data	red
NA	NA	0.888888889	yes	#969696	no	12	NA	NA	legacy	NA	0	relative	1	n	12	12	440	0	0	440	0	0	0	0	0	440	440	440	0	10	440	0	13	13	440	12	0	0	0	12	12	440	440	yes	yes	yes	NA	Logs experimental data	green
NA	NA	0.9	yes	#969696	no	12	NA	NA	legacy	NA	0	relative	1	n	12	12	441	0	0	441	0	0	0	0	0	441	441	441	0	10	441	0	13	13	441	12	0	0	0	12	12	441	441	yes	yes	yes	NA	Logs experimental data	red
NA	NA	0.909090909	yes	#969696	no	12	NA	NA	legacy	NA	0	relative	1	n	12	12	442	0	0	442	0	0	0	0	0	442	442	442	0	10	442	0	13	13	442	12	0	0	0	12	12	442	442	yes	yes	yes	NA	Logs experimental data	red
NA	NA	0.916666667	yes	#969696	no	12	NA	NA	legacy	NA	0	relative	1	m	12	12	443	0	0	443	0	0	0	0	0	443	443	443	0	10	443	0	13	13	443	12	0	0	0	12	12	443	443	yes	yes	yes	NA	Logs experimental data	red
NA	NA	0.923076923	yes	#969696	no	12	NA	NA	legacy	NA	0	relative	1	m	12	12	444	0	0	444	0	0	0	0	0	444	444	444	0	10	444	0	13	13	444	12	0	0	0	12	12	444	444	yes	yes	yes	NA	Logs experimental data	green
NA	NA	0.928571429	yes	#969696	no	12	NA	NA	legacy	NA	0	relative	1	m	12	12	445	0	0	445	0	0	0	0	0	445	445	445	0	10	445	0	13	13	445	12	0	0	0	12	12	445	445	yes	yes	yes	NA	Logs experimental data	blue
NA	NA	0.933333333	yes	#969696	no	12	NA	NA	legacy	NA	0	relative	1	n	12	12	446	0	0	446	0	0	0	0	0	446	446	446	0	10	446	0	13	13	446	12	0	0	0	12	12	446	446	yes	yes	yes	NA	Logs experimental data	blue
NA	NA	0.9375	yes	#969696	no	12	NA	NA	legacy	NA	0	relative	1	n	12	12	447	0	0	447	0	0	0	0	0	447	447	447	0	10	447	0	13	13	447	12	0	0	0	12	12	447	447	yes	yes	yes	NA	Logs experimental data	green
NA	NA	0.941176471	yes	#969696	no	12	NA	NA	legacy	NA	0	relative	1	m	12	12	448	0	0	448	0	0	0	0	0	448	448	448	0	10	448	0	13	13	448	12	0	0	0	12	12	448	448	yes	yes	yes	NA	Logs experimental data	blue
NA	NA	0.944444444	yes	#969696	no	12	NA	NA	legacy	NA	0	relative	1	m	12	12	449	0	0	449	0	0	0	0	0	449	449	449	0	10	449	0	13	13	449	12	0	0	0	12	12	449	449	yes	yes	yes	NA	Logs experimental data	blue
NA	NA	0.947368421	yes	#969696	no	12	NA	NA	legacy	NA	0	relative	1	n	12	12	450	0	0	450	0	0	0	0	0	450	450	450	0	10	450	0	13	13	450	12	0	0	0	12	12	450	450	yes	yes	yes	NA	Logs experimental data	blue
NA	NA	0.95	yes	#969696	no	12	NA	NA	legacy	NA	0	relative	1	n	12	12	451	0	0	451	0	0	0	0	0	451	451	451	0	10	451	0	13	13	451	12	0	0	0	12	12	451	451	yes	yes	yes	NA	Logs experimental data	blue
NA	NA	0.952380952	yes	#969696	no	12	NA	NA	legacy	NA	0	relative	1	m	12	12	452	0	0	452	0	0	0	0	0	452	452	452	0	10	452	0	13	13	452	12	0	0	0	12	12	452	452	yes	yes	yes	NA	Logs experimental data	blue
NA	NA	0.954545455	yes	#969696	no	12	NA	NA	legacy	NA	0	relative	1	m	12	12	453	0	0	453	0	0	0	0	0	453	453	453	0	10	453	0	13	13	453	12	0	0	0	12	12	453	453	yes	yes	yes	NA	Logs experimental data	green
NA	NA	0.956521739	yes	#969696	no	12	NA	NA	legacy	NA	0	relative	1	n	12	12	454	0	0	454	0	0	0	0	0	454	454	454	0	10	454	0	13	13	454	12	0	0	0	12	12	454	454	yes	yes	yes	NA	Logs experimental data	blue
NA	NA	0.958333333	yes	#969696	no	12	NA	NA	legacy	NA	0	relative	1	m	12	12	455	0	0	455	0	0	0	0	0	455	455	455	0	10	455	0	13	13	455	12	0	0	0	12	12	455	455	yes	yes	yes	NA	Logs experimental data	blue
NA	NA	0.96	yes	#969696	no	12	NA	NA	legacy	NA	0	relative	1	m	12	12	456	0	0	456	0	0	0	0	0	456	456	456	0	10	456	0	13	13	456	12	0	0	0	12	12	456	456	yes	yes	yes	NA	Logs experimental data	blue
NA	NA	0.961538462	yes	#969696	no	12	NA	NA	legacy	NA	0	relative	1	m	12	12	457	0	0	457	0	0	0	0	0	457	457	457	0	10	457	0	13	13	457	12	0	0	0	12	12	457	457	yes	yes	yes	NA	Logs experimental data	green
NA	NA	0.962962963	yes	#969696	no	12	NA	NA	legacy	NA	0	relative	1	m	12	12	458	0	0	458	0	0	0	0	0	458	458	458	0	10	458	0	13	13	458	12	0	0	0	12	12	458	458	yes	yes	yes	NA	Logs experimental data	red
NA	NA	0.964285714	yes	#969696	no	12	NA	NA	legacy	NA	0	relative	1	m	12	12	459	0	0	459	0	0	0	0	0	459	459	459	0	10	459	0	13	13	459	12	0	0	0	12	12	459	459	yes	yes	yes	NA	Logs experimental data	blue
NA	NA	0.965517241	yes	#969696	no	12	NA	NA	legacy	NA	0	relative	1	n	12	12	460	0	0	460	0	0	0	0	0	460	460	460	0	10	460	0	13	13	460	12	0	0	0	12	12	460	460	yes	yes	yes	NA	Logs experimental data	red
NA	NA	0.966666667	yes	#969696	no	12	NA	NA	legacy	NA	0	relative	1	n	12	12	461	0	0	461	0	0	0	0	0	461	461	461	0	10	461	0	13	13	461	12	0	0	0	12	12	461	461	yes	yes	yes	NA	Logs experimental data	red
NA	NA	0.967741935	yes	#969696	no	12	NA	NA	legacy	NA	0	relative	1	n	12	12	462	0	0	462	0	0	0	0	0	462	462	462	0	10	462	0	13	13	462	12	0	0	0	12	12	462	462	yes	yes	yes	NA	Logs experimental data	blue
NA	NA	0.96875	yes	#969696	no	12	NA	NA	legacy	NA	0	relative	1	m	12	12	463	0	0	463	0	0	0	0	0	463	463	463	0	10	463	0	13	13	463	12	0	0	0	12	12	463	463	yes	yes	yes	NA	Logs experimental data	green
NA	NA	0.96969697	yes	#969696	no	12	NA	NA	legacy	NA	0	relative	1	n	12	12	464	0	0	464	0	0	0	0	0	464	464	464	0	10	464	0	13	13	464	12	0	0	0	12	12	464	464	yes	yes	yes	NA	Logs experimental data	red
NA	NA	0.970588235	yes	#969696	no	12	NA	NA	legacy	NA	0	relative	1	n	12	12	465	0	0	465	0	0	0	0	0	465	465	465	0	10	465	0	13	13	465	12	0	0	0	12	12	465	465	yes	yes	yes	NA	Logs experimental data	green
NA	NA	0.971428571	yes	#969696	no	12	NA	NA	legacy	NA	0	relative	1	n	12	12	466	0	0	466	0	0	0	0	0	466	466	466	0	10	466	0	13	13	466	12	0	0	0	12	12	466	466	yes	yes	yes	NA	Logs experimental data	red
NA	NA	0.972222222	yes	#969696	no	12	NA	NA	legacy	NA	0	relative	1	m	12	12	467	0	0	467	0	0	0	0	0	467	467	467	0	10	467	0	13	13	467	12	0	0	0	12	12	467	467	yes	yes	yes	NA	Logs experimental data	red
NA	NA	1	yes	#969696	no	0	NA	NA	legacy	NA	0	relative	1	m	0	0	0	0	0	0	0	0	0	0	0	0	0	0	NA	NA	0	0	1	1	0	0	0	0	0	0	0	0	0	yes	no	yes	NA	Logs experimental data	blue
NA	NA	0.5	yes	#969696	no	0	NA	NA	legacy	NA	0	relative	0	m	0	0	1	0	0	1	0	0	0	0	0	1	1	1	NA	NA	1	0	1	1	1	0	0	0	0	0	0	1	1	no	yes	yes	NA	Logs experimental data	blue
NA	NA	0.666666667	yes	#969696	no	0	NA	NA	legacy	NA	0	relative	1	m	0	0	2	0	0	2	0	0	0	0	0	2	2	2	NA	NA	2	0	1	1	2	0	0	0	0	0	0	2	2	yes	no	yes	NA	Logs experimental data	red
NA	NA	0.75	yes	#969696	no	0	NA	NA	legacy	NA	0	relative	1	m	0	0	3	0	0	3	0	0	0	0	0	3	3	3	NA	NA	3	0	1	1	3	0	0	0	0	0	0	3	3	yes	no	yes	NA	Logs experimental data	blue
NA	NA	0.6	yes	#969696	no	0	NA	NA	legacy	NA	0	relative	0	n	0	0	4	0	0	4	0	0	0	0	0	4	4	4	NA	NA	4	0	1	1	4	0	0	0	0	0	0	4	4	yes	yes	yes	NA	Logs experimental data	green
NA	NA	0.5	yes	#969696	no	0	NA	NA	legacy	NA	0	relative	0	n	0	0	5	0	0	5	0	0	0	0	0	5	5	5	NA	NA	5	0	1	1	5	0	0	0	0	0	0	5	5	yes	yes	yes	NA	Logs experimental data	red
NA	NA	0.571428571	yes	#969696	no	0	NA	NA	legacy	NA	0	relative	1	m	0	0	6	0	0	6	0	0	0	0	0	6	6	6	NA	NA	6	0	1	1	6	0	0	0	0	0	0	6	6	yes	yes	yes	NA	Logs experimental data	green
NA	NA	0.5	yes	#969696	no	0	NA	NA	legacy	NA	0	relative	0	n	0	0	7	0	0	7	0	0	0	0	0	7	7	7	NA	NA	7	0	1	1	7	0	0	0	0	0	0	7	7	no	yes	yes	NA	Logs experimental data	green
NA	NA	0.555555556	yes	#969696	no	0	NA	NA	legacy	NA	0	relative	1	m	0	0	8	0	0	8	0	0	0	0	0	8	8	8	NA	NA	8	0	1	1	8	0	0	0	0	0	0	8	8	yes	yes	yes	NA	Logs experimental data	green
NA	NA	0.6	yes	#969696	no	0	NA	NA	legacy	NA	0	relative	1	n	0	0	9	0	0	9	0	0	0	0	0	9	9	9	NA	NA	9	0	1	1	9	0	0	0	0	0	0	9	9	no	yes	yes	NA	Logs experimental data	green
NA	NA	0.545454545	yes	#969696	no	0	NA	NA	legacy	NA	0	relative	0	n	0	0	10	0	0	10	0	0	0	0	0	10	10	10	NA	NA	10	0	1	1	10	0	0	0	0	0	0	10	10	yes	yes	yes	NA	Logs experimental data	red
NA	NA	0.583333333	yes	#969696	no	0	NA	NA	legacy	NA	0	relative	1	n	0	0	11	0	0	11	0	0	0	0	0	11	11	11	NA	NA	11	0	1	1	11	0	0	0	0	0	0	11	11	yes	yes	yes	NA	Logs experimental data	red
NA	NA	0.615384615	yes	#969696	no	0	NA	NA	legacy	NA	0	relative	1	m	0	0	12	0	0	12	0	0	0	0	0	12	12	12	NA	NA	12	0	1	1	12	0	0	0	0	0	0	12	12	yes	yes	yes	NA	Logs experimental data	blue
NA	NA	0.642857143	yes	#969696	no	0	NA	NA	legacy	NA	0	relative	1	n	0	0	13	0	0	13	0	0	0	0	0	13	13	13	NA	NA	13	0	1	1	13	0	0	0	0	0	0	13	13	yes	yes	yes	NA	Logs experimental data	red
NA	NA	0.6	yes	#969696	no	0	NA	NA	legacy	NA	0	relative	0	n	0	0	14	0	0	14	0	0	0	0	0	14	14	14	NA	NA	14	0	1	1	14	0	0	0	0	0	0	14	14	yes	yes	yes	NA	Logs experimental data	blue
NA	NA	0.5625	yes	#969696	no	0	NA	NA	legacy	NA	0	relative	0	n	0	0	15	0	0	15	0	0	0	0	0	15	15	15	NA	NA	15	0	1	1	15	0	0	0	0	0	0	15	15	yes	yes	yes	NA	Logs experimental data	blue
NA	NA	0.588235294	yes	#969696	no	0	NA	NA	legacy	NA	0	relative	1	m	0	0	16	0	0	16	0	0	0	0	0	16	16	16	NA	NA	16	0	1	1	16	0	0	0	0	0	0	16	16	yes	yes	yes	NA	Logs experimental data	red
NA	NA	0.611111111	yes	#969696	no	0	NA	NA	legacy	NA	0	relative	1	n	0	0	17	0	0	17	0	0	0	0	0	17	17	17	NA	NA	17	0	1	1	17	0	0	0	0	0	0	17	17	yes	yes	yes	NA	Logs experimental data	red
NA	NA	0.578947368	yes	#969696	no	0	NA	NA	legacy	NA	0	relative	0	m	0	0	18	0	0	18	0	0	0	0	0	18	18	18	NA	NA	18	0	1	1	18	0	0	0	0	0	0	18	18	yes	yes	yes	NA	Logs experimental data	green
NA	NA	0.6	yes	#969696	no	0	NA	NA	legacy	NA	0	relative	1	m	0	0	19	0	0	19	0	0	0	0	0	19	19	19	NA	NA	19	0	1	1	19	0	0	0	0	0	0	19	19	yes	yes	yes	NA	Logs experimental data	red
NA	NA	0.619047619	yes	#969696	no	0	NA	NA	legacy	NA	0	relative	1	m	0	0	20	0	0	20	0	0	0	0	0	20	20	20	NA	NA	20	0	1	1	20	0	0	0	0	0	0	20	20	yes	yes	yes	NA	Logs experimental data	blue
NA	NA	0.636363636	yes	#969696	no	0	NA	NA	legacy	NA	0	relative	1	m	0	0	21	0	0	21	0	0	0	0	0	21	21	21	NA	NA	21	0	1	1	21	0	0	0	0	0	0	21	21	yes	yes	yes	NA	Logs experimental data	blue
NA	NA	0.652173913	yes	#969696	no	0	NA	NA	legacy	NA	0	relative	1	n	0	0	22	0	0	22	0	0	0	0	0	22	22	22	NA	NA	22	0	1	1	22	0	0	0	0	0	0	22	22	yes	yes	yes	NA	Logs experimental data	blue
NA	NA	0.666666667	yes	#969696	no	0	NA	NA	legacy	NA	0	relative	1	n	0	0	23	0	0	23	0	0	0	0	0	23	23	23	NA	NA	23	0	1	1	23	0	0	0	0	0	0	23	23	yes	yes	yes	NA	Logs experimental data	red
NA	NA	0.68	yes	#969696	no	0	NA	NA	legacy	NA	0	relative	1	m	0	0	24	0	0	24	0	0	0	0	0	24	24	24	NA	NA	24	0	1	1	24	0	0	0	0	0	0	24	24	yes	yes	yes	NA	Logs experimental data	green
NA	NA	0.692307692	yes	#969696	no	0	NA	NA	legacy	NA	0	relative	1	n	0	0	25	0	0	25	0	0	0	0	0	25	25	25	NA	NA	25	0	1	1	25	0	0	0	0	0	0	25	25	yes	yes	yes	NA	Logs experimental data	blue
NA	NA	0.703703704	yes	#969696	no	0	NA	NA	legacy	NA	0	relative	1	m	0	0	26	0	0	26	0	0	0	0	0	26	26	26	NA	NA	26	0	1	1	26	0	0	0	0	0	0	26	26	yes	yes	yes	NA	Logs experimental data	red
NA	NA	0.714285714	yes	#969696	no	0	NA	NA	legacy	NA	0	relative	1	n	0	0	27	0	0	27	0	0	0	0	0	27	27	27	NA	NA	27	0	1	1	27	0	0	0	0	0	0	27	27	yes	yes	yes	NA	Logs experimental data	blue
NA	NA	0.689655172	yes	#969696	no	0	NA	NA	legacy	NA	0	relative	0	n	0	0	28	0	0	28	0	0	0	0	0	28	28	28	NA	NA	28	0	1	1	28	0	0	0	0	0	0	28	28	yes	yes	yes	NA	Logs experimental data	red
NA	NA	0.7	yes	#969696	no	0	NA	NA	legacy	NA	0	relative	1	m	0	0	29	0	0	29	0	0	0	0	0	29	29	29	NA	NA	29	0	1	1	29	0	0	0	0	0	0	29	29	yes	yes	yes	NA	Logs experimental data	green
NA	NA	0.709677419	yes	#969696	no	0	NA	NA	legacy	NA	0	relative	1	m	0	0	30	0	0	30	0	0	0	0	0	30	30	30	NA	NA	30	0	1	1	30	0	0	0	0	0	0	30	30	yes	yes	yes	NA	Logs experimental data	red
NA	NA	0.71875	yes	#969696	no	0	NA	NA	legacy	NA	0	relative	1	m	0	0	31	0	0	31	0	0	0	0	0	31	31	31	NA	NA	31	0	1	1	31	0	0	0	0	0	0	31	31	yes	yes	yes	NA	Logs experimental data	green
NA	NA	0.727272727	yes	#969696	no	0	NA	NA	legacy	NA	0	relative	1	n	0	0	32	0	0	32	0	0	0	0	0	32	32	32	NA	NA	32	0	1	1	32	0	0	0	0	0	0	32	32	yes	yes	yes	NA	Logs experimental data	blue
NA	NA	0.735294118	yes	#969696	no	0	NA	NA	legacy	NA	0	relative	1	m	0	0	33	0	0	33	0	0	0	0	0	33	33	33	NA	NA	33	0	1	1	33	0	0	0	0	0	0	33	33	yes	yes	yes	NA	Logs experimental data	blue
NA	NA	0.742857143	yes	#969696	no	0	NA	NA	legacy	NA	0	relative	1	m	0	0	34	0	0	34	0	0	0	0	0	34	34	34	NA	NA	34	0	1	1	34	0	0	0	0	0	0	34	34	yes	yes	yes	NA	Logs experimental data	green
NA	NA	0.75	yes	#969696	no	0	NA	NA	legacy	NA	0	relative	1	m	0	0	35	0	0	35	0	0	0	0	0	35	35	35	NA	NA	35	0	1	1	35	0	0	0	0	0	0	35	35	yes	yes	yes	NA	Logs experimental data	green
NA	NA	1	yes	#969696	no	1	NA	NA	legacy	NA	0	relative	1	m	1	1	36	0	0	36	0	0	0	0	0	36	36	36	0	NA	36	0	2	2	36	1	0	0	0	1	1	36	36	yes	yes	yes	NA	Logs experimental data	red
NA	NA	1	yes	#969696	no	1	NA	NA	legacy	NA	0	relative	1	n	1	1	37	0	0	37	0	0	0	0	0	37	37	37	0	NA	37	0	2	2	37	1	0	0	0	1	1	37	37	yes	yes	yes	NA	Logs experimental data	green
NA	NA	1	yes	#969696	no	1	NA	NA	legacy	NA	0	relative	1	m	1	1	38	0	0	38	0	0	0	0	0	38	38	38	0	NA	38	0	2	2	38	1	0	0	0	1	1	38	38	yes	yes	yes	NA	Logs experimental data	blue
NA	NA	0.75	yes	#969696	no	1	NA	NA	legacy	NA	0	relative	0	n	1	1	39	0	0	39	0	0	0	0	0	39	39	39	0	NA	39	0	2	2	39	1	0	0	0	1	1	39	39	yes	yes	yes	NA	Logs experimental data	green
NA	NA	0.8	yes	#969696	no	1	NA	NA	legacy	NA	0	relative	1	m	1	1	40	0	0	40	0	0	0	0	0	40	40	40	0	NA	40	0	2	2	40	1	0	0	0	1	1	40	40	yes	yes	yes	NA	Logs experimental data	blue
NA	NA	0.666666667	yes	#969696	no	1	NA	NA	legacy	NA	0	relative	0	m	1	1	41	0	0	41	0	0	0	0	0	41	41	41	0	NA	41	0	2	2	41	1	0	0	0	1	1	41	41	yes	yes	yes	NA	Logs experimental data	green
NA	NA	0.714285714	yes	#969696	no	1	NA	NA	legacy	NA	0	relative	1	n	1	1	42	0	0	42	0	0	0	0	0	42	42	42	0	NA	42	0	2	2	42	1	0	0	0	1	1	42	42	yes	yes	yes	NA	Logs experimental data	blue
NA	NA	0.75	yes	#969696	no	1	NA	NA	legacy	NA	0	relative	1	m	1	1	43	0	0	43	0	0	0	0	0	43	43	43	0	NA	43	0	2	2	43	1	0	0	0	1	1	43	43	yes	yes	yes	NA	Logs experimental data	green
NA	NA	0.666666667	yes	#969696	no	1	NA	NA	legacy	NA	0	relative	0	n	1	1	44	0	0	44	0	0	0	0	0	44	44	44	0	NA	44	0	2	2	44	1	0	0	0	1	1	44	44	yes	yes	yes	NA	Logs experimental data	green
NA	NA	0.7	yes	#969696	no	1	NA	NA	legacy	NA	0	relative	1	m	1	1	45	0	0	45	0	0	0	0	0	45	45	45	0	NA	45	0	2	2	45	1	0	0	0	1	1	45	45	yes	yes	yes	NA	Logs experimental data	green
NA	NA	0.636363636	yes	#969696	no	1	NA	NA	legacy	NA	0	relative	0	n	1	1	46	0	0	46	0	0	0	0	0	46	46	46	0	NA	46	0	2	2	46	1	0	0	0	1	1	46	46	yes	yes	yes	NA	Logs experimental data	red
NA	NA	0.666666667	yes	#969696	no	1	NA	NA	legacy	NA	0	relative	1	m	1	1	47	0	0	47	0	0	0	0	0	47	47	47	0	NA	47	0	2	2	47	1	0	0	0	1	1	47	47	yes	yes	yes	NA	Logs experimental data	red
NA	NA	0.692307692	yes	#969696	no	1	NA	NA	legacy	NA	0	relative	1	m	1	1	48	0	0	48	0	0	0	0	0	48	48	48	0	NA	48	0	2	2	48	1	0	0	0	1	1	48	48	yes	yes	yes	NA	Logs experimental data	red
NA	NA	0.714285714	yes	#969696	no	1	NA	NA	legacy	NA	0	relative	1	m	1	1	49	0	0	49	0	0	0	0	0	49	49	49	0	NA	49	0	2	2	49	1	0	0	0	1	1	49	49	yes	yes	yes	NA	Logs experimental data	green
NA	NA	0.733333333	yes	#969696	no	1	NA	NA	legacy	NA	0	relative	1	m	1	1	50	0	0	50	0	0	0	0	0	50	50	50	0	NA	50	0	2	2	50	1	0	0	0	1	1	50	50	yes	yes	yes	NA	Logs experimental data	green
NA	NA	0.6875	yes	#969696	no	1	NA	NA	legacy	NA	0	relative	0	m	1	1	51	0	0	51	0	0	0	0	0	51	51	51	0	NA	51	0	2	2	51	1	0	0	0	1	1	51	51	yes	yes	yes	NA	Logs experimental data	red
NA	NA	0.705882353	yes	#969696	no	1	NA	NA	legacy	NA	0	relative	1	m	1	1	52	0	0	52	0	0	0	0	0	52	52	52	0	NA	52	0	2	2	52	1	0	0	0	1	1	52	52	yes	yes	yes	NA	Logs experimental data	green
NA	NA	0.666666667	yes	#969696	no	1	NA	NA	legacy	NA	0	relative	0	m	1	1	53	0	0	53	0	0	0	0	0	53	53	53	0	NA	53	0	2	2	53	1	0	0	0	1	1	53	53	yes	yes	yes	NA	Logs experimental data	red
NA	NA	0.684210526	yes	#969696	no	1	NA	NA	legacy	NA	0	relative	1	n	1	1	54	0	0	54	0	0	0	0	0	54	54	54	0	NA	54	0	2	2	54	1	0	0	0	1	1	54	54	yes	yes	yes	NA	Logs experimental data	green
NA	NA	0.7	yes	#969696	no	1	NA	NA	legacy	NA	0	relative	1	n	1	1	55	0	0	55	0	0	0	0	0	55	55	55	0	NA	55	0	2	2	55	1	0	0	0	1	1	55	55	yes	yes	yes	NA	Logs experimental data	blue
NA	NA	0.714285714	yes	#969696	no	1	NA	NA	legacy	NA	0	relative	1	n	1	1	56	0	0	56	0	0	0	0	0	56	56	56	0	NA	56	0	2	2	56	1	0	0	0	1	1	56	56	yes	yes	yes	NA	Logs experimental data	blue
NA	NA	0.727272727	yes	#969696	no	1	NA	NA	legacy	NA	0	relative	1	n	1	1	57	0	0	57	0	0	0	0	0	57	57	57	0	NA	57	0	2	2	57	1	0	0	0	1	1	57	57	yes	yes	yes	NA	Logs experimental data	green
NA	NA	0.739130435	yes	#969696	no	1	NA	NA	legacy	NA	0	relative	1	n	1	1	58	0	0	58	0	0	0	0	0	58	58	58	0	NA	58	0	2	2	58	1	0	0	0	1	1	58	58	yes	yes	yes	NA	Logs experimental data	green
NA	NA	0.75	yes	#969696	no	1	NA	NA	legacy	NA	0	relative	1	n	1	1	59	0	0	59	0	0	0	0	0	59	59	59	0	NA	59	0	2	2	59	1	0	0	0	1	1	59	59	yes	yes	yes	NA	Logs experimental data	green
NA	NA	0.76	yes	#969696	no	1	NA	NA	legacy	NA	0	relative	1	m	1	1	60	0	0	60	0	0	0	0	0	60	60	60	0	NA	60	0	2	2	60	1	0	0	0	1	1	60	60	yes	yes	yes	NA	Logs experimental data	blue
NA	NA	0.769230769	yes	#969696	no	1	NA	NA	legacy	NA	0	relative	1	m	1	1	61	0	0	61	0	0	0	0	0	61	61	61	0	NA	61	0	2	2	61	1	0	0	0	1	1	61	61	yes	yes	yes	NA	Logs experimental data	red
NA	NA	0.777777778	yes	#969696	no	1	NA	NA	legacy	NA	0	relative	1	m	1	1	62	0	0	62	0	0	0	0	0	62	62	62	0	NA	62	0	2	2	62	1	0	0	0	1	1	62	62	yes	yes	yes	NA	Logs experimental data	green
NA	NA	0.785714286	yes	#969696	no	1	NA	NA	legacy	NA	0	relative	1	m	1	1	63	0	0	63	0	0	0	0	0	63	63	63	0	NA	63	0	2	2	63	1	0	0	0	1	1	63	63	yes	yes	yes	NA	Logs experimental data	blue
NA	NA	0.793103448	yes	#969696	no	1	NA	NA	legacy	NA	0	relative	1	m	1	1	64	0	0	64	0	0	0	0	0	64	64	64	0	NA	64	0	2	2	64	1	0	0	0	1	1	64	64	yes	yes	yes	NA	Logs experimental data	green
NA	NA	0.8	yes	#969696	no	1	NA	NA	legacy	NA	0	relative	1	m	1	1	65	0	0	65	0	0	0	0	0	65	65	65	0	NA	65	0	2	2	65	1	0	0	0	1	1	65	65	yes	no	yes	NA	Logs experimental data	red
NA	NA	0.806451613	yes	#969696	no	1	NA	NA	legacy	NA	0	relative	1	n	1	1	66	0	0	66	0	0	0	0	0	66	66	66	0	NA	66	0	2	2	66	1	0	0	0	1	1	66	66	yes	yes	yes	NA	Logs experimental data	red
NA	NA	0.8125	yes	#969696	no	1	NA	NA	legacy	NA	0	relative	1	m	1	1	67	0	0	67	0	0	0	0	0	67	67	67	0	NA	67	0	2	2	67	1	0	0	0	1	1	67	67	yes	yes	yes	NA	Logs experimental data	blue
NA	NA	0.818181818	yes	#969696	no	1	NA	NA	legacy	NA	0	relative	1	n	1	1	68	0	0	68	0	0	0	0	0	68	68	68	0	NA	68	0	2	2	68	1	0	0	0	1	1	68	68	yes	no	yes	NA	Logs experimental data	green
NA	NA	0.794117647	yes	#969696	no	1	NA	NA	legacy	NA	0	relative	0	m	1	1	69	0	0	69	0	0	0	0	0	69	69	69	0	NA	69	0	2	2	69	1	0	0	0	1	1	69	69	yes	yes	yes	NA	Logs experimental data	blue
NA	NA	0.8	yes	#969696	no	1	NA	NA	legacy	NA	0	relative	1	n	1	1	70	0	0	70	0	0	0	0	0	70	70	70	0	NA	70	0	2	2	70	1	0	0	0	1	1	70	70	yes	yes	yes	NA	Logs experimental data	green
NA	NA	0.805555556	yes	#969696	no	1	NA	NA	legacy	NA	0	relative	1	m	1	1	71	0	0	71	0	0	0	0	0	71	71	71	0	NA	71	0	2	2	71	1	0	0	0	1	1	71	71	yes	yes	yes	NA	Logs experimental data	blue
NA	NA	1	yes	#969696	no	2	NA	NA	legacy	NA	0	relative	1	m	2	2	72	0	0	72	0	0	0	0	0	72	72	72	0	0	72	0	3	3	72	2	0	0	0	2	2	72	72	yes	yes	yes	NA	Logs experimental data	blue
NA	NA	1	yes	#969696	no	2	NA	NA	legacy	NA	0	relative	1	m	2	2	73	0	0	73	0	0	0	0	0	73	73	73	0	0	73	0	3	3	73	2	0	0	0	2	2	73	73	yes	yes	yes	NA	Logs experimental data	red
NA	NA	1	yes	#969696	no	2	NA	NA	legacy	NA	0	relative	1	n	2	2	74	0	0	74	0	0	0	0	0	74	74	74	0	0	74	0	3	3	74	2	0	0	0	2	2	74	74	yes	yes	yes	NA	Logs experimental data	red
NA	NA	1	yes	#969696	no	2	NA	NA	legacy	NA	0	relative	1	n	2	2	75	0	0	75	0	0	0	0	0	75	75	75	0	0	75	0	3	3	75	2	0	0	0	2	2	75	75	yes	yes	yes	NA	Logs experimental data	green
NA	NA	1	yes	#969696	no	2	NA	NA	legacy	NA	0	relative	1	n	2	2	76	0	0	76	0	0	0	0	0	76	76	76	0	0	76	0	3	3	76	2	0	0	0	2	2	76	76	yes	yes	yes	NA	Logs experimental data	red
NA	NA	1	yes	#969696	no	2	NA	NA	legacy	NA	0	relative	1	m	2	2	77	0	0	77	0	0	0	0	0	77	77	77	0	0	77	0	3	3	77	2	0	0	0	2	2	77	77	yes	yes	yes	NA	Logs experimental data	green
NA	NA	1	yes	#969696	no	2	NA	NA	legacy	NA	0	relative	1	n	2	2	78	0	0	78	0	0	0	0	0	78	78	78	0	0	78	0	3	3	78	2	0	0	0	2	2	78	78	yes	yes	yes	NA	Logs experimental data	blue
NA	NA	1	yes	#969696	no	2	NA	NA	legacy	NA	0	relative	1	n	2	2	79	0	0	79	0	0	0	0	0	79	79	79	0	0	79	0	3	3	79	2	0	0	0	2	2	79	79	yes	yes	yes	NA	Logs experimental data	red
NA	NA	1	yes	#969696	no	2	NA	NA	legacy	NA	0	relative	1	m	2	2	80	0	0	80	0	0	0	0	0	80	80	80	0	0	80	0	3	3	80	2	0	0	0	2	2	80	80	yes	yes	yes	NA	Logs experimental data	red
NA	NA	1	yes	#969696	no	2	NA	NA	legacy	NA	0	relative	1	n	2	2	81	0	0	81	0	0	0	0	0	81	81	81	0	0	81	0	3	3	81	2	0	0	0	2	2	81	81	yes	yes	yes	NA	Logs experimental data	blue
NA	NA	1	yes	#969696	no	2	NA	NA	legacy	NA	0	relative	1	m	2	2	82	0	0	82	0	0	0	0	0	82	82	82	0	0	82	0	3	3	82	2	0	0	0	2	2	82	82	yes	yes	yes	NA	Logs experimental data	green
NA	NA	1	yes	#969696	no	2	NA	NA	legacy	NA	0	relative	1	m	2	2	83	0	0	83	0	0	0	0	0	83	83	83	0	0	83	0	3	3	83	2	0	0	0	2	2	83	83	yes	yes	yes	NA	Logs experimental data	green
NA	NA	1	yes	#969696	no	2	NA	NA	legacy	NA	0	relative	1	n	2	2	84	0	0	84	0	0	0	0	0	84	84	84	0	0	84	0	3	3	84	2	0	0	0	2	2	84	84	yes	yes	yes	NA	Logs experimental data	blue
NA	NA	1	yes	#969696	no	2	NA	NA	legacy	NA	0	relative	1	m	2	2	85	0	0	85	0	0	0	0	0	85	85	85	0	0	85	0	3	3	85	2	0	0	0	2	2	85	85	yes	yes	yes	NA	Logs experimental data	blue
NA	NA	1	yes	#969696	no	2	NA	NA	legacy	NA	0	relative	1	m	2	2	86	0	0	86	0	0	0	0	0	86	86	86	0	0	86	0	3	3	86	2	0	0	0	2	2	86	86	yes	yes	yes	NA	Logs experimental data	green
NA	NA	1	yes	#969696	no	2	NA	NA	legacy	NA	0	relative	1	n	2	2	87	0	0	87	0	0	0	0	0	87	87	87	0	0	87	0	3	3	87	2	0	0	0	2	2	87	87	yes	yes	yes	NA	Logs experimental data	blue
NA	NA	1	yes	#969696	no	2	NA	NA	legacy	NA	0	relative	1	m	2	2	88	0	0	88	0	0	0	0	0	88	88	88	0	0	88	0	3	3	88	2	0	0	0	2	2	88	88	yes	yes	yes	NA	Logs experimental data	red
NA	NA	1	yes	#969696	no	2	NA	NA	legacy	NA	0	relative	1	m	2	2	89	0	0	89	0	0	0	0	0	89	89	89	0	0	89	0	3	3	89	2	0	0	0	2	2	89	89	yes	yes	yes	NA	Logs experimental data	green
NA	NA	1	yes	#969696	no	2	NA	NA	legacy	NA	0	relative	1	n	2	2	90	0	0	90	0	0	0	0	0	90	90	90	0	0	90	0	3	3	90	2	0	0	0	2	2	90	90	yes	yes	yes	NA	Logs experimental data	green
NA	NA	1	yes	#969696	no	2	NA	NA	legacy	NA	0	relative	1	n	2	2	91	0	0	91	0	0	0	0	0	91	91	91	0	0	91	0	3	3	91	2	0	0	0	2	2	91	91	yes	yes	yes	NA	Logs experimental data	red
NA	NA	1	yes	#969696	no	2	NA	NA	legacy	NA	0	relative	1	m	2	2	92	0	0	92	0	0	0	0	0	92	92	92	0	0	92	0	3	3	92	2	0	0	0	2	2	92	92	yes	yes	yes	NA	Logs experimental data	red
NA	NA	1	yes	#969696	no	2	NA	NA	legacy	NA	0	relative	1	m	2	2	93	0	0	93	0	0	0	0	0	93	93	93	0	0	93	0	3	3	93	2	0	0	0	2	2	93	93	yes	yes	yes	NA	Logs experimental data	red
NA	NA	0.956521739	yes	#969696	no	2	NA	NA	legacy	NA	0	relative	0	n	2	2	94	0	0	94	0	0	0	0	0	94	94	94	0	0	94	0	3	3	94	2	0	0	0	2	2	94	94	yes	yes	yes	NA	Logs experimental data	green
NA	NA	0.958333333	yes	#969696	no	2	NA	NA	legacy	NA	0	relative	1	m	2	2	95	0	0	95	0	0	0	0	0	95	95	95	0	0	95	0	3	3	95	2	0	0	0	2	2	95	95	yes	yes	yes	NA	Logs experimental data	green
NA	NA	0.96	yes	#969696	no	2	NA	NA	legacy	NA	0	relative	1	n	2	2	96	0	0	96	0	0	0	0	0	96	96	96	0	0	96	0	3	3	96	2	0	0	0	2	2	96	96	yes	yes	yes	NA	Logs experimental data	green
NA	NA	0.961538462	yes	#969696	no	2	NA	NA	legacy	NA	0	relative	1	m	2	2	97	0	0	97	0	0	0	0	0	97	97	97	0	0	97	0	3	3	97	2	0	0	0	2	2	97	97	yes	yes	yes	NA	Logs experimental data	blue
NA	NA	0.962962963	yes	#969696	no	2	NA	NA	legacy	NA	0	relative	1	m	2	2	98	0	0	98	0	0	0	0	0	98	98	98	0	0	98	0	3	3	98	2	0	0	0	2	2	98	98	yes	no	yes	NA	Logs experimental data	red
NA	NA	0.964285714	yes	#969696	no	2	NA	NA	legacy	NA	0	relative	1	n	2	2	99	0	0	99	0	0	0	0	0	99	99	99	0	0	99	0	3	3	99	2	0	0	0	2	2	99	99	yes	yes	yes	NA	Logs experimental data	green
NA	NA	0.965517241	yes	#969696	no	2	NA	NA	legacy	NA	0	relative	1	n	2	2	100	0	0	100	0	0	0	0	0	100	100	100	0	0	100	0	3	3	100	2	0	0	0	2	2	100	100	yes	yes	yes	NA	Logs experimental data	blue
NA	NA	0.966666667	yes	#969696	no	2	NA	NA	legacy	NA	0	relative	1	m	2	2	101	0	0	101	0	0	0	0	0	101	101	101	0	0	101	0	3	3	101	2	0	0	0	2	2	101	101	yes	yes	yes	NA	Logs experimental data	blue
NA	NA	0.967741935	yes	#969696	no	2	NA	NA	legacy	NA	0	relative	1	n	2	2	102	0	0	102	0	0	0	0	0	102	102	102	0	0	102	0	3	3	102	2	0	0	0	2	2	102	102	yes	yes	yes	NA	Logs experimental data	green
NA	NA	0.9375	yes	#969696	no	2	NA	NA	legacy	NA	0	relative	0	n	2	2	103	0	0	103	0	0	0	0	0	103	103	103	0	0	103	0	3	3	103	2	0	0	0	2	2	103	103	yes	yes	yes	NA	Logs experimental data	red
NA	NA	0.939393939	yes	#969696	no	2	NA	NA	legacy	NA	0	relative	1	m	2	2	104	0	0	104	0	0	0	0	0	104	104	104	0	0	104	0	3	3	104	2	0	0	0	2	2	104	104	yes	no	yes	NA	Logs experimental data	red
NA	NA	0.941176471	yes	#969696	no	2	NA	NA	legacy	NA	0	relative	1	n	2	2	105	0	0	105	0	0	0	0	0	105	105	105	0	0	105	0	3	3	105	2	0	0	0	2	2	105	105	yes	yes	yes	NA	Logs experimental data	red
NA	NA	0.942857143	yes	#969696	no	2	NA	NA	legacy	NA	0	relative	1	n	2	2	106	0	0	106	0	0	0	0	0	106	106	106	0	0	106	0	3	3	106	2	0	0	0	2	2	106	106	yes	yes	yes	NA	Logs experimental data	red
NA	NA	0.944444444	yes	#969696	no	2	NA	NA	legacy	NA	0	relative	1	n	2	2	107	0	0	107	0	0	0	0	0	107	107	107	0	0	107	0	3	3	107	2	0	0	0	2	2	107	107	yes	yes	yes	NA	Logs experimental data	blue
NA	NA	1	yes	#969696	no	3	NA	NA	legacy	NA	0	relative	1	m	3	3	108	0	0	108	0	0	0	0	0	108	108	108	0	1	108	0	4	4	108	3	0	0	0	3	3	108	108	yes	yes	yes	NA	Logs experimental data	blue
NA	NA	0.5	yes	#969696	no	3	NA	NA	legacy	NA	0	relative	0	n	3	3	109	0	0	109	0	0	0	0	0	109	109	109	0	1	109	0	4	4	109	3	0	0	0	3	3	109	109	yes	yes	yes	NA	Logs experimental data	red
NA	NA	0.666666667	yes	#969696	no	3	NA	NA	legacy	NA	0	relative	1	n	3	3	110	0	0	110	0	0	0	0	0	110	110	110	0	1	110	0	4	4	110	3	0	0	0	3	3	110	110	yes	yes	yes	NA	Logs experimental data	blue
NA	NA	0.75	yes	#969696	no	3	NA	NA	legacy	NA	0	relative	1	n	3	3	111	0	0	111	0	0	0	0	0	111	111	111	0	1	111	0	4	4	111	3	0	0	0	3	3	111	111	yes	yes	yes	NA	Logs experimental data	blue
NA	NA	0.6	yes	#969696	no	3	NA	NA	legacy	NA	0	relative	0	n	3	3	112	0	0	112	0	0	0	0	0	112	112	112	0	1	112	0	4	4	112	3	0	0	0	3	3	112	112	yes	yes	yes	NA	Logs experimental data	red
NA	NA	0.666666667	yes	#969696	no	3	NA	NA	legacy	NA	0	relative	1	n	3	3	113	0	0	113	0	0	0	0	0	113	113	113	0	1	113	0	4	4	113	3	0	0	0	3	3	113	113	yes	yes	yes	NA	Logs experimental data	red
NA	NA	0.571428571	yes	#969696	no	3	NA	NA	legacy	NA	0	relative	0	n	3	3	114	0	0	114	0	0	0	0	0	114	114	114	0	1	114	0	4	4	114	3	0	0	0	3	3	114	114	yes	yes	yes	NA	Logs experimental data	blue
NA	NA	0.625	yes	#969696	no	3	NA	NA	legacy	NA	0	relative	1	m	3	3	115	0	0	115	0	0	0	0	0	115	115	115	0	1	115	0	4	4	115	3	0	0	0	3	3	115	115	yes	yes	yes	NA	Logs experimental data	blue
NA	NA	0.666666667	yes	#969696	no	3	NA	NA	legacy	NA	0	relative	1	m	3	3	116	0	0	116	0	0	0	0	0	116	116	116	0	1	116	0	4	4	116	3	0	0	0	3	3	116	116	yes	yes	yes	NA	Logs experimental data	red
NA	NA	0.7	yes	#969696	no	3	NA	NA	legacy	NA	0	relative	1	n	3	3	117	0	0	117	0	0	0	0	0	117	117	117	0	1	117	0	4	4	117	3	0	0	0	3	3	117	117	yes	yes	yes	NA	Logs experimental data	red
NA	NA	0.727272727	yes	#969696	no	3	NA	NA	legacy	NA	0	relative	1	m	3	3	118	0	0	118	0	0	0	0	0	118	118	118	0	1	118	0	4	4	118	3	0	0	0	3	3	118	118	yes	yes	yes	NA	Logs experimental data	red
NA	NA	0.75	yes	#969696	no	3	NA	NA	legacy	NA	0	relative	1	m	3	3	119	0	0	119	0	0	0	0	0	119	119	119	0	1	119	0	4	4	119	3	0	0	0	3	3	119	119	yes	yes	yes	NA	Logs experimental data	green
NA	NA	0.769230769	yes	#969696	no	3	NA	NA	legacy	NA	0	relative	1	n	3	3	120	0	0	120	0	0	0	0	0	120	120	120	0	1	120	0	4	4	120	3	0	0	0	3	3	120	120	yes	yes	yes	NA	Logs experimental data	green
NA	NA	0.785714286	yes	#969696	no	3	NA	NA	legacy	NA	0	relative	1	m	3	3	121	0	0	121	0	0	0	0	0	121	121	121	0	1	121	0	4	4	121	3	0	0	0	3	3	121	121	yes	yes	yes	NA	Logs experimental data	blue
NA	NA	0.8	yes	#969696	no	3	NA	NA	legacy	NA	0	relative	1	m	3	3	122	0	0	122	0	0	0	0	0	122	122	122	0	1	122	0	4	4	122	3	0	0	0	3	3	122	122	yes	yes	yes	NA	Logs experimental data	blue
NA	NA	0.8125	yes	#969696	no	3	NA	NA	legacy	NA	0	relative	1	m	3	3	123	0	0	123	0	0	0	0	0	123	123	123	0	1	123	0	4	4	123	3	0	0	0	3	3	123	123	yes	yes	yes	NA	Logs experimental data	green
NA	NA	0.823529412	yes	#969696	no	3	NA	NA	legacy	NA	0	relative	1	n	3	3	124	0	0	124	0	0	0	0	0	124	124	124	0	1	124	0	4	4	124	3	0	0	0	3	3	124	124	yes	yes	yes	NA	Logs experimental data	red
NA	NA	0.833333333	yes	#969696	no	3	NA	NA	legacy	NA	0	relative	1	m	3	3	125	0	0	125	0	0	0	0	0	125	125	125	0	1	125	0	4	4	125	3	0	0	0	3	3	125	125	yes	yes	yes	NA	Logs experimental data	blue
NA	NA	0.842105263	yes	#969696	no	3	NA	NA	legacy	NA	0	relative	1	n	3	3	126	0	0	126	0	0	0	0	0	126	126	126	0	1	126	0	4	4	126	3	0	0	0	3	3	126	126	yes	yes	yes	NA	Logs experimental data	blue
NA	NA	0.8	yes	#969696	no	3	NA	NA	legacy	NA	0	relative	0	m	3	3	127	0	0	127	0	0	0	0	0	127	127	127	0	1	127	0	4	4	127	3	0	0	0	3	3	127	127	yes	yes	yes	NA	Logs experimental data	blue
NA	NA	0.80952381	yes	#969696	no	3	NA	NA	legacy	NA	0	relative	1	m	3	3	128	0	0	128	0	0	0	0	0	128	128	128	0	1	128	0	4	4	128	3	0	0	0	3	3	128	128	yes	yes	yes	NA	Logs experimental data	red
NA	NA	0.818181818	yes	#969696	no	3	NA	NA	legacy	NA	0	relative	1	m	3	3	129	0	0	129	0	0	0	0	0	129	129	129	0	1	129	0	4	4	129	3	0	0	0	3	3	129	129	no	yes	yes	NA	Logs experimental data	blue
NA	NA	0.782608696	yes	#969696	no	3	NA	NA	legacy	NA	0	relative	0	n	3	3	130	0	0	130	0	0	0	0	0	130	130	130	0	1	130	0	4	4	130	3	0	0	0	3	3	130	130	yes	yes	yes	NA	Logs experimental data	green
NA	NA	0.75	yes	#969696	no	3	NA	NA	legacy	NA	0	relative	0	n	3	3	131	0	0	131	0	0	0	0	0	131	131	131	0	1	131	0	4	4	131	3	0	0	0	3	3	131	131	yes	yes	yes	NA	Logs experimental data	green
NA	NA	0.72	yes	#969696	no	3	NA	NA	legacy	NA	0	relative	0	n	3	3	132	0	0	132	0	0	0	0	0	132	132	132	0	1	132	0	4	4	132	3	0	0	0	3	3	132	132	yes	yes	yes	NA	Logs experimental data	blue
NA	NA	0.730769231	yes	#969696	no	3	NA	NA	legacy	NA	0	relative	1	n	3	3	133	0	0	133	0	0	0	0	0	133	133	133	0	1	133	0	4	4	133	3	0	0	0	3	3	133	133	yes	yes	yes	NA	Logs experimental data	green
NA	NA	0.740740741	yes	#969696	no	3	NA	NA	legacy	NA	0	relative	1	n	3	3	134	0	0	134	0	0	0	0	0	134	134	134	0	1	134	0	4	4	134	3	0	0	0	3	3	134	134	yes	yes	yes	NA	Logs experimental data	red
NA	NA	0.75	yes	#969696	no	3	NA	NA	legacy	NA	0	relative	1	m	3	3	135	0	0	135	0	0	0	0	0	135	135	135	0	1	135	0	4	4	135	3	0	0	0	3	3	135	135	yes	yes	yes	NA	Logs experimental data	blue
NA	NA	0.724137931	yes	#969696	no	3	NA	NA	legacy	NA	0	relative	0	m	3	3	136	0	0	136	0	0	0	0	0	136	136	136	0	1	136	0	4	4	136	3	0	0	0	3	3	136	136	yes	yes	yes	NA	Logs experimental data	green
NA	NA	0.733333333	yes	#969696	no	3	NA	NA	legacy	NA	0	relative	1	n	3	3	137	0	0	137	0	0	0	0	0	137	137	137	0	1	137	0	4	4	137	3	0	0	0	3	3	137	137	yes	yes	yes	NA	Logs experimental data	green
NA	NA	0.741935484	yes	#969696	no	3	NA	NA	legacy	NA	0	relative	1	n	3	3	138	0	0	138	0	0	0	0	0	138	138	138	0	1	138	0	4	4	138	3	0	0	0	3	3	138	138	yes	yes	yes	NA	Logs experimental data	red
NA	NA	0.75	yes	#969696	no	3	NA	NA	legacy	NA	0	relative	1	n	3	3	139	0	0	139	0	0	0	0	0	139	139	139	0	1	139	0	4	4	139	3	0	0	0	3	3	139	139	yes	yes	yes	NA	Logs experimental data	red
NA	NA	0.757575758	yes	#969696	no	3	NA	NA	legacy	NA	0	relative	1	n	3	3	140	0	0	140	0	0	0	0	0	140	140	140	0	1	140	0	4	4	140	3	0	0	0	3	3	140	140	yes	yes	yes	NA	Logs experimental data	blue
NA	NA	0.764705882	yes	#969696	no	3	NA	NA	legacy	NA	0	relative	1	m	3	3	141	0	0	141	0	0	0	0	0	141	141	141	0	1	141	0	4	4	141	3	0	0	0	3	3	141	141	yes	yes	yes	NA	Logs experimental data	red
NA	NA	0.742857143	yes	#969696	no	3	NA	NA	legacy	NA	0	relative	0	n	3	3	142	0	0	142	0	0	0	0	0	142	142	142	0	1	142	0	4	4	142	3	0	0	0	3	3	142	142	yes	yes	yes	NA	Logs experimental data	green
NA	NA	0.75	yes	#969696	no	3	NA	NA	legacy	NA	0	relative	1	m	3	3	143	0	0	143	0	0	0	0	0	143	143	143	0	1	143	0	4	4	143	3	0	0	0	3	3	143	143	yes	no	yes	NA	Logs experimental data	red
NA	NA	1	yes	#969696	no	4	NA	NA	legacy	NA	0	relative	1	m	4	4	144	0	0	144	0	0	0	0	0	144	144	144	0	2	144	0	5	5	144	4	0	0	0	4	4	144	144	yes	yes	yes	NA	Logs experimental data	red
NA	NA	1	yes	#969696	no	4	NA	NA	legacy	NA	0	relative	1	m	4	4	145	0	0	145	0	0	0	0	0	145	145	145	0	2	145	0	5	5	145	4	0	0	0	4	4	145	145	yes	yes	yes	NA	Logs experimental data	red
NA	NA	1	yes	#969696	no	4	NA	NA	legacy	NA	0	relative	1	m	4	4	146	0	0	146	0	0	0	0	0	146	146	146	0	2	146	0	5	5	146	4	0	0	0	4	4	146	146	yes	yes	yes	NA	Logs experimental data	green
NA	NA	1	yes	#969696	no	4	NA	NA	legacy	NA	0	relative	1	m	4	4	147	0	0	147	0	0	0	0	0	147	147	147	0	2	147	0	5	5	147	4	0	0	0	4	4	147	147	yes	yes	yes	NA	Logs experimental data	red
NA	NA	1	yes	#969696	no	4	NA	NA	legacy	NA	0	relative	1	m	4	4	148	0	0	148	0	0	0	0	0	148	148	148	0	2	148	0	5	5	148	4	0	0	0	4	4	148	148	yes	yes	yes	NA	Logs experimental data	green
NA	NA	1	yes	#969696	no	4	NA	NA	legacy	NA	0	relative	1	n	4	4	149	0	0	149	0	0	0	0	0	149	149	149	0	2	149	0	5	5	149	4	0	0	0	4	4	149	149	yes	yes	yes	NA	Logs experimental data	green
NA	NA	1	yes	#969696	no	4	NA	NA	legacy	NA	0	relative	1	n	4	4	150	0	0	150	0	0	0	0	0	150	150	150	0	2	150	0	5	5	150	4	0	0	0	4	4	150	150	yes	yes	yes	NA	Logs experimental data	red
NA	NA	1	yes	#969696	no	4	NA	NA	legacy	NA	0	relative	1	m	4	4	151	0	0	151	0	0	0	0	0	151	151	151	0	2	151	0	5	5	151	4	0	0	0	4	4	151	151	yes	yes	yes	NA	Logs experimental data	green
NA	NA	1	yes	#969696	no	4	NA	NA	legacy	NA	0	relative	1	m	4	4	152	0	0	152	0	0	0	0	0	152	152	152	0	2	152	0	5	5	152	4	0	0	0	4	4	152	152	yes	yes	yes	NA	Logs experimental data	red
NA	NA	1	yes	#969696	no	4	NA	NA	legacy	NA	0	relative	1	m	4	4	153	0	0	153	0	0	0	0	0	153	153	153	0	2	153	0	5	5	153	4	0	0	0	4	4	153	153	yes	yes	yes	NA	Logs experimental data	red
NA	NA	1	yes	#969696	no	4	NA	NA	legacy	NA	0	relative	1	n	4	4	154	0	0	154	0	0	0	0	0	154	154	154	0	2	154	0	5	5	154	4	0	0	0	4	4	154	154	yes	yes	yes	NA	Logs experimental data	blue
NA	NA	1	yes	#969696	no	4	NA	NA	legacy	NA	0	relative	1	m	4	4	155	0	0	155	0	0	0	0	0	155	155	155	0	2	155	0	5	5	155	4	0	0	0	4	4	155	155	yes	yes	yes	NA	Logs experimental data	red
NA	NA	1	yes	#969696	no	4	NA	NA	legacy	NA	0	relative	1	n	4	4	156	0	0	156	0	0	0	0	0	156	156	156	0	2	156	0	5	5	156	4	0	0	0	4	4	156	156	yes	yes	yes	NA	Logs experimental data	blue
NA	NA	0.928571429	yes	#969696	no	4	NA	NA	legacy	NA	0	relative	0	n	4	4	157	0	0	157	0	0	0	0	0	157	157	157	0	2	157	0	5	5	157	4	0	0	0	4	4	157	157	yes	yes	yes	NA	Logs experimental data	red
NA	NA	0.933333333	yes	#969696	no	4	NA	NA	legacy	NA	0	relative	1	n	4	4	158	0	0	158	0	0	0	0	0	158	158	158	0	2	158	0	5	5	158	4	0	0	0	4	4	158	158	yes	yes	yes	NA	Logs experimental data	green
NA	NA	0.9375	yes	#969696	no	4	NA	NA	legacy	NA	0	relative	1	n	4	4	159	0	0	159	0	0	0	0	0	159	159	159	0	2	159	0	5	5	159	4	0	0	0	4	4	159	159	yes	yes	yes	NA	Logs experimental data	blue
NA	NA	0.941176471	yes	#969696	no	4	NA	NA	legacy	NA	0	relative	1	n	4	4	160	0	0	160	0	0	0	0	0	160	160	160	0	2	160	0	5	5	160	4	0	0	0	4	4	160	160	yes	yes	yes	NA	Logs experimental data	blue
NA	NA	0.944444444	yes	#969696	no	4	NA	NA	legacy	NA	0	relative	1	m	4	4	161	0	0	161	0	0	0	0	0	161	161	161	0	2	161	0	5	5	161	4	0	0	0	4	4	161	161	yes	yes	yes	NA	Logs experimental data	red
NA	NA	0.947368421	yes	#969696	no	4	NA	NA	legacy	NA	0	relative	1	n	4	4	162	0	0	162	0	0	0	0	0	162	162	162	0	2	162	0	5	5	162	4	0	0	0	4	4	162	162	yes	yes	yes	NA	Logs experimental data	red
NA	NA	0.95	yes	#969696	no	4	NA	NA	legacy	NA	0	relative	1	m	4	4	163	0	0	163	0	0	0	0	0	163	163	163	0	2	163	0	5	5	163	4	0	0	0	4	4	163	163	yes	yes	yes	NA	Logs experimental data	blue
NA	NA	0.952380952	yes	#969696	no	4	NA	NA	legacy	NA	0	relative	1	n	4	4	164	0	0	164	0	0	0	0	0	164	164	164	0	2	164	0	5	5	164	4	0	0	0	4	4	164	164	yes	yes	yes	NA	Logs experimental data	green
NA	NA	0.954545455	yes	#969696	no	4	NA	NA	legacy	NA	0	relative	1	m	4	4	165	0	0	165	0	0	0	0	0	165	165	165	0	2	165	0	5	5	165	4	0	0	0	4	4	165	165	yes	yes	yes	NA	Logs experimental data	blue
NA	NA	0.956521739	yes	#969696	no	4	NA	NA	legacy	NA	0	relative	1	n	4	4	166	0	0	166	0	0	0	0	0	166	166	166	0	2	166	0	5	5	166	4	0	0	0	4	4	166	166	yes	yes	yes	NA	Logs experimental data	red
NA	NA	0.958333333	yes	#969696	no	4	NA	NA	legacy	NA	0	relative	1	n	4	4	167	0	0	167	0	0	0	0	0	167	167	167	0	2	167	0	5	5	167	4	0	0	0	4	4	167	167	yes	yes	yes	NA	Logs experimental data	green
NA	NA	0.96	yes	#969696	no	4	NA	NA	legacy	NA	0	relative	1	m	4	4	168	0	0	168	0	0	0	0	0	168	168	168	0	2	168	0	5	5	168	4	0	0	0	4	4	168	168	yes	yes	yes	NA	Logs experimental data	blue
NA	NA	0.961538462	yes	#969696	no	4	NA	NA	legacy	NA	0	relative	1	n	4	4	169	0	0	169	0	0	0	0	0	169	169	169	0	2	169	0	5	5	169	4	0	0	0	4	4	169	169	yes	yes	yes	NA	Logs experimental data	green
NA	NA	0.962962963	yes	#969696	no	4	NA	NA	legacy	NA	0	relative	1	n	4	4	170	0	0	170	0	0	0	0	0	170	170	170	0	2	170	0	5	5	170	4	0	0	0	4	4	170	170	yes	yes	yes	NA	Logs experimental data	green
NA	NA	0.964285714	yes	#969696	no	4	NA	NA	legacy	NA	0	relative	1	m	4	4	171	0	0	171	0	0	0	0	0	171	171	171	0	2	171	0	5	5	171	4	0	0	0	4	4	171	171	yes	yes	yes	NA	Logs experimental data	green
NA	NA	0.965517241	yes	#969696	no	4	NA	NA	legacy	NA	0	relative	1	n	4	4	172	0	0	172	0	0	0	0	0	172	172	172	0	2	172	0	5	5	172	4	0	0	0	4	4	172	172	yes	yes	yes	NA	Logs experimental data	green
NA	NA	0.966666667	yes	#969696	no	4	NA	NA	legacy	NA	0	relative	1	m	4	4	173	0	0	173	0	0	0	0	0	173	173	173	0	2	173	0	5	5	173	4	0	0	0	4	4	173	173	yes	yes	yes	NA	Logs experimental data	blue
NA	NA	0.967741935	yes	#969696	no	4	NA	NA	legacy	NA	0	relative	1	n	4	4	174	0	0	174	0	0	0	0	0	174	174	174	0	2	174	0	5	5	174	4	0	0	0	4	4	174	174	yes	yes	yes	NA	Logs experimental data	blue
NA	NA	0.96875	yes	#969696	no	4	NA	NA	legacy	NA	0	relative	1	m	4	4	175	0	0	175	0	0	0	0	0	175	175	175	0	2	175	0	5	5	175	4	0	0	0	4	4	175	175	yes	yes	yes	NA	Logs experimental data	green
NA	NA	0.96969697	yes	#969696	no	4	NA	NA	legacy	NA	0	relative	1	m	4	4	176	0	0	176	0	0	0	0	0	176	176	176	0	2	176	0	5	5	176	4	0	0	0	4	4	176	176	yes	yes	yes	NA	Logs experimental data	red
NA	NA	0.941176471	yes	#969696	no	4	NA	NA	legacy	NA	0	relative	0	n	4	4	177	0	0	177	0	0	0	0	0	177	177	177	0	2	177	0	5	5	177	4	0	0	0	4	4	177	177	yes	yes	yes	NA	Logs experimental data	green
NA	NA	0.942857143	yes	#969696	no	4	NA	NA	legacy	NA	0	relative	1	n	4	4	178	0	0	178	0	0	0	0	0	178	178	178	0	2	178	0	5	5	178	4	0	0	0	4	4	178	178	yes	yes	yes	NA	Logs experimental data	green
NA	NA	0.944444444	yes	#969696	no	4	NA	NA	legacy	NA	0	relative	1	n	4	4	179	0	0	179	0	0	0	0	0	179	179	179	0	2	179	0	5	5	179	4	0	0	0	4	4	179	179	yes	yes	yes	NA	Logs experimental data	blue
NA	NA	1	yes	#969696	no	5	NA	NA	legacy	NA	0	relative	1	n	5	5	180	0	0	180	0	0	0	0	0	180	180	180	0	3	180	0	6	6	180	5	0	0	0	5	5	180	180	yes	yes	yes	NA	Logs experimental data	blue
NA	NA	1	yes	#969696	no	5	NA	NA	legacy	NA	0	relative	1	n	5	5	181	0	0	181	0	0	0	0	0	181	181	181	0	3	181	0	6	6	181	5	0	0	0	5	5	181	181	yes	yes	yes	NA	Logs experimental data	red
NA	NA	1	yes	#969696	no	5	NA	NA	legacy	NA	0	relative	1	m	5	5	182	0	0	182	0	0	0	0	0	182	182	182	0	3	182	0	6	6	182	5	0	0	0	5	5	182	182	yes	yes	yes	NA	Logs experimental data	blue
NA	NA	1	yes	#969696	no	5	NA	NA	legacy	NA	0	relative	1	m	5	5	183	0	0	183	0	0	0	0	0	183	183	183	0	3	183	0	6	6	183	5	0	0	0	5	5	183	183	yes	no	yes	NA	Logs experimental data	green
NA	NA	1	yes	#969696	no	5	NA	NA	legacy	NA	0	relative	1	n	5	5	184	0	0	184	0	0	0	0	0	184	184	184	0	3	184	0	6	6	184	5	0	0	0	5	5	184	184	yes	yes	yes	NA	Logs experimental data	green
NA	NA	1	yes	#969696	no	5	NA	NA	legacy	NA	0	relative	1	m	5	5	185	0	0	185	0	0	0	0	0	185	185	185	0	3	185	0	6	6	185	5	0	0	0	5	5	185	185	yes	yes	yes	NA	Logs experimental data	green
NA	NA	1	yes	#969696	no	5	NA	NA	legacy	NA	0	relative	1	n	5	5	186	0	0	186	0	0	0	0	0	186	186	186	0	3	186	0	6	6	186	5	0	0	0	5	5	186	186	yes	no	yes	NA	Logs experimental data	red
NA	NA	0.875	yes	#969696	no	5	NA	NA	legacy	NA	0	relative	0	n	5	5	187	0	0	187	0	0	0	0	0	187	187	187	0	3	187	0	6	6	187	5	0	0	0	5	5	187	187	yes	yes	yes	NA	Logs experimental data	green
NA	NA	0.888888889	yes	#969696	no	5	NA	NA	legacy	NA	0	relative	1	n	5	5	188	0	0	188	0	0	0	0	0	188	188	188	0	3	188	0	6	6	188	5	0	0	0	5	5	188	188	yes	yes	yes	NA	Logs experimental data	red
NA	NA	0.9	yes	#969696	no	5	NA	NA	legacy	NA	0	relative	1	n	5	5	189	0	0	189	0	0	0	0	0	189	189	189	0	3	189	0	6	6	189	5	0	0	0	5	5	189	189	yes	yes	yes	NA	Logs experimental data	red
NA	NA	0.818181818	yes	#969696	no	5	NA	NA	legacy	NA	0	relative	0	m	5	5	190	0	0	190	0	0	0	0	0	190	190	190	0	3	190	0	6	6	190	5	0	0	0	5	5	190	190	yes	yes	yes	NA	Logs experimental data	green
NA	NA	0.833333333	yes	#969696	no	5	NA	NA	legacy	NA	0	relative	1	n	5	5	191	0	0	191	0	0	0	0	0	191	191	191	0	3	191	0	6	6	191	5	0	0	0	5	5	191	191	yes	yes	yes	NA	Logs experimental data	green
NA	NA	0.846153846	yes	#969696	no	5	NA	NA	legacy	NA	0	relative	1	n	5	5	192	0	0	192	0	0	0	0	0	192	192	192	0	3	192	0	6	6	192	5	0	0	0	5	5	192	192	yes	yes	yes	NA	Logs experimental data	blue
NA	NA	0.785714286	yes	#969696	no	5	NA	NA	legacy	NA	0	relative	0	m	5	5	193	0	0	193	0	0	0	0	0	193	193	193	0	3	193	0	6	6	193	5	0	0	0	5	5	193	193	yes	yes	yes	NA	Logs experimental data	red
NA	NA	0.8	yes	#969696	no	5	NA	NA	legacy	NA	0	relative	1	n	5	5	194	0	0	194	0	0	0	0	0	194	194	194	0	3	194	0	6	6	194	5	0	0	0	5	5	194	194	yes	yes	yes	NA	Logs experimental data	blue
NA	NA	0.8125	yes	#969696	no	5	NA	NA	legacy	NA	0	relative	1	m	5	5	195	0	0	195	0	0	0	0	0	195	195	195	0	3	195	0	6	6	195	5	0	0	0	5	5	195	195	yes	no	yes	NA	Logs experimental data	red
NA	NA	0.823529412	yes	#969696	no	5	NA	NA	legacy	NA	0	relative	1	n	5	5	196	0	0	196	0	0	0	0	0	196	196	196	0	3	196	0	6	6	196	5	0	0	0	5	5	196	196	yes	yes	yes	NA	Logs experimental data	red
NA	NA	0.833333333	yes	#969696	no	5	NA	NA	legacy	NA	0	relative	1	m	5	5	197	0	0	197	0	0	0	0	0	197	197	197	0	3	197	0	6	6	197	5	0	0	0	5	5	197	197	yes	yes	yes	NA	Logs experimental data	blue
NA	NA	0.842105263	yes	#969696	no	5	NA	NA	legacy	NA	0	relative	1	n	5	5	198	0	0	198	0	0	0	0	0	198	198	198	0	3	198	0	6	6	198	5	0	0	0	5	5	198	198	yes	yes	yes	NA	Logs experimental data	red
NA	NA	0.85	yes	#969696	no	5	NA	NA	legacy	NA	0	relative	1	m	5	5	199	0	0	199	0	0	0	0	0	199	199	199	0	3	199	0	6	6	199	5	0	0	0	5	5	199	199	yes	yes	yes	NA	Logs experimental data	blue
NA	NA	0.857142857	yes	#969696	no	5	NA	NA	legacy	NA	0	relative	1	n	5	5	200	0	0	200	0	0	0	0	0	200	200	200	0	3	200	0	6	6	200	5	0	0	0	5	5	200	200	yes	yes	yes	NA	Logs experimental data	green
NA	NA	0.818181818	yes	#969696	no	5	NA	NA	legacy	NA	0	relative	0	n	5	5	201	0	0	201	0	0	0	0	0	201	201	201	0	3	201	0	6	6	201	5	0	0	0	5	5	201	201	yes	yes	yes	NA	Logs experimental data	green
NA	NA	0.826086957	yes	#969696	no	5	NA	NA	legacy	NA	0	relative	1	m	5	5	202	0	0	202	0	0	0	0	0	202	202	202	0	3	202	0	6	6	202	5	0	0	0	5	5	202	202	yes	yes	yes	NA	Logs experimental data	green
NA	NA	0.833333333	yes	#969696	no	5	NA	NA	legacy	NA	0	relative	1	n	5	5	203	0	0	203	0	0	0	0	0	203	203	203	0	3	203	0	6	6	203	5	0	0	0	5	5	203	203	yes	yes	yes	NA	Logs experimental data	blue
NA	NA	0.84	yes	#969696	no	5	NA	NA	legacy	NA	0	relative	1	n	5	5	204	0	0	204	0	0	0	0	0	204	204	204	0	3	204	0	6	6	204	5	0	0	0	5	5	204	204	yes	yes	yes	NA	Logs experimental data	blue
NA	NA	0.846153846	yes	#969696	no	5	NA	NA	legacy	NA	0	relative	1	m	5	5	205	0	0	205	0	0	0	0	0	205	205	205	0	3	205	0	6	6	205	5	0	0	0	5	5	205	205	yes	yes	yes	NA	Logs experimental data	blue
NA	NA	0.851851852	yes	#969696	no	5	NA	NA	legacy	NA	0	relative	1	n	5	5	206	0	0	206	0	0	0	0	0	206	206	206	0	3	206	0	6	6	206	5	0	0	0	5	5	206	206	yes	yes	yes	NA	Logs experimental data	red
NA	NA	0.857142857	yes	#969696	no	5	NA	NA	legacy	NA	0	relative	1	m	5	5	207	0	0	207	0	0	0	0	0	207	207	207	0	3	207	0	6	6	207	5	0	0	0	5	5	207	207	yes	yes	yes	NA	Logs experimental data	green
NA	NA	0.862068966	yes	#969696	no	5	NA	NA	legacy	NA	0	relative	1	n	5	5	208	0	0	208	0	0	0	0	0	208	208	208	0	3	208	0	6	6	208	5	0	0	0	5	5	208	208	yes	yes	yes	NA	Logs experimental data	red
NA	NA	0.866666667	yes	#969696	no	5	NA	NA	legacy	NA	0	relative	1	m	5	5	209	0	0	209	0	0	0	0	0	209	209	209	0	3	209	0	6	6	209	5	0	0	0	5	5	209	209	yes	yes	yes	NA	Logs experimental data	green
NA	NA	0.870967742	yes	#969696	no	5	NA	NA	legacy	NA	0	relative	1	m	5	5	210	0	0	210	0	0	0	0	0	210	210	210	0	3	210	0	6	6	210	5	0	0	0	5	5	210	210	yes	yes	yes	NA	Logs experimental data	green
NA	NA	0.875	yes	#969696	no	5	NA	NA	legacy	NA	0	relative	1	n	5	5	211	0	0	211	0	0	0	0	0	211	211	211	0	3	211	0	6	6	211	5	0	0	0	5	5	211	211	yes	yes	yes	NA	Logs experimental data	blue
NA	NA	0.878787879	yes	#969696	no	5	NA	NA	legacy	NA	0	relative	1	m	5	5	212	0	0	212	0	0	0	0	0	212	212	212	0	3	212	0	6	6	212	5	0	0	0	5	5	212	212	yes	yes	yes	NA	Logs experimental data	blue
NA	NA	0.882352941	yes	#969696	no	5	NA	NA	legacy	NA	0	relative	1	m	5	5	213	0	0	213	0	0	0	0	0	213	213	213	0	3	213	0	6	6	213	5	0	0	0	5	5	213	213	yes	yes	yes	NA	Logs experimental data	blue
NA	NA	0.857142857	yes	#969696	no	5	NA	NA	legacy	NA	0	relative	0	n	5	5	214	0	0	214	0	0	0	0	0	214	214	214	0	3	214	0	6	6	214	5	0	0	0	5	5	214	214	yes	yes	yes	NA	Logs experimental data	blue
NA	NA	0.861111111	yes	#969696	no	5	NA	NA	legacy	NA	0	relative	1	m	5	5	215	0	0	215	0	0	0	0	0	215	215	215	0	3	215	0	6	6	215	5	0	0	0	5	5	215	215	yes	yes	yes	NA	Logs experimental data	blue
NA	NA	1	yes	#969696	no	6	NA	NA	legacy	NA	0	relative	1	m	6	6	216	0	0	216	0	0	0	0	0	216	216	216	0	4	216	0	7	7	216	6	0	0	0	6	6	216	216	yes	yes	yes	NA	Logs experimental data	red
NA	NA	1	yes	#969696	no	6	NA	NA	legacy	NA	0	relative	1	n	6	6	217	0	0	217	0	0	0	0	0	217	217	217	0	4	217	0	7	7	217	6	0	0	0	6	6	217	217	yes	yes	yes	NA	Logs experimental data	blue
NA	NA	1	yes	#969696	no	6	NA	NA	legacy	NA	0	relative	1	m	6	6	218	0	0	218	0	0	0	0	0	218	218	218	0	4	218	0	7	7	218	6	0	0	0	6	6	218	218	yes	yes	yes	NA	Logs experimental data	green
NA	NA	0.75	yes	#969696	no	6	NA	NA	legacy	NA	0	relative	0	m	6	6	219	0	0	219	0	0	0	0	0	219	219	219	0	4	219	0	7	7	219	6	0	0	0	6	6	219	219	yes	yes	yes	NA	Logs experimental data	red
NA	NA	0.8	yes	#969696	no	6	NA	NA	legacy	NA	0	relative	1	m	6	6	220	0	0	220	0	0	0	0	0	220	220	220	0	4	220	0	7	7	220	6	0	0	0	6	6	220	220	yes	yes	yes	NA	Logs experimental data	red
NA	NA	0.666666667	yes	#969696	no	6	NA	NA	legacy	NA	0	relative	0	n	6	6	221	0	0	221	0	0	0	0	0	221	221	221	0	4	221	0	7	7	221	6	0	0	0	6	6	221	221	yes	yes	yes	NA	Logs experimental data	green
NA	NA	0.571428571	yes	#969696	no	6	NA	NA	legacy	NA	0	relative	0	m	6	6	222	0	0	222	0	0	0	0	0	222	222	222	0	4	222	0	7	7	222	6	0	0	0	6	6	222	222	yes	yes	yes	NA	Logs experimental data	red
NA	NA	0.5	yes	#969696	no	6	NA	NA	legacy	NA	0	relative	0	m	6	6	223	0	0	223	0	0	0	0	0	223	223	223	0	4	223	0	7	7	223	6	0	0	0	6	6	223	223	yes	yes	yes	NA	Logs experimental data	green
NA	NA	0.555555556	yes	#969696	no	6	NA	NA	legacy	NA	0	relative	1	m	6	6	224	0	0	224	0	0	0	0	0	224	224	224	0	4	224	0	7	7	224	6	0	0	0	6	6	224	224	yes	yes	yes	NA	Logs experimental data	green
NA	NA	0.5	yes	#969696	no	6	NA	NA	legacy	NA	0	relative	0	m	6	6	225	0	0	225	0	0	0	0	0	225	225	225	0	4	225	0	7	7	225	6	0	0	0	6	6	225	225	yes	yes	yes	NA	Logs experimental data	blue
NA	NA	0.545454545	yes	#969696	no	6	NA	NA	legacy	NA	0	relative	1	m	6	6	226	0	0	226	0	0	0	0	0	226	226	226	0	4	226	0	7	7	226	6	0	0	0	6	6	226	226	yes	yes	yes	NA	Logs experimental data	green
NA	NA	0.583333333	yes	#969696	no	6	NA	NA	legacy	NA	0	relative	1	m	6	6	227	0	0	227	0	0	0	0	0	227	227	227	0	4	227	0	7	7	227	6	0	0	0	6	6	227	227	yes	no	yes	NA	Logs experimental data	green
NA	NA	0.615384615	yes	#969696	no	6	NA	NA	legacy	NA	0	relative	1	n	6	6	228	0	0	228	0	0	0	0	0	228	228	228	0	4	228	0	7	7	228	6	0	0	0	6	6	228	228	yes	yes	yes	NA	Logs experimental data	blue
NA	NA	0.571428571	yes	#969696	no	6	NA	NA	legacy	NA	0	relative	0	n	6	6	229	0	0	229	0	0	0	0	0	229	229	229	0	4	229	0	7	7	229	6	0	0	0	6	6	229	229	yes	yes	yes	NA	Logs experimental data	green
NA	NA	0.6	yes	#969696	no	6	NA	NA	legacy	NA	0	relative	1	m	6	6	230	0	0	230	0	0	0	0	0	230	230	230	0	4	230	0	7	7	230	6	0	0	0	6	6	230	230	yes	yes	yes	NA	Logs experimental data	red
NA	NA	0.625	yes	#969696	no	6	NA	NA	legacy	NA	0	relative	1	m	6	6	231	0	0	231	0	0	0	0	0	231	231	231	0	4	231	0	7	7	231	6	0	0	0	6	6	231	231	yes	yes	yes	NA	Logs experimental data	blue
NA	NA	0.588235294	yes	#969696	no	6	NA	NA	legacy	NA	0	relative	0	n	6	6	232	0	0	232	0	0	0	0	0	232	232	232	0	4	232	0	7	7	232	6	0	0	0	6	6	232	232	yes	yes	yes	NA	Logs experimental data	red
NA	NA	0.611111111	yes	#969696	no	6	NA	NA	legacy	NA	0	relative	1	m	6	6	233	0	0	233	0	0	0	0	0	233	233	233	0	4	233	0	7	7	233	6	0	0	0	6	6	233	233	yes	no	yes	NA	Logs experimental data	green
NA	NA	0.578947368	yes	#969696	no	6	NA	NA	legacy	NA	0	relative	0	n	6	6	234	0	0	234	0	0	0	0	0	234	234	234	0	4	234	0	7	7	234	6	0	0	0	6	6	234	234	yes	yes	yes	NA	Logs experimental data	blue
NA	NA	0.6	yes	#969696	no	6	NA	NA	legacy	NA	0	relative	1	n	6	6	235	0	0	235	0	0	0	0	0	235	235	235	0	4	235	0	7	7	235	6	0	0	0	6	6	235	235	yes	no	yes	NA	Logs experimental data	blue
NA	NA	0.619047619	yes	#969696	no	6	NA	NA	legacy	NA	0	relative	1	m	6	6	236	0	0	236	0	0	0	0	0	236	236	236	0	4	236	0	7	7	236	6	0	0	0	6	6	236	236	yes	yes	yes	NA	Logs experimental data	green
NA	NA	0.636363636	yes	#969696	no	6	NA	NA	legacy	NA	0	relative	1	m	6	6	237	0	0	237	0	0	0	0	0	237	237	237	0	4	237	0	7	7	237	6	0	0	0	6	6	237	237	yes	yes	yes	NA	Logs experimental data	red
NA	NA	0.652173913	yes	#969696	no	6	NA	NA	legacy	NA	0	relative	1	n	6	6	238	0	0	238	0	0	0	0	0	238	238	238	0	4	238	0	7	7	238	6	0	0	0	6	6	238	238	yes	yes	yes	NA	Logs experimental data	blue
NA	NA	0.625	yes	#969696	no	6	NA	NA	legacy	NA	0	relative	0	m	6	6	239	0	0	239	0	0	0	0	0	239	239	239	0	4	239	0	7	7	239	6	0	0	0	6	6	239	239	yes	yes	yes	NA	Logs experimental data	red
NA	NA	0.6	yes	#969696	no	6	NA	NA	legacy	NA	0	relative	0	n	6	6	240	0	0	240	0	0	0	0	0	240	240	240	0	4	240	0	7	7	240	6	0	0	0	6	6	240	240	yes	yes	yes	NA	Logs experimental data	blue
NA	NA	0.615384615	yes	#969696	no	6	NA	NA	legacy	NA	0	relative	1	n	6	6	241	0	0	241	0	0	0	0	0	241	241	241	0	4	241	0	7	7	241	6	0	0	0	6	6	241	241	yes	yes	yes	NA	Logs experimental data	red
NA	NA	0.62962963	yes	#969696	no	6	NA	NA	legacy	NA	0	relative	1	m	6	6	242	0	0	242	0	0	0	0	0	242	242	242	0	4	242	0	7	7	242	6	0	0	0	6	6	242	242	yes	yes	yes	NA	Logs experimental data	blue
NA	NA	0.642857143	yes	#969696	no	6	NA	NA	legacy	NA	0	relative	1	n	6	6	243	0	0	243	0	0	0	0	0	243	243	243	0	4	243	0	7	7	243	6	0	0	0	6	6	243	243	yes	yes	yes	NA	Logs experimental data	blue
NA	NA	0.655172414	yes	#969696	no	6	NA	NA	legacy	NA	0	relative	1	n	6	6	244	0	0	244	0	0	0	0	0	244	244	244	0	4	244	0	7	7	244	6	0	0	0	6	6	244	244	yes	yes	yes	NA	Logs experimental data	red
NA	NA	0.666666667	yes	#969696	no	6	NA	NA	legacy	NA	0	relative	1	m	6	6	245	0	0	245	0	0	0	0	0	245	245	245	0	4	245	0	7	7	245	6	0	0	0	6	6	245	245	yes	yes	yes	NA	Logs experimental data	red
NA	NA	0.64516129	yes	#969696	no	6	NA	NA	legacy	NA	0	relative	0	n	6	6	246	0	0	246	0	0	0	0	0	246	246	246	0	4	246	0	7	7	246	6	0	0	0	6	6	246	246	yes	yes	yes	NA	Logs experimental data	blue
NA	NA	0.65625	yes	#969696	no	6	NA	NA	legacy	NA	0	relative	1	m	6	6	247	0	0	247	0	0	0	0	0	247	247	247	0	4	247	0	7	7	247	6	0	0	0	6	6	247	247	yes	yes	yes	NA	Logs experimental data	red
NA	NA	0.666666667	yes	#969696	no	6	NA	NA	legacy	NA	0	relative	1	n	6	6	248	0	0	248	0	0	0	0	0	248	248	248	0	4	248	0	7	7	248	6	0	0	0	6	6	248	248	yes	yes	yes	NA	Logs experimental data	green
NA	NA	0.676470588	yes	#969696	no	6	NA	NA	legacy	NA	0	relative	1	m	6	6	249	0	0	249	0	0	0	0	0	249	249	249	0	4	249	0	7	7	249	6	0	0	0	6	6	249	249	yes	yes	yes	NA	Logs experimental data	red
NA	NA	0.685714286	yes	#969696	no	6	NA	NA	legacy	NA	0	relative	1	m	6	6	250	0	0	250	0	0	0	0	0	250	250	250	0	4	250	0	7	7	250	6	0	0	0	6	6	250	250	yes	yes	yes	NA	Logs experimental data	green
NA	NA	0.666666667	yes	#969696	no	6	NA	NA	legacy	NA	0	relative	0	n	6	6	251	0	0	251	0	0	0	0	0	251	251	251	0	4	251	0	7	7	251	6	0	0	0	6	6	251	251	yes	yes	yes	NA	Logs experimental data	green
NA	NA	0	yes	#969696	no	7	NA	NA	legacy	NA	0	relative	0	m	7	7	252	0	0	252	0	0	0	0	0	252	252	252	0	5	252	0	8	8	252	7	0	0	0	7	7	252	252	yes	yes	yes	NA	Logs experimental data	red
NA	NA	0.5	yes	#969696	no	7	NA	NA	legacy	NA	0	relative	1	m	7	7	253	0	0	253	0	0	0	0	0	253	253	253	0	5	253	0	8	8	253	7	0	0	0	7	7	253	253	yes	yes	yes	NA	Logs experimental data	blue
NA	NA	0.666666667	yes	#969696	no	7	NA	NA	legacy	NA	0	relative	1	m	7	7	254	0	0	254	0	0	0	0	0	254	254	254	0	5	254	0	8	8	254	7	0	0	0	7	7	254	254	yes	yes	yes	NA	Logs experimental data	red
NA	NA	0.75	yes	#969696	no	7	NA	NA	legacy	NA	0	relative	1	m	7	7	255	0	0	255	0	0	0	0	0	255	255	255	0	5	255	0	8	8	255	7	0	0	0	7	7	255	255	yes	yes	yes	NA	Logs experimental data	blue
NA	NA	0.8	yes	#969696	no	7	NA	NA	legacy	NA	0	relative	1	m	7	7	256	0	0	256	0	0	0	0	0	256	256	256	0	5	256	0	8	8	256	7	0	0	0	7	7	256	256	yes	yes	yes	NA	Logs experimental data	blue
NA	NA	0.833333333	yes	#969696	no	7	NA	NA	legacy	NA	0	relative	1	n	7	7	257	0	0	257	0	0	0	0	0	257	257	257	0	5	257	0	8	8	257	7	0	0	0	7	7	257	257	yes	yes	yes	NA	Logs experimental data	red
NA	NA	0.857142857	yes	#969696	no	7	NA	NA	legacy	NA	0	relative	1	m	7	7	258	0	0	258	0	0	0	0	0	258	258	258	0	5	258	0	8	8	258	7	0	0	0	7	7	258	258	yes	yes	yes	NA	Logs experimental data	red
NA	NA	0.875	yes	#969696	no	7	NA	NA	legacy	NA	0	relative	1	m	7	7	259	0	0	259	0	0	0	0	0	259	259	259	0	5	259	0	8	8	259	7	0	0	0	7	7	259	259	yes	yes	yes	NA	Logs experimental data	green
NA	NA	0.888888889	yes	#969696	no	7	NA	NA	legacy	NA	0	relative	1	n	7	7	260	0	0	260	0	0	0	0	0	260	260	260	0	5	260	0	8	8	260	7	0	0	0	7	7	260	260	yes	yes	yes	NA	Logs experimental data	green
NA	NA	0.9	yes	#969696	no	7	NA	NA	legacy	NA	0	relative	1	m	7	7	261	0	0	261	0	0	0	0	0	261	261	261	0	5	261	0	8	8	261	7	0	0	0	7	7	261	261	yes	yes	yes	NA	Logs experimental data	red
NA	NA	0.909090909	yes	#969696	no	7	NA	NA	legacy	NA	0	relative	1	n	7	7	262	0	0	262	0	0	0	0	0	262	262	262	0	5	262	0	8	8	262	7	0	0	0	7	7	262	262	yes	yes	yes	NA	Logs experimental data	green
NA	NA	0.916666667	yes	#969696	no	7	NA	NA	legacy	NA	0	relative	1	m	7	7	263	0	0	263	0	0	0	0	0	263	263	263	0	5	263	0	8	8	263	7	0	0	0	7	7	263	263	yes	yes	yes	NA	Logs experimental data	blue
NA	NA	0.923076923	yes	#969696	no	7	NA	NA	legacy	NA	0	relative	1	m	7	7	264	0	0	264	0	0	0	0	0	264	264	264	0	5	264	0	8	8	264	7	0	0	0	7	7	264	264	yes	yes	yes	NA	Logs experimental data	blue
NA	NA	0.928571429	yes	#969696	no	7	NA	NA	legacy	NA	0	relative	1	n	7	7	265	0	0	265	0	0	0	0	0	265	265	265	0	5	265	0	8	8	265	7	0	0	0	7	7	265	265	yes	yes	yes	NA	Logs experimental data	green
NA	NA	0.933333333	yes	#969696	no	7	NA	NA	legacy	NA	0	relative	1	n	7	7	266	0	0	266	0	0	0	0	0	266	266	266	0	5	266	0	8	8	266	7	0	0	0	7	7	266	266	yes	yes	yes	NA	Logs experimental data	green
NA	NA	0.9375	yes	#969696	no	7	NA	NA	legacy	NA	0	relative	1	n	7	7	267	0	0	267	0	0	0	0	0	267	267	267	0	5	267	0	8	8	267	7	0	0	0	7	7	267	267	yes	yes	yes	NA	Logs experimental data	blue
NA	NA	0.941176471	yes	#969696	no	7	NA	NA	legacy	NA	0	relative	1	n	7	7	268	0	0	268	0	0	0	0	0	268	268	268	0	5	268	0	8	8	268	7	0	0	0	7	7	268	268	yes	yes	yes	NA	Logs experimental data	blue
NA	NA	0.944444444	yes	#969696	no	7	NA	NA	legacy	NA	0	relative	1	n	7	7	269	0	0	269	0	0	0	0	0	269	269	269	0	5	269	0	8	8	269	7	0	0	0	7	7	269	269	yes	no	yes	NA	Logs experimental data	blue
NA	NA	0.947368421	yes	#969696	no	7	NA	NA	legacy	NA	0	relative	1	m	7	7	270	0	0	270	0	0	0	0	0	270	270	270	0	5	270	0	8	8	270	7	0	0	0	7	7	270	270	yes	yes	yes	NA	Logs experimental data	green
NA	NA	0.9	yes	#969696	no	7	NA	NA	legacy	NA	0	relative	0	n	7	7	271	0	0	271	0	0	0	0	0	271	271	271	0	5	271	0	8	8	271	7	0	0	0	7	7	271	271	yes	yes	yes	NA	Logs experimental data	green
NA	NA	0.904761905	yes	#969696	no	7	NA	NA	legacy	NA	0	relative	1	n	7	7	272	0	0	272	0	0	0	0	0	272	272	272	0	5	272	0	8	8	272	7	0	0	0	7	7	272	272	yes	yes	yes	NA	Logs experimental data	blue
NA	NA	0.909090909	yes	#969696	no	7	NA	NA	legacy	NA	0	relative	1	m	7	7	273	0	0	273	0	0	0	0	0	273	273	273	0	5	273	0	8	8	273	7	0	0	0	7	7	273	273	yes	yes	yes	NA	Logs experimental data	red
NA	NA	0.913043478	yes	#969696	no	7	NA	NA	legacy	NA	0	relative	1	m	7	7	274	0	0	274	0	0	0	0	0	274	274	274	0	5	274	0	8	8	274	7	0	0	0	7	7	274	274	yes	yes	yes	NA	Logs experimental data	blue
NA	NA	0.916666667	yes	#969696	no	7	NA	NA	legacy	NA	0	relative	1	m	7	7	275	0	0	275	0	0	0	0	0	275	275	275	0	5	275	0	8	8	275	7	0	0	0	7	7	275	275	yes	yes	yes	NA	Logs experimental data	green
NA	NA	0.92	yes	#969696	no	7	NA	NA	legacy	NA	0	relative	1	n	7	7	276	0	0	276	0	0	0	0	0	276	276	276	0	5	276	0	8	8	276	7	0	0	0	7	7	276	276	yes	yes	yes	NA	Logs experimental data	green
NA	NA	0.923076923	yes	#969696	no	7	NA	NA	legacy	NA	0	relative	1	m	7	7	277	0	0	277	0	0	0	0	0	277	277	277	0	5	277	0	8	8	277	7	0	0	0	7	7	277	277	yes	yes	yes	NA	Logs experimental data	red
NA	NA	0.925925926	yes	#969696	no	7	NA	NA	legacy	NA	0	relative	1	m	7	7	278	0	0	278	0	0	0	0	0	278	278	278	0	5	278	0	8	8	278	7	0	0	0	7	7	278	278	yes	yes	yes	NA	Logs experimental data	green
NA	NA	0.928571429	yes	#969696	no	7	NA	NA	legacy	NA	0	relative	1	n	7	7	279	0	0	279	0	0	0	0	0	279	279	279	0	5	279	0	8	8	279	7	0	0	0	7	7	279	279	yes	yes	yes	NA	Logs experimental data	blue
NA	NA	0.931034483	yes	#969696	no	7	NA	NA	legacy	NA	0	relative	1	m	7	7	280	0	0	280	0	0	0	0	0	280	280	280	0	5	280	0	8	8	280	7	0	0	0	7	7	280	280	yes	yes	yes	NA	Logs experimental data	red
NA	NA	0.933333333	yes	#969696	no	7	NA	NA	legacy	NA	0	relative	1	m	7	7	281	0	0	281	0	0	0	0	0	281	281	281	0	5	281	0	8	8	281	7	0	0	0	7	7	281	281	yes	yes	yes	NA	Logs experimental data	green
NA	NA	0.935483871	yes	#969696	no	7	NA	NA	legacy	NA	0	relative	1	n	7	7	282	0	0	282	0	0	0	0	0	282	282	282	0	5	282	0	8	8	282	7	0	0	0	7	7	282	282	yes	no	yes	NA	Logs experimental data	red
NA	NA	0.9375	yes	#969696	no	7	NA	NA	legacy	NA	0	relative	1	n	7	7	283	0	0	283	0	0	0	0	0	283	283	283	0	5	283	0	8	8	283	7	0	0	0	7	7	283	283	yes	yes	yes	NA	Logs experimental data	green
NA	NA	0.939393939	yes	#969696	no	7	NA	NA	legacy	NA	0	relative	1	n	7	7	284	0	0	284	0	0	0	0	0	284	284	284	0	5	284	0	8	8	284	7	0	0	0	7	7	284	284	yes	yes	yes	NA	Logs experimental data	red
NA	NA	0.941176471	yes	#969696	no	7	NA	NA	legacy	NA	0	relative	1	n	7	7	285	0	0	285	0	0	0	0	0	285	285	285	0	5	285	0	8	8	285	7	0	0	0	7	7	285	285	yes	yes	yes	NA	Logs experimental data	green
NA	NA	0.942857143	yes	#969696	no	7	NA	NA	legacy	NA	0	relative	1	m	7	7	286	0	0	286	0	0	0	0	0	286	286	286	0	5	286	0	8	8	286	7	0	0	0	7	7	286	286	yes	yes	yes	NA	Logs experimental data	blue
NA	NA	0.944444444	yes	#969696	no	7	NA	NA	legacy	NA	0	relative	1	n	7	7	287	0	0	287	0	0	0	0	0	287	287	287	0	5	287	0	8	8	287	7	0	0	0	7	7	287	287	yes	yes	yes	NA	Logs experimental data	green
NA	NA	1	yes	#969696	no	8	NA	NA	legacy	NA	0	relative	1	n	8	8	288	0	0	288	0	0	0	0	0	288	288	288	0	6	288	0	9	9	288	8	0	0	0	8	8	288	288	yes	yes	yes	NA	Logs experimental data	green
NA	NA	0.5	yes	#969696	no	8	NA	NA	legacy	NA	0	relative	0	n	8	8	289	0	0	289	0	0	0	0	0	289	289	289	0	6	289	0	9	9	289	8	0	0	0	8	8	289	289	yes	yes	yes	NA	Logs experimental data	blue
NA	NA	0.666666667	yes	#969696	no	8	NA	NA	legacy	NA	0	relative	1	n	8	8	290	0	0	290	0	0	0	0	0	290	290	290	0	6	290	0	9	9	290	8	0	0	0	8	8	290	290	yes	yes	yes	NA	Logs experimental data	green
NA	NA	0.75	yes	#969696	no	8	NA	NA	legacy	NA	0	relative	1	m	8	8	291	0	0	291	0	0	0	0	0	291	291	291	0	6	291	0	9	9	291	8	0	0	0	8	8	291	291	yes	yes	yes	NA	Logs experimental data	red
NA	NA	0.8	yes	#969696	no	8	NA	NA	legacy	NA	0	relative	1	n	8	8	292	0	0	292	0	0	0	0	0	292	292	292	0	6	292	0	9	9	292	8	0	0	0	8	8	292	292	yes	yes	yes	NA	Logs experimental data	red
NA	NA	0.833333333	yes	#969696	no	8	NA	NA	legacy	NA	0	relative	1	n	8	8	293	0	0	293	0	0	0	0	0	293	293	293	0	6	293	0	9	9	293	8	0	0	0	8	8	293	293	yes	yes	yes	NA	Logs experimental data	green
NA	NA	0.857142857	yes	#969696	no	8	NA	NA	legacy	NA	0	relative	1	n	8	8	294	0	0	294	0	0	0	0	0	294	294	294	0	6	294	0	9	9	294	8	0	0	0	8	8	294	294	yes	yes	yes	NA	Logs experimental data	red
NA	NA	0.875	yes	#969696	no	8	NA	NA	legacy	NA	0	relative	1	m	8	8	295	0	0	295	0	0	0	0	0	295	295	295	0	6	295	0	9	9	295	8	0	0	0	8	8	295	295	yes	yes	yes	NA	Logs experimental data	blue
NA	NA	0.888888889	yes	#969696	no	8	NA	NA	legacy	NA	0	relative	1	m	8	8	296	0	0	296	0	0	0	0	0	296	296	296	0	6	296	0	9	9	296	8	0	0	0	8	8	296	296	yes	yes	yes	NA	Logs experimental data	green
NA	NA	0.9	yes	#969696	no	8	NA	NA	legacy	NA	0	relative	1	m	8	8	297	0	0	297	0	0	0	0	0	297	297	297	0	6	297	0	9	9	297	8	0	0	0	8	8	297	297	yes	yes	yes	NA	Logs experimental data	green
NA	NA	0.909090909	yes	#969696	no	8	NA	NA	legacy	NA	0	relative	1	n	8	8	298	0	0	298	0	0	0	0	0	298	298	298	0	6	298	0	9	9	298	8	0	0	0	8	8	298	298	yes	yes	yes	NA	Logs experimental data	blue
NA	NA	0.916666667	yes	#969696	no	8	NA	NA	legacy	NA	0	relative	1	m	8	8	299	0	0	299	0	0	0	0	0	299	299	299	0	6	299	0	9	9	299	8	0	0	0	8	8	299	299	yes	yes	yes	NA	Logs experimental data	green
NA	NA	0.846153846	yes	#969696	no	8	NA	NA	legacy	NA	0	relative	0	m	8	8	300	0	0	300	0	0	0	0	0	300	300	300	0	6	300	0	9	9	300	8	0	0	0	8	8	300	300	yes	yes	yes	NA	Logs experimental data	green
NA	NA	0.785714286	yes	#969696	no	8	NA	NA	legacy	NA	0	relative	0	m	8	8	301	0	0	301	0	0	0	0	0	301	301	301	0	6	301	0	9	9	301	8	0	0	0	8	8	301	301	yes	yes	yes	NA	Logs experimental data	blue
NA	NA	0.8	yes	#969696	no	8	NA	NA	legacy	NA	0	relative	1	m	8	8	302	0	0	302	0	0	0	0	0	302	302	302	0	6	302	0	9	9	302	8	0	0	0	8	8	302	302	yes	yes	yes	NA	Logs experimental data	green
NA	NA	0.8125	yes	#969696	no	8	NA	NA	legacy	NA	0	relative	1	m	8	8	303	0	0	303	0	0	0	0	0	303	303	303	0	6	303	0	9	9	303	8	0	0	0	8	8	303	303	yes	yes	yes	NA	Logs experimental data	red
NA	NA	0.823529412	yes	#969696	no	8	NA	NA	legacy	NA	0	relative	1	n	8	8	304	0	0	304	0	0	0	0	0	304	304	304	0	6	304	0	9	9	304	8	0	0	0	8	8	304	304	yes	yes	yes	NA	Logs experimental data	green
NA	NA	0.833333333	yes	#969696	no	8	NA	NA	legacy	NA	0	relative	1	m	8	8	305	0	0	305	0	0	0	0	0	305	305	305	0	6	305	0	9	9	305	8	0	0	0	8	8	305	305	yes	yes	yes	NA	Logs experimental data	blue
NA	NA	0.842105263	yes	#969696	no	8	NA	NA	legacy	NA	0	relative	1	m	8	8	306	0	0	306	0	0	0	0	0	306	306	306	0	6	306	0	9	9	306	8	0	0	0	8	8	306	306	yes	yes	yes	NA	Logs experimental data	green
NA	NA	0.8	yes	#969696	no	8	NA	NA	legacy	NA	0	relative	0	n	8	8	307	0	0	307	0	0	0	0	0	307	307	307	0	6	307	0	9	9	307	8	0	0	0	8	8	307	307	yes	yes	yes	NA	Logs experimental data	green
NA	NA	0.80952381	yes	#969696	no	8	NA	NA	legacy	NA	0	relative	1	n	8	8	308	0	0	308	0	0	0	0	0	308	308	308	0	6	308	0	9	9	308	8	0	0	0	8	8	308	308	yes	yes	yes	NA	Logs experimental data	green
NA	NA	0.818181818	yes	#969696	no	8	NA	NA	legacy	NA	0	relative	1	n	8	8	309	0	0	309	0	0	0	0	0	309	309	309	0	6	309	0	9	9	309	8	0	0	0	8	8	309	309	yes	yes	yes	NA	Logs experimental data	blue
NA	NA	0.826086957	yes	#969696	no	8	NA	NA	legacy	NA	0	relative	1	n	8	8	310	0	0	310	0	0	0	0	0	310	310	310	0	6	310	0	9	9	310	8	0	0	0	8	8	310	310	yes	yes	yes	NA	Logs experimental data	green
NA	NA	0.791666667	yes	#969696	no	8	NA	NA	legacy	NA	0	relative	0	m	8	8	311	0	0	311	0	0	0	0	0	311	311	311	0	6	311	0	9	9	311	8	0	0	0	8	8	311	311	yes	yes	yes	NA	Logs experimental data	red
NA	NA	0.76	yes	#969696	no	8	NA	NA	legacy	NA	0	relative	0	m	8	8	312	0	0	312	0	0	0	0	0	312	312	312	0	6	312	0	9	9	312	8	0	0	0	8	8	312	312	yes	yes	yes	NA	Logs experimental data	blue
NA	NA	0.769230769	yes	#969696	no	8	NA	NA	legacy	NA	0	relative	1	m	8	8	313	0	0	313	0	0	0	0	0	313	313	313	0	6	313	0	9	9	313	8	0	0	0	8	8	313	313	yes	yes	yes	NA	Logs experimental data	red
NA	NA	0.777777778	yes	#969696	no	8	NA	NA	legacy	NA	0	relative	1	m	8	8	314	0	0	314	0	0	0	0	0	314	314	314	0	6	314	0	9	9	314	8	0	0	0	8	8	314	314	yes	yes	yes	NA	Logs experimental data	red
NA	NA	0.785714286	yes	#969696	no	8	NA	NA	legacy	NA	0	relative	1	n	8	8	315	0	0	315	0	0	0	0	0	315	315	315	0	6	315	0	9	9	315	8	0	0	0	8	8	315	315	yes	yes	yes	NA	Logs experimental data	blue
NA	NA	0.793103448	yes	#969696	no	8	NA	NA	legacy	NA	0	relative	1	n	8	8	316	0	0	316	0	0	0	0	0	316	316	316	0	6	316	0	9	9	316	8	0	0	0	8	8	316	316	yes	yes	yes	NA	Logs experimental data	red
NA	NA	0.8	yes	#969696	no	8	NA	NA	legacy	NA	0	relative	1	m	8	8	317	0	0	317	0	0	0	0	0	317	317	317	0	6	317	0	9	9	317	8	0	0	0	8	8	317	317	yes	yes	yes	NA	Logs experimental data	green
NA	NA	0.774193548	yes	#969696	no	8	NA	NA	legacy	NA	0	relative	0	n	8	8	318	0	0	318	0	0	0	0	0	318	318	318	0	6	318	0	9	9	318	8	0	0	0	8	8	318	318	yes	yes	yes	NA	Logs experimental data	blue
NA	NA	0.78125	yes	#969696	no	8	NA	NA	legacy	NA	0	relative	1	m	8	8	319	0	0	319	0	0	0	0	0	319	319	319	0	6	319	0	9	9	319	8	0	0	0	8	8	319	319	yes	yes	yes	NA	Logs experimental data	red
NA	NA	0.787878788	yes	#969696	no	8	NA	NA	legacy	NA	0	relative	1	m	8	8	320	0	0	320	0	0	0	0	0	320	320	320	0	6	320	0	9	9	320	8	0	0	0	8	8	320	320	yes	yes	yes	NA	Logs experimental data	red
NA	NA	0.794117647	yes	#969696	no	8	NA	NA	legacy	NA	0	relative	1	m	8	8	321	0	0	321	0	0	0	0	0	321	321	321	0	6	321	0	9	9	321	8	0	0	0	8	8	321	321	yes	yes	yes	NA	Logs experimental data	blue
NA	NA	0.8	yes	#969696	no	8	NA	NA	legacy	NA	0	relative	1	m	8	8	322	0	0	322	0	0	0	0	0	322	322	322	0	6	322	0	9	9	322	8	0	0	0	8	8	322	322	yes	yes	yes	NA	Logs experimental data	red
NA	NA	0.805555556	yes	#969696	no	8	NA	NA	legacy	NA	0	relative	1	m	8	8	323	0	0	323	0	0	0	0	0	323	323	323	0	6	323	0	9	9	323	8	0	0	0	8	8	323	323	yes	yes	yes	NA	Logs experimental data	green
NA	NA	0	yes	#969696	no	9	NA	NA	legacy	NA	0	relative	0	n	9	9	324	0	0	324	0	0	0	0	0	324	324	324	0	7	324	0	10	10	324	9	0	0	0	9	9	324	324	yes	no	yes	NA	Logs experimental data	green
NA	NA	0.5	yes	#969696	no	9	NA	NA	legacy	NA	0	relative	1	n	9	9	325	0	0	325	0	0	0	0	0	325	325	325	0	7	325	0	10	10	325	9	0	0	0	9	9	325	325	yes	yes	yes	NA	Logs experimental data	green
NA	NA	0.666666667	yes	#969696	no	9	NA	NA	legacy	NA	0	relative	1	n	9	9	326	0	0	326	0	0	0	0	0	326	326	326	0	7	326	0	10	10	326	9	0	0	0	9	9	326	326	yes	yes	yes	NA	Logs experimental data	blue
NA	NA	0.75	yes	#969696	no	9	NA	NA	legacy	NA	0	relative	1	m	9	9	327	0	0	327	0	0	0	0	0	327	327	327	0	7	327	0	10	10	327	9	0	0	0	9	9	327	327	yes	yes	yes	NA	Logs experimental data	green
NA	NA	0.8	yes	#969696	no	9	NA	NA	legacy	NA	0	relative	1	m	9	9	328	0	0	328	0	0	0	0	0	328	328	328	0	7	328	0	10	10	328	9	0	0	0	9	9	328	328	yes	yes	yes	NA	Logs experimental data	blue
NA	NA	0.833333333	yes	#969696	no	9	NA	NA	legacy	NA	0	relative	1	m	9	9	329	0	0	329	0	0	0	0	0	329	329	329	0	7	329	0	10	10	329	9	0	0	0	9	9	329	329	no	yes	yes	NA	Logs experimental data	green
NA	NA	0.714285714	yes	#969696	no	9	NA	NA	legacy	NA	0	relative	0	m	9	9	330	0	0	330	0	0	0	0	0	330	330	330	0	7	330	0	10	10	330	9	0	0	0	9	9	330	330	yes	yes	yes	NA	Logs experimental data	green
NA	NA	0.75	yes	#969696	no	9	NA	NA	legacy	NA	0	relative	1	n	9	9	331	0	0	331	0	0	0	0	0	331	331	331	0	7	331	0	10	10	331	9	0	0	0	9	9	331	331	yes	yes	yes	NA	Logs experimental data	red
NA	NA	0.777777778	yes	#969696	no	9	NA	NA	legacy	NA	0	relative	1	n	9	9	332	0	0	332	0	0	0	0	0	332	332	332	0	7	332	0	10	10	332	9	0	0	0	9	9	332	332	yes	yes	yes	NA	Logs experimental data	green
NA	NA	0.8	yes	#969696	no	9	NA	NA	legacy	NA	0	relative	1	n	9	9	333	0	0	333	0	0	0	0	0	333	333	333	0	7	333	0	10	10	333	9	0	0	0	9	9	333	333	yes	yes	yes	NA	Logs experimental data	green
NA	NA	0.818181818	yes	#969696	no	9	NA	NA	legacy	NA	0	relative	1	n	9	9	334	0	0	334	0	0	0	0	0	334	334	334	0	7	334	0	10	10	334	9	0	0	0	9	9	334	334	yes	yes	yes	NA	Logs experimental data	blue
NA	NA	0.75	yes	#969696	no	9	NA	NA	legacy	NA	0	relative	0	m	9	9	335	0	0	335	0	0	0	0	0	335	335	335	0	7	335	0	10	10	335	9	0	0	0	9	9	335	335	yes	yes	yes	NA	Logs experimental data	red
NA	NA	0.692307692	yes	#969696	no	9	NA	NA	legacy	NA	0	relative	0	n	9	9	336	0	0	336	0	0	0	0	0	336	336	336	0	7	336	0	10	10	336	9	0	0	0	9	9	336	336	yes	no	yes	NA	Logs experimental data	red
NA	NA	0.714285714	yes	#969696	no	9	NA	NA	legacy	NA	0	relative	1	n	9	9	337	0	0	337	0	0	0	0	0	337	337	337	0	7	337	0	10	10	337	9	0	0	0	9	9	337	337	yes	yes	yes	NA	Logs experimental data	red
NA	NA	0.733333333	yes	#969696	no	9	NA	NA	legacy	NA	0	relative	1	n	9	9	338	0	0	338	0	0	0	0	0	338	338	338	0	7	338	0	10	10	338	9	0	0	0	9	9	338	338	yes	no	yes	NA	Logs experimental data	red
NA	NA	0.75	yes	#969696	no	9	NA	NA	legacy	NA	0	relative	1	n	9	9	339	0	0	339	0	0	0	0	0	339	339	339	0	7	339	0	10	10	339	9	0	0	0	9	9	339	339	yes	yes	yes	NA	Logs experimental data	blue
NA	NA	0.764705882	yes	#969696	no	9	NA	NA	legacy	NA	0	relative	1	n	9	9	340	0	0	340	0	0	0	0	0	340	340	340	0	7	340	0	10	10	340	9	0	0	0	9	9	340	340	yes	yes	yes	NA	Logs experimental data	red
NA	NA	0.777777778	yes	#969696	no	9	NA	NA	legacy	NA	0	relative	1	m	9	9	341	0	0	341	0	0	0	0	0	341	341	341	0	7	341	0	10	10	341	9	0	0	0	9	9	341	341	yes	yes	yes	NA	Logs experimental data	blue
NA	NA	0.789473684	yes	#969696	no	9	NA	NA	legacy	NA	0	relative	1	n	9	9	342	0	0	342	0	0	0	0	0	342	342	342	0	7	342	0	10	10	342	9	0	0	0	9	9	342	342	yes	yes	yes	NA	Logs experimental data	red
NA	NA	0.8	yes	#969696	no	9	NA	NA	legacy	NA	0	relative	1	n	9	9	343	0	0	343	0	0	0	0	0	343	343	343	0	7	343	0	10	10	343	9	0	0	0	9	9	343	343	yes	yes	yes	NA	Logs experimental data	red
NA	NA	0.80952381	yes	#969696	no	9	NA	NA	legacy	NA	0	relative	1	m	9	9	344	0	0	344	0	0	0	0	0	344	344	344	0	7	344	0	10	10	344	9	0	0	0	9	9	344	344	yes	yes	yes	NA	Logs experimental data	blue
NA	NA	0.818181818	yes	#969696	no	9	NA	NA	legacy	NA	0	relative	1	m	9	9	345	0	0	345	0	0	0	0	0	345	345	345	0	7	345	0	10	10	345	9	0	0	0	9	9	345	345	yes	yes	yes	NA	Logs experimental data	green
NA	NA	0.826086957	yes	#969696	no	9	NA	NA	legacy	NA	0	relative	1	m	9	9	346	0	0	346	0	0	0	0	0	346	346	346	0	7	346	0	10	10	346	9	0	0	0	9	9	346	346	yes	yes	yes	NA	Logs experimental data	blue
NA	NA	0.833333333	yes	#969696	no	9	NA	NA	legacy	NA	0	relative	1	n	9	9	347	0	0	347	0	0	0	0	0	347	347	347	0	7	347	0	10	10	347	9	0	0	0	9	9	347	347	yes	yes	yes	NA	Logs experimental data	red
NA	NA	0.8	yes	#969696	no	9	NA	NA	legacy	NA	0	relative	0	n	9	9	348	0	0	348	0	0	0	0	0	348	348	348	0	7	348	0	10	10	348	9	0	0	0	9	9	348	348	yes	yes	yes	NA	Logs experimental data	green
NA	NA	0.807692308	yes	#969696	no	9	NA	NA	legacy	NA	0	relative	1	m	9	9	349	0	0	349	0	0	0	0	0	349	349	349	0	7	349	0	10	10	349	9	0	0	0	9	9	349	349	yes	yes	yes	NA	Logs experimental data	green
NA	NA	0.814814815	yes	#969696	no	9	NA	NA	legacy	NA	0	relative	1	n	9	9	350	0	0	350	0	0	0	0	0	350	350	350	0	7	350	0	10	10	350	9	0	0	0	9	9	350	350	yes	yes	yes	NA	Logs experimental data	blue
NA	NA	0.821428571	yes	#969696	no	9	NA	NA	legacy	NA	0	relative	1	n	9	9	351	0	0	351	0	0	0	0	0	351	351	351	0	7	351	0	10	10	351	9	0	0	0	9	9	351	351	yes	yes	yes	NA	Logs experimental data	red
NA	NA	0.827586207	yes	#969696	no	9	NA	NA	legacy	NA	0	relative	1	n	9	9	352	0	0	352	0	0	0	0	0	352	352	352	0	7	352	0	10	10	352	9	0	0	0	9	9	352	352	yes	yes	yes	NA	Logs experimental data	red
NA	NA	0.8	yes	#969696	no	9	NA	NA	legacy	NA	0	relative	0	m	9	9	353	0	0	353	0	0	0	0	0	353	353	353	0	7	353	0	10	10	353	9	0	0	0	9	9	353	353	yes	yes	yes	NA	Logs experimental data	red
NA	NA	0.774193548	yes	#969696	no	9	NA	NA	legacy	NA	0	relative	0	n	9	9	354	0	0	354	0	0	0	0	0	354	354	354	0	7	354	0	10	10	354	9	0	0	0	9	9	354	354	yes	yes	yes	NA	Logs experimental data	blue
NA	NA	0.78125	yes	#969696	no	9	NA	NA	legacy	NA	0	relative	1	n	9	9	355	0	0	355	0	0	0	0	0	355	355	355	0	7	355	0	10	10	355	9	0	0	0	9	9	355	355	yes	yes	yes	NA	Logs experimental data	blue
NA	NA	0.787878788	yes	#969696	no	9	NA	NA	legacy	NA	0	relative	1	n	9	9	356	0	0	356	0	0	0	0	0	356	356	356	0	7	356	0	10	10	356	9	0	0	0	9	9	356	356	yes	yes	yes	NA	Logs experimental data	blue
NA	NA	0.764705882	yes	#969696	no	9	NA	NA	legacy	NA	0	relative	0	m	9	9	357	0	0	357	0	0	0	0	0	357	357	357	0	7	357	0	10	10	357	9	0	0	0	9	9	357	357	yes	yes	yes	NA	Logs experimental data	green
NA	NA	0.742857143	yes	#969696	no	9	NA	NA	legacy	NA	0	relative	0	n	9	9	358	0	0	358	0	0	0	0	0	358	358	358	0	7	358	0	10	10	358	9	0	0	0	9	9	358	358	yes	yes	yes	NA	Logs experimental data	blue
NA	NA	0.75	yes	#969696	no	9	NA	NA	legacy	NA	0	relative	1	m	9	9	359	0	0	359	0	0	0	0	0	359	359	359	0	7	359	0	10	10	359	9	0	0	0	9	9	359	359	yes	yes	yes	NA	Logs experimental data	red
NA	NA	0	yes	#969696	no	10	NA	NA	legacy	NA	0	relative	0	n	10	10	360	0	0	360	0	0	0	0	0	360	360	360	0	8	360	0	11	11	360	10	0	0	0	10	10	360	360	yes	yes	yes	NA	Logs experimental data	red
NA	NA	0.5	yes	#969696	no	10	NA	NA	legacy	NA	0	relative	1	m	10	10	361	0	0	361	0	0	0	0	0	361	361	361	0	8	361	0	11	11	361	10	0	0	0	10	10	361	361	yes	yes	yes	NA	Logs experimental data	green
NA	NA	0.666666667	yes	#969696	no	10	NA	NA	legacy	NA	0	relative	1	n	10	10	362	0	0	362	0	0	0	0	0	362	362	362	0	8	362	0	11	11	362	10	0	0	0	10	10	362	362	yes	no	yes	NA	Logs experimental data	green
NA	NA	0.75	yes	#969696	no	10	NA	NA	legacy	NA	0	relative	1	n	10	10	363	0	0	363	0	0	0	0	0	363	363	363	0	8	363	0	11	11	363	10	0	0	0	10	10	363	363	yes	yes	yes	NA	Logs experimental data	green
NA	NA	0.8	yes	#969696	no	10	NA	NA	legacy	NA	0	relative	1	n	10	10	364	0	0	364	0	0	0	0	0	364	364	364	0	8	364	0	11	11	364	10	0	0	0	10	10	364	364	yes	yes	yes	NA	Logs experimental data	red
NA	NA	0.833333333	yes	#969696	no	10	NA	NA	legacy	NA	0	relative	1	n	10	10	365	0	0	365	0	0	0	0	0	365	365	365	0	8	365	0	11	11	365	10	0	0	0	10	10	365	365	yes	yes	yes	NA	Logs experimental data	blue
NA	NA	0.857142857	yes	#969696	no	10	NA	NA	legacy	NA	0	relative	1	n	10	10	366	0	0	366	0	0	0	0	0	366	366	366	0	8	366	0	11	11	366	10	0	0	0	10	10	366	366	yes	yes	yes	NA	Logs experimental data	red
NA	NA	0.875	yes	#969696	no	10	NA	NA	legacy	NA	0	relative	1	m	10	10	367	0	0	367	0	0	0	0	0	367	367	367	0	8	367	0	11	11	367	10	0	0	0	10	10	367	367	yes	yes	yes	NA	Logs experimental data	green
NA	NA	0.888888889	yes	#969696	no	10	NA	NA	legacy	NA	0	relative	1	n	10	10	368	0	0	368	0	0	0	0	0	368	368	368	0	8	368	0	11	11	368	10	0	0	0	10	10	368	368	yes	yes	yes	NA	Logs experimental data	green
NA	NA	0.9	yes	#969696	no	10	NA	NA	legacy	NA	0	relative	1	m	10	10	369	0	0	369	0	0	0	0	0	369	369	369	0	8	369	0	11	11	369	10	0	0	0	10	10	369	369	yes	no	yes	NA	Logs experimental data	green
NA	NA	0.909090909	yes	#969696	no	10	NA	NA	legacy	NA	0	relative	1	n	10	10	370	0	0	370	0	0	0	0	0	370	370	370	0	8	370	0	11	11	370	10	0	0	0	10	10	370	370	yes	no	yes	NA	Logs experimental data	red
NA	NA	0.916666667	yes	#969696	no	10	NA	NA	legacy	NA	0	relative	1	n	10	10	371	0	0	371	0	0	0	0	0	371	371	371	0	8	371	0	11	11	371	10	0	0	0	10	10	371	371	yes	yes	yes	NA	Logs experimental data	blue
NA	NA	0.923076923	yes	#969696	no	10	NA	NA	legacy	NA	0	relative	1	n	10	10	372	0	0	372	0	0	0	0	0	372	372	372	0	8	372	0	11	11	372	10	0	0	0	10	10	372	372	yes	yes	yes	NA	Logs experimental data	blue
NA	NA	0.928571429	yes	#969696	no	10	NA	NA	legacy	NA	0	relative	1	m	10	10	373	0	0	373	0	0	0	0	0	373	373	373	0	8	373	0	11	11	373	10	0	0	0	10	10	373	373	yes	yes	yes	NA	Logs experimental data	red
NA	NA	0.933333333	yes	#969696	no	10	NA	NA	legacy	NA	0	relative	1	n	10	10	374	0	0	374	0	0	0	0	0	374	374	374	0	8	374	0	11	11	374	10	0	0	0	10	10	374	374	yes	yes	yes	NA	Logs experimental data	green
NA	NA	0.9375	yes	#969696	no	10	NA	NA	legacy	NA	0	relative	1	n	10	10	375	0	0	375	0	0	0	0	0	375	375	375	0	8	375	0	11	11	375	10	0	0	0	10	10	375	375	yes	yes	yes	NA	Logs experimental data	green
NA	NA	0.941176471	yes	#969696	no	10	NA	NA	legacy	NA	0	relative	1	n	10	10	376	0	0	376	0	0	0	0	0	376	376	376	0	8	376	0	11	11	376	10	0	0	0	10	10	376	376	yes	yes	yes	NA	Logs experimental data	red
NA	NA	0.944444444	yes	#969696	no	10	NA	NA	legacy	NA	0	relative	1	m	10	10	377	0	0	377	0	0	0	0	0	377	377	377	0	8	377	0	11	11	377	10	0	0	0	10	10	377	377	yes	yes	yes	NA	Logs experimental data	blue
NA	NA	0.947368421	yes	#969696	no	10	NA	NA	legacy	NA	0	relative	1	m	10	10	378	0	0	378	0	0	0	0	0	378	378	378	0	8	378	0	11	11	378	10	0	0	0	10	10	378	378	yes	yes	yes	NA	Logs experimental data	green
NA	NA	0.95	yes	#969696	no	10	NA	NA	legacy	NA	0	relative	1	m	10	10	379	0	0	379	0	0	0	0	0	379	379	379	0	8	379	0	11	11	379	10	0	0	0	10	10	379	379	yes	yes	yes	NA	Logs experimental data	blue
NA	NA	0.952380952	yes	#969696	no	10	NA	NA	legacy	NA	0	relative	1	n	10	10	380	0	0	380	0	0	0	0	0	380	380	380	0	8	380	0	11	11	380	10	0	0	0	10	10	380	380	yes	yes	yes	NA	Logs experimental data	red
NA	NA	0.954545455	yes	#969696	no	10	NA	NA	legacy	NA	0	relative	1	m	10	10	381	0	0	381	0	0	0	0	0	381	381	381	0	8	381	0	11	11	381	10	0	0	0	10	10	381	381	yes	yes	yes	NA	Logs experimental data	blue
NA	NA	0.956521739	yes	#969696	no	10	NA	NA	legacy	NA	0	relative	1	m	10	10	382	0	0	382	0	0	0	0	0	382	382	382	0	8	382	0	11	11	382	10	0	0	0	10	10	382	382	yes	yes	yes	NA	Logs experimental data	green
NA	NA	0.958333333	yes	#969696	no	10	NA	NA	legacy	NA	0	relative	1	n	10	10	383	0	0	383	0	0	0	0	0	383	383	383	0	8	383	0	11	11	383	10	0	0	0	10	10	383	383	yes	no	yes	NA	Logs experimental data	blue
NA	NA	0.96	yes	#969696	no	10	NA	NA	legacy	NA	0	relative	1	m	10	10	384	0	0	384	0	0	0	0	0	384	384	384	0	8	384	0	11	11	384	10	0	0	0	10	10	384	384	yes	yes	yes	NA	Logs experimental data	red
NA	NA	0.961538462	yes	#969696	no	10	NA	NA	legacy	NA	0	relative	1	m	10	10	385	0	0	385	0	0	0	0	0	385	385	385	0	8	385	0	11	11	385	10	0	0	0	10	10	385	385	yes	yes	yes	NA	Logs experimental data	blue
NA	NA	0.962962963	yes	#969696	no	10	NA	NA	legacy	NA	0	relative	1	n	10	10	386	0	0	386	0	0	0	0	0	386	386	386	0	8	386	0	11	11	386	10	0	0	0	10	10	386	386	yes	yes	yes	NA	Logs experimental data	red
NA	NA	0.964285714	yes	#969696	no	10	NA	NA	legacy	NA	0	relative	1	m	10	10	387	0	0	387	0	0	0	0	0	387	387	387	0	8	387	0	11	11	387	10	0	0	0	10	10	387	387	yes	yes	yes	NA	Logs experimental data	green
NA	NA	0.965517241	yes	#969696	no	10	NA	NA	legacy	NA	0	relative	1	m	10	10	388	0	0	388	0	0	0	0	0	388	388	388	0	8	388	0	11	11	388	10	0	0	0	10	10	388	388	yes	yes	yes	NA	Logs experimental data	blue
NA	NA	0.966666667	yes	#969696	no	10	NA	NA	legacy	NA	0	relative	1	n	10	10	389	0	0	389	0	0	0	0	0	389	389	389	0	8	389	0	11	11	389	10	0	0	0	10	10	389	389	yes	yes	yes	NA	Logs experimental data	green
NA	NA	0.967741935	yes	#969696	no	10	NA	NA	legacy	NA	0	relative	1	n	10	10	390	0	0	390	0	0	0	0	0	390	390	390	0	8	390	0	11	11	390	10	0	0	0	10	10	390	390	yes	yes	yes	NA	Logs experimental data	red
NA	NA	0.9375	yes	#969696	no	10	NA	NA	legacy	NA	0	relative	0	m	10	10	391	0	0	391	0	0	0	0	0	391	391	391	0	8	391	0	11	11	391	10	0	0	0	10	10	391	391	yes	yes	yes	NA	Logs experimental data	blue
NA	NA	0.939393939	yes	#969696	no	10	NA	NA	legacy	NA	0	relative	1	m	10	10	392	0	0	392	0	0	0	0	0	392	392	392	0	8	392	0	11	11	392	10	0	0	0	10	10	392	392	yes	yes	yes	NA	Logs experimental data	green
NA	NA	0.941176471	yes	#969696	no	10	NA	NA	legacy	NA	0	relative	1	n	10	10	393	0	0	393	0	0	0	0	0	393	393	393	0	8	393	0	11	11	393	10	0	0	0	10	10	393	393	yes	no	yes	NA	Logs experimental data	green
NA	NA	0.942857143	yes	#969696	no	10	NA	NA	legacy	NA	0	relative	1	m	10	10	394	0	0	394	0	0	0	0	0	394	394	394	0	8	394	0	11	11	394	10	0	0	0	10	10	394	394	yes	yes	yes	NA	Logs experimental data	green
NA	NA	0.944444444	yes	#969696	no	10	NA	NA	legacy	NA	0	relative	1	n	10	10	395	0	0	395	0	0	0	0	0	395	395	395	0	8	395	0	11	11	395	10	0	0	0	10	10	395	395	yes	yes	yes	NA	Logs experimental data	blue
NA	NA	1	yes	#969696	no	11	NA	NA	legacy	NA	0	relative	1	m	11	11	396	0	0	396	0	0	0	0	0	396	396	396	0	9	396	0	12	12	396	11	0	0	0	11	11	396	396	yes	yes	yes	NA	Logs experimental data	blue
NA	NA	1	yes	#969696	no	11	NA	NA	legacy	NA	0	relative	1	m	11	11	397	0	0	397	0	0	0	0	0	397	397	397	0	9	397	0	12	12	397	11	0	0	0	11	11	397	397	yes	yes	yes	NA	Logs experimental data	red
NA	NA	0.666666667	yes	#969696	no	11	NA	NA	legacy	NA	0	relative	0	m	11	11	398	0	0	398	0	0	0	0	0	398	398	398	0	9	398	0	12	12	398	11	0	0	0	11	11	398	398	yes	yes	yes	NA	Logs experimental data	blue
NA	NA	0.75	yes	#969696	no	11	NA	NA	legacy	NA	0	relative	1	m	11	11	399	0	0	399	0	0	0	0	0	399	399	399	0	9	399	0	12	12	399	11	0	0	0	11	11	399	399	yes	yes	yes	NA	Logs experimental data	green
NA	NA	0.8	yes	#969696	no	11	NA	NA	legacy	NA	0	relative	1	n	11	11	400	0	0	400	0	0	0	0	0	400	400	400	0	9	400	0	12	12	400	11	0	0	0	11	11	400	400	yes	yes	yes	NA	Logs experimental data	green
NA	NA	0.833333333	yes	#969696	no	11	NA	NA	legacy	NA	0	relative	1	m	11	11	401	0	0	401	0	0	0	0	0	401	401	401	0	9	401	0	12	12	401	11	0	0	0	11	11	401	401	yes	yes	yes	NA	Logs experimental data	green
NA	NA	0.857142857	yes	#969696	no	11	NA	NA	legacy	NA	0	relative	1	m	11	11	402	0	0	402	0	0	0	0	0	402	402	402	0	9	402	0	12	12	402	11	0	0	0	11	11	402	402	yes	yes	yes	NA	Logs experimental data	blue
NA	NA	0.875	yes	#969696	no	11	NA	NA	legacy	NA	0	relative	1	m	11	11	403	0	0	403	0	0	0	0	0	403	403	403	0	9	403	0	12	12	403	11	0	0	0	11	11	403	403	yes	yes	yes	NA	Logs experimental data	green
NA	NA	0.888888889	yes	#969696	no	11	NA	NA	legacy	NA	0	relative	1	n	11	11	404	0	0	404	0	0	0	0	0	404	404	404	0	9	404	0	12	12	404	11	0	0	0	11	11	404	404	yes	yes	yes	NA	Logs experimental data	red
NA	NA	0.9	yes	#969696	no	11	NA	NA	legacy	NA	0	relative	1	m	11	11	405	0	0	405	0	0	0	0	0	405	405	405	0	9	405	0	12	12	405	11	0	0	0	11	11	405	405	yes	yes	yes	NA	Logs experimental data	green
NA	NA	0.909090909	yes	#969696	no	11	NA	NA	legacy	NA	0	relative	1	n	11	11	406	0	0	406	0	0	0	0	0	406	406	406	0	9	406	0	12	12	406	11	0	0	0	11	11	406	406	yes	no	yes	NA	Logs experimental data	green
NA	NA	0.916666667	yes	#969696	no	11	NA	NA	legacy	NA	0	relative	1	n	11	11	407	0	0	407	0	0	0	0	0	407	407	407	0	9	407	0	12	12	407	11	0	0	0	11	11	407	407	yes	yes	yes	NA	Logs experimental data	red
NA	NA	0.923076923	yes	#969696	no	11	NA	NA	legacy	NA	0	relative	1	m	11	11	408	0	0	408	0	0	0	0	0	408	408	408	0	9	408	0	12	12	408	11	0	0	0	11	11	408	408	yes	yes	yes	NA	Logs experimental data	blue
NA	NA	0.928571429	yes	#969696	no	11	NA	NA	legacy	NA	0	relative	1	m	11	11	409	0	0	409	0	0	0	0	0	409	409	409	0	9	409	0	12	12	409	11	0	0	0	11	11	409	409	yes	no	yes	NA	Logs experimental data	red
NA	NA	0.933333333	yes	#969696	no	11	NA	NA	legacy	NA	0	relative	1	n	11	11	410	0	0	410	0	0	0	0	0	410	410	410	0	9	410	0	12	12	410	11	0	0	0	11	11	410	410	yes	yes	yes	NA	Logs experimental data	green
NA	NA	0.9375	yes	#969696	no	11	NA	NA	legacy	NA	0	relative	1	m	11	11	411	0	0	411	0	0	0	0	0	411	411	411	0	9	411	0	12	12	411	11	0	0	0	11	11	411	411	yes	yes	yes	NA	Logs experimental data	red
NA	NA	0.941176471	yes	#969696	no	11	NA	NA	legacy	NA	0	relative	1	m	11	11	412	0	0	412	0	0	0	0	0	412	412	412	0	9	412	0	12	12	412	11	0	0	0	11	11	412	412	yes	yes	yes	NA	Logs experimental data	green
NA	NA	0.944444444	yes	#969696	no	11	NA	NA	legacy	NA	0	relative	1	n	11	11	413	0	0	413	0	0	0	0	0	413	413	413	0	9	413	0	12	12	413	11	0	0	0	11	11	413	413	yes	yes	yes	NA	Logs experimental data	green
NA	NA	0.947368421	yes	#969696	no	11	NA	NA	legacy	NA	0	relative	1	m	11	11	414	0	0	414	0	0	0	0	0	414	414	414	0	9	414	0	12	12	414	11	0	0	0	11	11	414	414	yes	yes	yes	NA	Logs experimental data	blue
NA	NA	0.95	yes	#969696	no	11	NA	NA	legacy	NA	0	relative	1	m	11	11	415	0	0	415	0	0	0	0	0	415	415	415	0	9	415	0	12	12	415	11	0	0	0	11	11	415	415	yes	yes	yes	NA	Logs experimental data	blue
NA	NA	0.952380952	yes	#969696	no	11	NA	NA	legacy	NA	0	relative	1	m	11	11	416	0	0	416	0	0	0	0	0	416	416	416	0	9	416	0	12	12	416	11	0	0	0	11	11	416	416	yes	yes	yes	NA	Logs experimental data	blue
NA	NA	0.954545455	yes	#969696	no	11	NA	NA	legacy	NA	0	relative	1	n	11	11	417	0	0	417	0	0	0	0	0	417	417	417	0	9	417	0	12	12	417	11	0	0	0	11	11	417	417	yes	yes	yes	NA	Logs experimental data	red
NA	NA	0.956521739	yes	#969696	no	11	NA	NA	legacy	NA	0	relative	1	n	11	11	418	0	0	418	0	0	0	0	0	418	418	418	0	9	418	0	12	12	418	11	0	0	0	11	11	418	418	yes	yes	yes	NA	Logs experimental data	red
NA	NA	0.958333333	yes	#969696	no	11	NA	NA	legacy	NA	0	relative	1	n	11	11	419	0	0	419	0	0	0	0	0	419	419	419	0	9	419	0	12	12	419	11	0	0	0	11	11	419	419	yes	yes	yes	NA	Logs experimental data	green
NA	NA	0.92	yes	#969696	no	11	NA	NA	legacy	NA	0	relative	0	m	11	11	420	0	0	420	0	0	0	0	0	420	420	420	0	9	420	0	12	12	420	11	0	0	0	11	11	420	420	yes	yes	yes	NA	Logs experimental data	blue
NA	NA	0.923076923	yes	#969696	no	11	NA	NA	legacy	NA	0	relative	1	n	11	11	421	0	0	421	0	0	0	0	0	421	421	421	0	9	421	0	12	12	421	11	0	0	0	11	11	421	421	yes	yes	yes	NA	Logs experimental data	blue
NA	NA	0.925925926	yes	#969696	no	11	NA	NA	legacy	NA	0	relative	1	n	11	11	422	0	0	422	0	0	0	0	0	422	422	422	0	9	422	0	12	12	422	11	0	0	0	11	11	422	422	yes	yes	yes	NA	Logs experimental data	green
NA	NA	0.928571429	yes	#969696	no	11	NA	NA	legacy	NA	0	relative	1	n	11	11	423	0	0	423	0	0	0	0	0	423	423	423	0	9	423	0	12	12	423	11	0	0	0	11	11	423	423	yes	yes	yes	NA	Logs experimental data	red
NA	NA	0.931034483	yes	#969696	no	11	NA	NA	legacy	NA	0	relative	1	m	11	11	424	0	0	424	0	0	0	0	0	424	424	424	0	9	424	0	12	12	424	11	0	0	0	11	11	424	424	yes	yes	yes	NA	Logs experimental data	green
NA	NA	0.933333333	yes	#969696	no	11	NA	NA	legacy	NA	0	relative	1	m	11	11	425	0	0	425	0	0	0	0	0	425	425	425	0	9	425	0	12	12	425	11	0	0	0	11	11	425	425	yes	yes	yes	NA	Logs experimental data	red
NA	NA	0.935483871	yes	#969696	no	11	NA	NA	legacy	NA	0	relative	1	n	11	11	426	0	0	426	0	0	0	0	0	426	426	426	0	9	426	0	12	12	426	11	0	0	0	11	11	426	426	yes	yes	yes	NA	Logs experimental data	blue
NA	NA	0.9375	yes	#969696	no	11	NA	NA	legacy	NA	0	relative	1	m	11	11	427	0	0	427	0	0	0	0	0	427	427	427	0	9	427	0	12	12	427	11	0	0	0	11	11	427	427	yes	yes	yes	NA	Logs experimental data	green
NA	NA	0.939393939	yes	#969696	no	11	NA	NA	legacy	NA	0	relative	1	n	11	11	428	0	0	428	0	0	0	0	0	428	428	428	0	9	428	0	12	12	428	11	0	0	0	11	11	428	428	yes	yes	yes	NA	Logs experimental data	red
NA	NA	0.941176471	yes	#969696	no	11	NA	NA	legacy	NA	0	relative	1	n	11	11	429	0	0	429	0	0	0	0	0	429	429	429	0	9	429	0	12	12	429	11	0	0	0	11	11	429	429	yes	yes	yes	NA	Logs experimental data	red
NA	NA	0.914285714	yes	#969696	no	11	NA	NA	legacy	NA	0	relative	0	m	11	11	430	0	0	430	0	0	0	0	0	430	430	430	0	9	430	0	12	12	430	11	0	0	0	11	11	430	430	yes	yes	yes	NA	Logs experimental data	red
NA	NA	0.916666667	yes	#969696	no	11	NA	NA	legacy	NA	0	relative	1	n	11	11	431	0	0	431	0	0	0	0	0	431	431	431	0	9	431	0	12	12	431	11	0	0	0	11	11	431	431	yes	yes	yes	NA	Logs experimental data	red
NA	NA	1	yes	#969696	no	12	NA	NA	legacy	NA	0	relative	1	n	12	12	432	0	0	432	0	0	0	0	0	432	432	432	0	10	432	0	13	13	432	12	0	0	0	12	12	432	432	yes	no	yes	NA	Logs experimental data	red
NA	NA	1	yes	#969696	no	12	NA	NA	legacy	NA	0	relative	1	n	12	12	433	0	0	433	0	0	0	0	0	433	433	433	0	10	433	0	13	13	433	12	0	0	0	12	12	433	433	yes	no	yes	NA	Logs experimental data	blue
NA	NA	1	yes	#969696	no	12	NA	NA	legacy	NA	0	relative	1	m	12	12	434	0	0	434	0	0	0	0	0	434	434	434	0	10	434	0	13	13	434	12	0	0	0	12	12	434	434	yes	yes	yes	NA	Logs experimental data	green
NA	NA	1	yes	#969696	no	12	NA	NA	legacy	NA	0	relative	1	n	12	12	435	0	0	435	0	0	0	0	0	435	435	435	0	10	435	0	13	13	435	12	0	0	0	12	12	435	435	yes	yes	yes	NA	Logs experimental data	green
NA	NA	0.8	yes	#969696	no	12	NA	NA	legacy	NA	0	relative	0	n	12	12	436	0	0	436	0	0	0	0	0	436	436	436	0	10	436	0	13	13	436	12	0	0	0	12	12	436	436	yes	yes	yes	NA	Logs experimental data	blue
NA	NA	0.833333333	yes	#969696	no	12	NA	NA	legacy	NA	0	relative	1	n	12	12	437	0	0	437	0	0	0	0	0	437	437	437	0	10	437	0	13	13	437	12	0	0	0	12	12	437	437	yes	yes	yes	NA	Logs experimental data	blue
NA	NA	0.857142857	yes	#969696	no	12	NA	NA	legacy	NA	0	relative	1	n	12	12	438	0	0	438	0	0	0	0	0	438	438	438	0	10	438	0	13	13	438	12	0	0	0	12	12	438	438	yes	yes	yes	NA	Logs experimental data	green
NA	NA	0.75	yes	#969696	no	12	NA	NA	legacy	NA	0	relative	0	n	12	12	439	0	0	439	0	0	0	0	0	439	439	439	0	10	439	0	13	13	439	12	0	0	0	12	12	439	439	yes	yes	yes	NA	Logs experimental data	blue
NA	NA	0.777777778	yes	#969696	no	12	NA	NA	legacy	NA	0	relative	1	n	12	12	440	0	0	440	0	0	0	0	0	440	440	440	0	10	440	0	13	13	440	12	0	0	0	12	12	440	440	yes	yes	yes	NA	Logs experimental data	green
NA	NA	0.8	yes	#969696	no	12	NA	NA	legacy	NA	0	relative	1	n	12	12	441	0	0	441	0	0	0	0	0	441	441	441	0	10	441	0	13	13	441	12	0	0	0	12	12	441	441	yes	yes	yes	NA	Logs experimental data	blue
NA	NA	0.818181818	yes	#969696	no	12	NA	NA	legacy	NA	0	relative	1	m	12	12	442	0	0	442	0	0	0	0	0	442	442	442	0	10	442	0	13	13	442	12	0	0	0	12	12	442	442	yes	yes	yes	NA	Logs experimental data	green
NA	NA	0.833333333	yes	#969696	no	12	NA	NA	legacy	NA	0	relative	1	m	12	12	443	0	0	443	0	0	0	0	0	443	443	443	0	10	443	0	13	13	443	12	0	0	0	12	12	443	443	yes	yes	yes	NA	Logs experimental data	blue
NA	NA	0.846153846	yes	#969696	no	12	NA	NA	legacy	NA	0	relative	1	m	12	12	444	0	0	444	0	0	0	0	0	444	444	444	0	10	444	0	13	13	444	12	0	0	0	12	12	444	444	yes	yes	yes	NA	Logs experimental data	red
NA	NA	0.857142857	yes	#969696	no	12	NA	NA	legacy	NA	0	relative	1	n	12	12	445	0	0	445	0	0	0	0	0	445	445	445	0	10	445	0	13	13	445	12	0	0	0	12	12	445	445	yes	yes	yes	NA	Logs experimental data	green
NA	NA	0.866666667	yes	#969696	no	12	NA	NA	legacy	NA	0	relative	1	m	12	12	446	0	0	446	0	0	0	0	0	446	446	446	0	10	446	0	13	13	446	12	0	0	0	12	12	446	446	yes	yes	yes	NA	Logs experimental data	blue
NA	NA	0.875	yes	#969696	no	12	NA	NA	legacy	NA	0	relative	1	m	12	12	447	0	0	447	0	0	0	0	0	447	447	447	0	10	447	0	13	13	447	12	0	0	0	12	12	447	447	yes	yes	yes	NA	Logs experimental data	green
NA	NA	0.882352941	yes	#969696	no	12	NA	NA	legacy	NA	0	relative	1	m	12	12	448	0	0	448	0	0	0	0	0	448	448	448	0	10	448	0	13	13	448	12	0	0	0	12	12	448	448	yes	yes	yes	NA	Logs experimental data	red
NA	NA	0.888888889	yes	#969696	no	12	NA	NA	legacy	NA	0	relative	1	n	12	12	449	0	0	449	0	0	0	0	0	449	449	449	0	10	449	0	13	13	449	12	0	0	0	12	12	449	449	yes	yes	yes	NA	Logs experimental data	red
NA	NA	0.894736842	yes	#969696	no	12	NA	NA	legacy	NA	0	relative	1	n	12	12	450	0	0	450	0	0	0	0	0	450	450	450	0	10	450	0	13	13	450	12	0	0	0	12	12	450	450	yes	yes	yes	NA	Logs experimental data	green
NA	NA	0.9	yes	#969696	no	12	NA	NA	legacy	NA	0	relative	1	m	12	12	451	0	0	451	0	0	0	0	0	451	451	451	0	10	451	0	13	13	451	12	0	0	0	12	12	451	451	yes	yes	yes	NA	Logs experimental data	blue
NA	NA	0.904761905	yes	#969696	no	12	NA	NA	legacy	NA	0	relative	1	n	12	12	452	0	0	452	0	0	0	0	0	452	452	452	0	10	452	0	13	13	452	12	0	0	0	12	12	452	452	yes	yes	yes	NA	Logs experimental data	green
NA	NA	0.909090909	yes	#969696	no	12	NA	NA	legacy	NA	0	relative	1	n	12	12	453	0	0	453	0	0	0	0	0	453	453	453	0	10	453	0	13	13	453	12	0	0	0	12	12	453	453	yes	yes	yes	NA	Logs experimental data	red
NA	NA	0.869565217	yes	#969696	no	12	NA	NA	legacy	NA	0	relative	0	m	12	12	454	0	0	454	0	0	0	0	0	454	454	454	0	10	454	0	13	13	454	12	0	0	0	12	12	454	454	yes	yes	yes	NA	Logs experimental data	green
NA	NA	0.875	yes	#969696	no	12	NA	NA	legacy	NA	0	relative	1	m	12	12	455	0	0	455	0	0	0	0	0	455	455	455	0	10	455	0	13	13	455	12	0	0	0	12	12	455	455	yes	yes	yes	NA	Logs experimental data	blue
NA	NA	0.88	yes	#969696	no	12	NA	NA	legacy	NA	0	relative	1	m	12	12	456	0	0	456	0	0	0	0	0	456	456	456	0	10	456	0	13	13	456	12	0	0	0	12	12	456	456	yes	yes	yes	NA	Logs experimental data	green
NA	NA	0.884615385	yes	#969696	no	12	NA	NA	legacy	NA	0	relative	1	n	12	12	457	0	0	457	0	0	0	0	0	457	457	457	0	10	457	0	13	13	457	12	0	0	0	12	12	457	457	yes	yes	yes	NA	Logs experimental data	red
NA	NA	0.888888889	yes	#969696	no	12	NA	NA	legacy	NA	0	relative	1	m	12	12	458	0	0	458	0	0	0	0	0	458	458	458	0	10	458	0	13	13	458	12	0	0	0	12	12	458	458	yes	yes	yes	NA	Logs experimental data	green
NA	NA	0.892857143	yes	#969696	no	12	NA	NA	legacy	NA	0	relative	1	n	12	12	459	0	0	459	0	0	0	0	0	459	459	459	0	10	459	0	13	13	459	12	0	0	0	12	12	459	459	yes	yes	yes	NA	Logs experimental data	green
NA	NA	0.896551724	yes	#969696	no	12	NA	NA	legacy	NA	0	relative	1	m	12	12	460	0	0	460	0	0	0	0	0	460	460	460	0	10	460	0	13	13	460	12	0	0	0	12	12	460	460	yes	yes	yes	NA	Logs experimental data	green
NA	NA	0.9	yes	#969696	no	12	NA	NA	legacy	NA	0	relative	1	n	12	12	461	0	0	461	0	0	0	0	0	461	461	461	0	10	461	0	13	13	461	12	0	0	0	12	12	461	461	yes	yes	yes	NA	Logs experimental data	red
NA	NA	0.903225806	yes	#969696	no	12	NA	NA	legacy	NA	0	relative	1	m	12	12	462	0	0	462	0	0	0	0	0	462	462	462	0	10	462	0	13	13	462	12	0	0	0	12	12	462	462	yes	yes	yes	NA	Logs experimental data	green
NA	NA	0.875	yes	#969696	no	12	NA	NA	legacy	NA	0	relative	0	n	12	12	463	0	0	463	0	0	0	0	0	463	463	463	0	10	463	0	13	13	463	12	0	0	0	12	12	463	463	yes	yes	yes	NA	Logs experimental data	blue
NA	NA	0.878787879	yes	#969696	no	12	NA	NA	legacy	NA	0	relative	1	n	12	12	464	0	0	464	0	0	0	0	0	464	464	464	0	10	464	0	13	13	464	12	0	0	0	12	12	464	464	yes	yes	yes	NA	Logs experimental data	green
NA	NA	0.882352941	yes	#969696	no	12	NA	NA	legacy	NA	0	relative	1	m	12	12	465	0	0	465	0	0	0	0	0	465	465	465	0	10	465	0	13	13	465	12	0	0	0	12	12	465	465	yes	yes	yes	NA	Logs experimental data	blue
NA	NA	0.857142857	yes	#969696	no	12	NA	NA	legacy	NA	0	relative	0	m	12	12	466	0	0	466	0	0	0	0	0	466	466	466	0	10	466	0	13	13	466	12	0	0	0	12	12	466	466	yes	no	yes	NA	Logs experimental data	blue
NA	NA	0.861111111	yes	#969696	no	12	NA	NA	legacy	NA	0	relative	1	m	12	12	467	0	0	467	0	0	0	0	0	467	467	467	0	10	467	0	13	13	467	12	0	0	0	12	12	467	467	yes	no	yes	NA	Logs experimental data	blue
NA	NA	1	yes	#969696	no	0	NA	NA	legacy	NA	0	relative	1	n	0	0	0	0	0	0	0	0	0	0	0	0	0	0	NA	NA	0	0	1	1	0	0	0	0	0	0	0	0	0	yes	yes	yes	NA	Logs experimental data	green
NA	NA	1	yes	#969696	no	0	NA	NA	legacy	NA	0	relative	1	n	0	0	1	0	0	1	0	0	0	0	0	1	1	1	NA	NA	1	0	1	1	1	0	0	0	0	0	0	1	1	yes	yes	yes	NA	Logs experimental data	blue
NA	NA	1	yes	#969696	no	0	NA	NA	legacy	NA	0	relative	1	n	0	0	2	0	0	2	0	0	0	0	0	2	2	2	NA	NA	2	0	1	1	2	0	0	0	0	0	0	2	2	yes	yes	yes	NA	Logs experimental data	green
NA	NA	0.75	yes	#969696	no	0	NA	NA	legacy	NA	0	relative	0	m	0	0	3	0	0	3	0	0	0	0	0	3	3	3	NA	NA	3	0	1	1	3	0	0	0	0	0	0	3	3	yes	yes	yes	NA	Logs experimental data	green
NA	NA	0.6	yes	#969696	no	0	NA	NA	legacy	NA	0	relative	0	m	0	0	4	0	0	4	0	0	0	0	0	4	4	4	NA	NA	4	0	1	1	4	0	0	0	0	0	0	4	4	yes	yes	yes	NA	Logs experimental data	green
NA	NA	0.666666667	yes	#969696	no	0	NA	NA	legacy	NA	0	relative	1	m	0	0	5	0	0	5	0	0	0	0	0	5	5	5	NA	NA	5	0	1	1	5	0	0	0	0	0	0	5	5	yes	yes	yes	NA	Logs experimental data	blue
NA	NA	0.714285714	yes	#969696	no	0	NA	NA	legacy	NA	0	relative	1	n	0	0	6	0	0	6	0	0	0	0	0	6	6	6	NA	NA	6	0	1	1	6	0	0	0	0	0	0	6	6	yes	yes	yes	NA	Logs experimental data	green
NA	NA	0.75	yes	#969696	no	0	NA	NA	legacy	NA	0	relative	1	m	0	0	7	0	0	7	0	0	0	0	0	7	7	7	NA	NA	7	0	1	1	7	0	0	0	0	0	0	7	7	yes	yes	yes	NA	Logs experimental data	red
NA	NA	0.777777778	yes	#969696	no	0	NA	NA	legacy	NA	0	relative	1	m	0	0	8	0	0	8	0	0	0	0	0	8	8	8	NA	NA	8	0	1	1	8	0	0	0	0	0	0	8	8	yes	yes	yes	NA	Logs experimental data	red
NA	NA	0.8	yes	#969696	no	0	NA	NA	legacy	NA	0	relative	1	n	0	0	9	0	0	9	0	0	0	0	0	9	9	9	NA	NA	9	0	1	1	9	0	0	0	0	0	0	9	9	yes	no	yes	NA	Logs experimental data	blue
NA	NA	0.818181818	yes	#969696	no	0	NA	NA	legacy	NA	0	relative	1	m	0	0	10	0	0	10	0	0	0	0	0	10	10	10	NA	NA	10	0	1	1	10	0	0	0	0	0	0	10	10	yes	yes	yes	NA	Logs experimental data	blue
NA	NA	0.833333333	yes	#969696	no	0	NA	NA	legacy	NA	0	relative	1	m	0	0	11	0	0	11	0	0	0	0	0	11	11	11	NA	NA	11	0	1	1	11	0	0	0	0	0	0	11	11	yes	yes	yes	NA	Logs experimental data	blue
NA	NA	0.846153846	yes	#969696	no	0	NA	NA	legacy	NA	0	relative	1	n	0	0	12	0	0	12	0	0	0	0	0	12	12	12	NA	NA	12	0	1	1	12	0	0	0	0	0	0	12	12	yes	yes	yes	NA	Logs experimental data	green
NA	NA	0.785714286	yes	#969696	no	0	NA	NA	legacy	NA	0	relative	0	n	0	0	13	0	0	13	0	0	0	0	0	13	13	13	NA	NA	13	0	1	1	13	0	0	0	0	0	0	13	13	yes	yes	yes	NA	Logs experimental data	green
NA	NA	0.8	yes	#969696	no	0	NA	NA	legacy	NA	0	relative	1	m	0	0	14	0	0	14	0	0	0	0	0	14	14	14	NA	NA	14	0	1	1	14	0	0	0	0	0	0	14	14	yes	yes	yes	NA	Logs experimental data	red
NA	NA	0.8125	yes	#969696	no	0	NA	NA	legacy	NA	0	relative	1	n	0	0	15	0	0	15	0	0	0	0	0	15	15	15	NA	NA	15	0	1	1	15	0	0	0	0	0	0	15	15	yes	yes	yes	NA	Logs experimental data	red
NA	NA	0.823529412	yes	#969696	no	0	NA	NA	legacy	NA	0	relative	1	n	0	0	16	0	0	16	0	0	0	0	0	16	16	16	NA	NA	16	0	1	1	16	0	0	0	0	0	0	16	16	yes	yes	yes	NA	Logs experimental data	red
NA	NA	0.833333333	yes	#969696	no	0	NA	NA	legacy	NA	0	relative	1	n	0	0	17	0	0	17	0	0	0	0	0	17	17	17	NA	NA	17	0	1	1	17	0	0	0	0	0	0	17	17	yes	yes	yes	NA	Logs experimental data	blue
NA	NA	0.842105263	yes	#969696	no	0	NA	NA	legacy	NA	0	relative	1	n	0	0	18	0	0	18	0	0	0	0	0	18	18	18	NA	NA	18	0	1	1	18	0	0	0	0	0	0	18	18	yes	yes	yes	NA	Logs experimental data	blue
NA	NA	0.85	yes	#969696	no	0	NA	NA	legacy	NA	0	relative	1	n	0	0	19	0	0	19	0	0	0	0	0	19	19	19	NA	NA	19	0	1	1	19	0	0	0	0	0	0	19	19	yes	yes	yes	NA	Logs experimental data	blue
NA	NA	0.857142857	yes	#969696	no	0	NA	NA	legacy	NA	0	relative	1	n	0	0	20	0	0	20	0	0	0	0	0	20	20	20	NA	NA	20	0	1	1	20	0	0	0	0	0	0	20	20	yes	yes	yes	NA	Logs experimental data	red
NA	NA	0.863636364	yes	#969696	no	0	NA	NA	legacy	NA	0	relative	1	n	0	0	21	0	0	21	0	0	0	0	0	21	21	21	NA	NA	21	0	1	1	21	0	0	0	0	0	0	21	21	yes	yes	yes	NA	Logs experimental data	green
NA	NA	0.869565217	yes	#969696	no	0	NA	NA	legacy	NA	0	relative	1	n	0	0	22	0	0	22	0	0	0	0	0	22	22	22	NA	NA	22	0	1	1	22	0	0	0	0	0	0	22	22	yes	yes	yes	NA	Logs experimental data	blue
NA	NA	0.833333333	yes	#969696	no	0	NA	NA	legacy	NA	0	relative	0	m	0	0	23	0	0	23	0	0	0	0	0	23	23	23	NA	NA	23	0	1	1	23	0	0	0	0	0	0	23	23	yes	yes	yes	NA	Logs experimental data	red
NA	NA	0.84	yes	#969696	no	0	NA	NA	legacy	NA	0	relative	1	m	0	0	24	0	0	24	0	0	0	0	0	24	24	24	NA	NA	24	0	1	1	24	0	0	0	0	0	0	24	24	yes	yes	yes	NA	Logs experimental data	green
NA	NA	0.846153846	yes	#969696	no	0	NA	NA	legacy	NA	0	relative	1	m	0	0	25	0	0	25	0	0	0	0	0	25	25	25	NA	NA	25	0	1	1	25	0	0	0	0	0	0	25	25	yes	yes	yes	NA	Logs experimental data	blue
NA	NA	0.851851852	yes	#969696	no	0	NA	NA	legacy	NA	0	relative	1	m	0	0	26	0	0	26	0	0	0	0	0	26	26	26	NA	NA	26	0	1	1	26	0	0	0	0	0	0	26	26	yes	yes	yes	NA	Logs experimental data	green
NA	NA	0.857142857	yes	#969696	no	0	NA	NA	legacy	NA	0	relative	1	n	0	0	27	0	0	27	0	0	0	0	0	27	27	27	NA	NA	27	0	1	1	27	0	0	0	0	0	0	27	27	yes	yes	yes	NA	Logs experimental data	blue
NA	NA	0.862068966	yes	#969696	no	0	NA	NA	legacy	NA	0	relative	1	n	0	0	28	0	0	28	0	0	0	0	0	28	28	28	NA	NA	28	0	1	1	28	0	0	0	0	0	0	28	28	yes	yes	yes	NA	Logs experimental data	red
NA	NA	0.833333333	yes	#969696	no	0	NA	NA	legacy	NA	0	relative	0	m	0	0	29	0	0	29	0	0	0	0	0	29	29	29	NA	NA	29	0	1	1	29	0	0	0	0	0	0	29	29	yes	yes	yes	NA	Logs experimental data	blue
NA	NA	0.838709677	yes	#969696	no	0	NA	NA	legacy	NA	0	relative	1	m	0	0	30	0	0	30	0	0	0	0	0	30	30	30	NA	NA	30	0	1	1	30	0	0	0	0	0	0	30	30	yes	yes	yes	NA	Logs experimental data	red
NA	NA	0.84375	yes	#969696	no	0	NA	NA	legacy	NA	0	relative	1	n	0	0	31	0	0	31	0	0	0	0	0	31	31	31	NA	NA	31	0	1	1	31	0	0	0	0	0	0	31	31	yes	yes	yes	NA	Logs experimental data	red
NA	NA	0.848484848	yes	#969696	no	0	NA	NA	legacy	NA	0	relative	1	m	0	0	32	0	0	32	0	0	0	0	0	32	32	32	NA	NA	32	0	1	1	32	0	0	0	0	0	0	32	32	yes	yes	yes	NA	Logs experimental data	blue
NA	NA	0.852941176	yes	#969696	no	0	NA	NA	legacy	NA	0	relative	1	n	0	0	33	0	0	33	0	0	0	0	0	33	33	33	NA	NA	33	0	1	1	33	0	0	0	0	0	0	33	33	yes	yes	yes	NA	Logs experimental data	blue
NA	NA	0.857142857	yes	#969696	no	0	NA	NA	legacy	NA	0	relative	1	n	0	0	34	0	0	34	0	0	0	0	0	34	34	34	NA	NA	34	0	1	1	34	0	0	0	0	0	0	34	34	yes	yes	yes	NA	Logs experimental data	red
NA	NA	0.861111111	yes	#969696	no	0	NA	NA	legacy	NA	0	relative	1	m	0	0	35	0	0	35	0	0	0	0	0	35	35	35	NA	NA	35	0	1	1	35	0	0	0	0	0	0	35	35	yes	yes	yes	NA	Logs experimental data	green
NA	NA	1	yes	#969696	no	1	NA	NA	legacy	NA	0	relative	1	m	1	1	36	0	0	36	0	0	0	0	0	36	36	36	0	NA	36	0	2	2	36	1	0	0	0	1	1	36	36	yes	yes	yes	NA	Logs experimental data	blue
NA	NA	1	yes	#969696	no	1	NA	NA	legacy	NA	0	relative	1	m	1	1	37	0	0	37	0	0	0	0	0	37	37	37	0	NA	37	0	2	2	37	1	0	0	0	1	1	37	37	yes	yes	yes	NA	Logs experimental data	green
NA	NA	1	yes	#969696	no	1	NA	NA	legacy	NA	0	relative	1	m	1	1	38	0	0	38	0	0	0	0	0	38	38	38	0	NA	38	0	2	2	38	1	0	0	0	1	1	38	38	yes	yes	yes	NA	Logs experimental data	red
NA	NA	1	yes	#969696	no	1	NA	NA	legacy	NA	0	relative	1	n	1	1	39	0	0	39	0	0	0	0	0	39	39	39	0	NA	39	0	2	2	39	1	0	0	0	1	1	39	39	yes	yes	yes	NA	Logs experimental data	blue
NA	NA	0.8	yes	#969696	no	1	NA	NA	legacy	NA	0	relative	0	n	1	1	40	0	0	40	0	0	0	0	0	40	40	40	0	NA	40	0	2	2	40	1	0	0	0	1	1	40	40	yes	yes	yes	NA	Logs experimental data	blue
NA	NA	0.833333333	yes	#969696	no	1	NA	NA	legacy	NA	0	relative	1	n	1	1	41	0	0	41	0	0	0	0	0	41	41	41	0	NA	41	0	2	2	41	1	0	0	0	1	1	41	41	yes	no	yes	NA	Logs experimental data	blue
NA	NA	0.857142857	yes	#969696	no	1	NA	NA	legacy	NA	0	relative	1	m	1	1	42	0	0	42	0	0	0	0	0	42	42	42	0	NA	42	0	2	2	42	1	0	0	0	1	1	42	42	yes	yes	yes	NA	Logs experimental data	blue
NA	NA	0.875	yes	#969696	no	1	NA	NA	legacy	NA	0	relative	1	n	1	1	43	0	0	43	0	0	0	0	0	43	43	43	0	NA	43	0	2	2	43	1	0	0	0	1	1	43	43	yes	yes	yes	NA	Logs experimental data	red
NA	NA	0.888888889	yes	#969696	no	1	NA	NA	legacy	NA	0	relative	1	n	1	1	44	0	0	44	0	0	0	0	0	44	44	44	0	NA	44	0	2	2	44	1	0	0	0	1	1	44	44	yes	yes	yes	NA	Logs experimental data	green
NA	NA	0.9	yes	#969696	no	1	NA	NA	legacy	NA	0	relative	1	n	1	1	45	0	0	45	0	0	0	0	0	45	45	45	0	NA	45	0	2	2	45	1	0	0	0	1	1	45	45	yes	yes	yes	NA	Logs experimental data	red
NA	NA	0.909090909	yes	#969696	no	1	NA	NA	legacy	NA	0	relative	1	m	1	1	46	0	0	46	0	0	0	0	0	46	46	46	0	NA	46	0	2	2	46	1	0	0	0	1	1	46	46	yes	yes	yes	NA	Logs experimental data	blue
NA	NA	0.916666667	yes	#969696	no	1	NA	NA	legacy	NA	0	relative	1	n	1	1	47	0	0	47	0	0	0	0	0	47	47	47	0	NA	47	0	2	2	47	1	0	0	0	1	1	47	47	yes	yes	yes	NA	Logs experimental data	green
NA	NA	0.923076923	yes	#969696	no	1	NA	NA	legacy	NA	0	relative	1	m	1	1	48	0	0	48	0	0	0	0	0	48	48	48	0	NA	48	0	2	2	48	1	0	0	0	1	1	48	48	yes	yes	yes	NA	Logs experimental data	blue
NA	NA	0.928571429	yes	#969696	no	1	NA	NA	legacy	NA	0	relative	1	m	1	1	49	0	0	49	0	0	0	0	0	49	49	49	0	NA	49	0	2	2	49	1	0	0	0	1	1	49	49	yes	yes	yes	NA	Logs experimental data	red
NA	NA	0.933333333	yes	#969696	no	1	NA	NA	legacy	NA	0	relative	1	m	1	1	50	0	0	50	0	0	0	0	0	50	50	50	0	NA	50	0	2	2	50	1	0	0	0	1	1	50	50	yes	yes	yes	NA	Logs experimental data	green
NA	NA	0.9375	yes	#969696	no	1	NA	NA	legacy	NA	0	relative	1	n	1	1	51	0	0	51	0	0	0	0	0	51	51	51	0	NA	51	0	2	2	51	1	0	0	0	1	1	51	51	yes	yes	yes	NA	Logs experimental data	green
NA	NA	0.941176471	yes	#969696	no	1	NA	NA	legacy	NA	0	relative	1	n	1	1	52	0	0	52	0	0	0	0	0	52	52	52	0	NA	52	0	2	2	52	1	0	0	0	1	1	52	52	yes	yes	yes	NA	Logs experimental data	red
NA	NA	0.944444444	yes	#969696	no	1	NA	NA	legacy	NA	0	relative	1	m	1	1	53	0	0	53	0	0	0	0	0	53	53	53	0	NA	53	0	2	2	53	1	0	0	0	1	1	53	53	yes	yes	yes	NA	Logs experimental data	blue
NA	NA	0.947368421	yes	#969696	no	1	NA	NA	legacy	NA	0	relative	1	n	1	1	54	0	0	54	0	0	0	0	0	54	54	54	0	NA	54	0	2	2	54	1	0	0	0	1	1	54	54	yes	yes	yes	NA	Logs experimental data	green
NA	NA	0.95	yes	#969696	no	1	NA	NA	legacy	NA	0	relative	1	n	1	1	55	0	0	55	0	0	0	0	0	55	55	55	0	NA	55	0	2	2	55	1	0	0	0	1	1	55	55	yes	yes	yes	NA	Logs experimental data	red
NA	NA	0.952380952	yes	#969696	no	1	NA	NA	legacy	NA	0	relative	1	n	1	1	56	0	0	56	0	0	0	0	0	56	56	56	0	NA	56	0	2	2	56	1	0	0	0	1	1	56	56	yes	yes	yes	NA	Logs experimental data	blue
NA	NA	0.954545455	yes	#969696	no	1	NA	NA	legacy	NA	0	relative	1	m	1	1	57	0	0	57	0	0	0	0	0	57	57	57	0	NA	57	0	2	2	57	1	0	0	0	1	1	57	57	yes	yes	yes	NA	Logs experimental data	red
NA	NA	0.956521739	yes	#969696	no	1	NA	NA	legacy	NA	0	relative	1	n	1	1	58	0	0	58	0	0	0	0	0	58	58	58	0	NA	58	0	2	2	58	1	0	0	0	1	1	58	58	yes	yes	yes	NA	Logs experimental data	blue
NA	NA	0.958333333	yes	#969696	no	1	NA	NA	legacy	NA	0	relative	1	m	1	1	59	0	0	59	0	0	0	0	0	59	59	59	0	NA	59	0	2	2	59	1	0	0	0	1	1	59	59	yes	yes	yes	NA	Logs experimental data	blue
NA	NA	0.96	yes	#969696	no	1	NA	NA	legacy	NA	0	relative	1	m	1	1	60	0	0	60	0	0	0	0	0	60	60	60	0	NA	60	0	2	2	60	1	0	0	0	1	1	60	60	yes	yes	yes	NA	Logs experimental data	green
NA	NA	0.961538462	yes	#969696	no	1	NA	NA	legacy	NA	0	relative	1	m	1	1	61	0	0	61	0	0	0	0	0	61	61	61	0	NA	61	0	2	2	61	1	0	0	0	1	1	61	61	yes	yes	yes	NA	Logs experimental data	green
NA	NA	0.962962963	yes	#969696	no	1	NA	NA	legacy	NA	0	relative	1	m	1	1	62	0	0	62	0	0	0	0	0	62	62	62	0	NA	62	0	2	2	62	1	0	0	0	1	1	62	62	yes	yes	yes	NA	Logs experimental data	red
NA	NA	0.964285714	yes	#969696	no	1	NA	NA	legacy	NA	0	relative	1	n	1	1	63	0	0	63	0	0	0	0	0	63	63	63	0	NA	63	0	2	2	63	1	0	0	0	1	1	63	63	yes	yes	yes	NA	Logs experimental data	red
NA	NA	0.965517241	yes	#969696	no	1	NA	NA	legacy	NA	0	relative	1	m	1	1	64	0	0	64	0	0	0	0	0	64	64	64	0	NA	64	0	2	2	64	1	0	0	0	1	1	64	64	yes	yes	yes	NA	Logs experimental data	blue
NA	NA	0.966666667	yes	#969696	no	1	NA	NA	legacy	NA	0	relative	1	n	1	1	65	0	0	65	0	0	0	0	0	65	65	65	0	NA	65	0	2	2	65	1	0	0	0	1	1	65	65	yes	yes	yes	NA	Logs experimental data	green
NA	NA	0.967741935	yes	#969696	no	1	NA	NA	legacy	NA	0	relative	1	n	1	1	66	0	0	66	0	0	0	0	0	66	66	66	0	NA	66	0	2	2	66	1	0	0	0	1	1	66	66	yes	yes	yes	NA	Logs experimental data	green
NA	NA	0.96875	yes	#969696	no	1	NA	NA	legacy	NA	0	relative	1	n	1	1	67	0	0	67	0	0	0	0	0	67	67	67	0	NA	67	0	2	2	67	1	0	0	0	1	1	67	67	yes	yes	yes	NA	Logs experimental data	blue
NA	NA	0.96969697	yes	#969696	no	1	NA	NA	legacy	NA	0	relative	1	m	1	1	68	0	0	68	0	0	0	0	0	68	68	68	0	NA	68	0	2	2	68	1	0	0	0	1	1	68	68	yes	yes	yes	NA	Logs experimental data	red
NA	NA	0.970588235	yes	#969696	no	1	NA	NA	legacy	NA	0	relative	1	m	1	1	69	0	0	69	0	0	0	0	0	69	69	69	0	NA	69	0	2	2	69	1	0	0	0	1	1	69	69	yes	yes	yes	NA	Logs experimental data	green
NA	NA	0.971428571	yes	#969696	no	1	NA	NA	legacy	NA	0	relative	1	m	1	1	70	0	0	70	0	0	0	0	0	70	70	70	0	NA	70	0	2	2	70	1	0	0	0	1	1	70	70	yes	yes	yes	NA	Logs experimental data	red
NA	NA	0.972222222	yes	#969696	no	1	NA	NA	legacy	NA	0	relative	1	m	1	1	71	0	0	71	0	0	0	0	0	71	71	71	0	NA	71	0	2	2	71	1	0	0	0	1	1	71	71	yes	yes	yes	NA	Logs experimental data	blue
NA	NA	1	yes	#969696	no	2	NA	NA	legacy	NA	0	relative	1	n	2	2	72	0	0	72	0	0	0	0	0	72	72	72	0	0	72	0	3	3	72	2	0	0	0	2	2	72	72	yes	yes	yes	NA	Logs experimental data	red
NA	NA	1	yes	#969696	no	2	NA	NA	legacy	NA	0	relative	1	m	2	2	73	0	0	73	0	0	0	0	0	73	73	73	0	0	73	0	3	3	73	2	0	0	0	2	2	73	73	yes	yes	yes	NA	Logs experimental data	blue
NA	NA	1	yes	#969696	no	2	NA	NA	legacy	NA	0	relative	1	n	2	2	74	0	0	74	0	0	0	0	0	74	74	74	0	0	74	0	3	3	74	2	0	0	0	2	2	74	74	yes	yes	yes	NA	Logs experimental data	red
NA	NA	1	yes	#969696	no	2	NA	NA	legacy	NA	0	relative	1	m	2	2	75	0	0	75	0	0	0	0	0	75	75	75	0	0	75	0	3	3	75	2	0	0	0	2	2	75	75	yes	yes	yes	NA	Logs experimental data	green
NA	NA	1	yes	#969696	no	2	NA	NA	legacy	NA	0	relative	1	m	2	2	76	0	0	76	0	0	0	0	0	76	76	76	0	0	76	0	3	3	76	2	0	0	0	2	2	76	76	yes	yes	yes	NA	Logs experimental data	red
NA	NA	1	yes	#969696	no	2	NA	NA	legacy	NA	0	relative	1	m	2	2	77	0	0	77	0	0	0	0	0	77	77	77	0	0	77	0	3	3	77	2	0	0	0	2	2	77	77	yes	yes	yes	NA	Logs experimental data	green
NA	NA	1	yes	#969696	no	2	NA	NA	legacy	NA	0	relative	1	n	2	2	78	0	0	78	0	0	0	0	0	78	78	78	0	0	78	0	3	3	78	2	0	0	0	2	2	78	78	yes	yes	yes	NA	Logs experimental data	blue
NA	NA	1	yes	#969696	no	2	NA	NA	legacy	NA	0	relative	1	m	2	2	79	0	0	79	0	0	0	0	0	79	79	79	0	0	79	0	3	3	79	2	0	0	0	2	2	79	79	yes	yes	yes	NA	Logs experimental data	red
NA	NA	1	yes	#969696	no	2	NA	NA	legacy	NA	0	relative	1	n	2	2	80	0	0	80	0	0	0	0	0	80	80	80	0	0	80	0	3	3	80	2	0	0	0	2	2	80	80	yes	yes	yes	NA	Logs experimental data	red
NA	NA	1	yes	#969696	no	2	NA	NA	legacy	NA	0	relative	1	n	2	2	81	0	0	81	0	0	0	0	0	81	81	81	0	0	81	0	3	3	81	2	0	0	0	2	2	81	81	yes	yes	yes	NA	Logs experimental data	green
NA	NA	1	yes	#969696	no	2	NA	NA	legacy	NA	0	relative	1	m	2	2	82	0	0	82	0	0	0	0	0	82	82	82	0	0	82	0	3	3	82	2	0	0	0	2	2	82	82	yes	yes	yes	NA	Logs experimental data	green
NA	NA	1	yes	#969696	no	2	NA	NA	legacy	NA	0	relative	1	n	2	2	83	0	0	83	0	0	0	0	0	83	83	83	0	0	83	0	3	3	83	2	0	0	0	2	2	83	83	yes	yes	yes	NA	Logs experimental data	blue
NA	NA	1	yes	#969696	no	2	NA	NA	legacy	NA	0	relative	1	n	2	2	84	0	0	84	0	0	0	0	0	84	84	84	0	0	84	0	3	3	84	2	0	0	0	2	2	84	84	yes	yes	yes	NA	Logs experimental data	red
NA	NA	1	yes	#969696	no	2	NA	NA	legacy	NA	0	relative	1	m	2	2	85	0	0	85	0	0	0	0	0	85	85	85	0	0	85	0	3	3	85	2	0	0	0	2	2	85	85	yes	yes	yes	NA	Logs experimental data	red
NA	NA	1	yes	#969696	no	2	NA	NA	legacy	NA	0	relative	1	m	2	2	86	0	0	86	0	0	0	0	0	86	86	86	0	0	86	0	3	3	86	2	0	0	0	2	2	86	86	yes	yes	yes	NA	Logs experimental data	blue
NA	NA	1	yes	#969696	no	2	NA	NA	legacy	NA	0	relative	1	n	2	2	87	0	0	87	0	0	0	0	0	87	87	87	0	0	87	0	3	3	87	2	0	0	0	2	2	87	87	yes	yes	yes	NA	Logs experimental data	green
NA	NA	1	yes	#969696	no	2	NA	NA	legacy	NA	0	relative	1	n	2	2	88	0	0	88	0	0	0	0	0	88	88	88	0	0	88	0	3	3	88	2	0	0	0	2	2	88	88	yes	yes	yes	NA	Logs experimental data	blue
NA	NA	1	yes	#969696	no	2	NA	NA	legacy	NA	0	relative	1	m	2	2	89	0	0	89	0	0	0	0	0	89	89	89	0	0	89	0	3	3	89	2	0	0	0	2	2	89	89	yes	yes	yes	NA	Logs experimental data	green
NA	NA	1	yes	#969696	no	2	NA	NA	legacy	NA	0	relative	1	m	2	2	90	0	0	90	0	0	0	0	0	90	90	90	0	0	90	0	3	3	90	2	0	0	0	2	2	90	90	yes	yes	yes	NA	Logs experimental data	green
NA	NA	1	yes	#969696	no	2	NA	NA	legacy	NA	0	relative	1	m	2	2	91	0	0	91	0	0	0	0	0	91	91	91	0	0	91	0	3	3	91	2	0	0	0	2	2	91	91	yes	yes	yes	NA	Logs experimental data	blue
NA	NA	1	yes	#969696	no	2	NA	NA	legacy	NA	0	relative	1	m	2	2	92	0	0	92	0	0	0	0	0	92	92	92	0	0	92	0	3	3	92	2	0	0	0	2	2	92	92	yes	yes	yes	NA	Logs experimental data	green
NA	NA	1	yes	#969696	no	2	NA	NA	legacy	NA	0	relative	1	n	2	2	93	0	0	93	0	0	0	0	0	93	93	93	0	0	93	0	3	3	93	2	0	0	0	2	2	93	93	yes	yes	yes	NA	Logs experimental data	red
NA	NA	1	yes	#969696	no	2	NA	NA	legacy	NA	0	relative	1	m	2	2	94	0	0	94	0	0	0	0	0	94	94	94	0	0	94	0	3	3	94	2	0	0	0	2	2	94	94	yes	yes	yes	NA	Logs experimental data	red
NA	NA	1	yes	#969696	no	2	NA	NA	legacy	NA	0	relative	1	m	2	2	95	0	0	95	0	0	0	0	0	95	95	95	0	0	95	0	3	3	95	2	0	0	0	2	2	95	95	yes	yes	yes	NA	Logs experimental data	blue
NA	NA	1	yes	#969696	no	2	NA	NA	legacy	NA	0	relative	1	m	2	2	96	0	0	96	0	0	0	0	0	96	96	96	0	0	96	0	3	3	96	2	0	0	0	2	2	96	96	yes	yes	yes	NA	Logs experimental data	green
NA	NA	1	yes	#969696	no	2	NA	NA	legacy	NA	0	relative	1	n	2	2	97	0	0	97	0	0	0	0	0	97	97	97	0	0	97	0	3	3	97	2	0	0	0	2	2	97	97	yes	yes	yes	NA	Logs experimental data	blue
NA	NA	1	yes	#969696	no	2	NA	NA	legacy	NA	0	relative	1	m	2	2	98	0	0	98	0	0	0	0	0	98	98	98	0	0	98	0	3	3	98	2	0	0	0	2	2	98	98	yes	yes	yes	NA	Logs experimental data	red
NA	NA	1	yes	#969696	no	2	NA	NA	legacy	NA	0	relative	1	n	2	2	99	0	0	99	0	0	0	0	0	99	99	99	0	0	99	0	3	3	99	2	0	0	0	2	2	99	99	yes	yes	yes	NA	Logs experimental data	red
NA	NA	1	yes	#969696	no	2	NA	NA	legacy	NA	0	relative	1	n	2	2	100	0	0	100	0	0	0	0	0	100	100	100	0	0	100	0	3	3	100	2	0	0	0	2	2	100	100	yes	yes	yes	NA	Logs experimental data	green
NA	NA	1	yes	#969696	no	2	NA	NA	legacy	NA	0	relative	1	n	2	2	101	0	0	101	0	0	0	0	0	101	101	101	0	0	101	0	3	3	101	2	0	0	0	2	2	101	101	yes	yes	yes	NA	Logs experimental data	red
NA	NA	1	yes	#969696	no	2	NA	NA	legacy	NA	0	relative	1	n	2	2	102	0	0	102	0	0	0	0	0	102	102	102	0	0	102	0	3	3	102	2	0	0	0	2	2	102	102	yes	yes	yes	NA	Logs experimental data	blue
NA	NA	1	yes	#969696	no	2	NA	NA	legacy	NA	0	relative	1	m	2	2	103	0	0	103	0	0	0	0	0	103	103	103	0	0	103	0	3	3	103	2	0	0	0	2	2	103	103	yes	yes	yes	NA	Logs experimental data	red
NA	NA	1	yes	#969696	no	2	NA	NA	legacy	NA	0	relative	1	n	2	2	104	0	0	104	0	0	0	0	0	104	104	104	0	0	104	0	3	3	104	2	0	0	0	2	2	104	104	yes	yes	yes	NA	Logs experimental data	green
NA	NA	1	yes	#969696	no	2	NA	NA	legacy	NA	0	relative	1	n	2	2	105	0	0	105	0	0	0	0	0	105	105	105	0	0	105	0	3	3	105	2	0	0	0	2	2	105	105	yes	yes	yes	NA	Logs experimental data	red
NA	NA	0.971428571	yes	#969696	no	2	NA	NA	legacy	NA	0	relative	0	n	2	2	106	0	0	106	0	0	0	0	0	106	106	106	0	0	106	0	3	3	106	2	0	0	0	2	2	106	106	yes	yes	yes	NA	Logs experimental data	red
NA	NA	0.972222222	yes	#969696	no	2	NA	NA	legacy	NA	0	relative	1	n	2	2	107	0	0	107	0	0	0	0	0	107	107	107	0	0	107	0	3	3	107	2	0	0	0	2	2	107	107	yes	yes	yes	NA	Logs experimental data	blue
NA	NA	1	yes	#969696	no	3	NA	NA	legacy	NA	0	relative	1	n	3	3	108	0	0	108	0	0	0	0	0	108	108	108	0	1	108	0	4	4	108	3	0	0	0	3	3	108	108	yes	yes	yes	NA	Logs experimental data	red
NA	NA	1	yes	#969696	no	3	NA	NA	legacy	NA	0	relative	1	n	3	3	109	0	0	109	0	0	0	0	0	109	109	109	0	1	109	0	4	4	109	3	0	0	0	3	3	109	109	yes	yes	yes	NA	Logs experimental data	red
NA	NA	0.666666667	yes	#969696	no	3	NA	NA	legacy	NA	0	relative	0	m	3	3	110	0	0	110	0	0	0	0	0	110	110	110	0	1	110	0	4	4	110	3	0	0	0	3	3	110	110	yes	yes	yes	NA	Logs experimental data	red
NA	NA	0.5	yes	#969696	no	3	NA	NA	legacy	NA	0	relative	0	m	3	3	111	0	0	111	0	0	0	0	0	111	111	111	0	1	111	0	4	4	111	3	0	0	0	3	3	111	111	yes	yes	yes	NA	Logs experimental data	red
NA	NA	0.4	yes	#969696	no	3	NA	NA	legacy	NA	0	relative	0	m	3	3	112	0	0	112	0	0	0	0	0	112	112	112	0	1	112	0	4	4	112	3	0	0	0	3	3	112	112	yes	yes	yes	NA	Logs experimental data	red
NA	NA	0.5	yes	#969696	no	3	NA	NA	legacy	NA	0	relative	1	m	3	3	113	0	0	113	0	0	0	0	0	113	113	113	0	1	113	0	4	4	113	3	0	0	0	3	3	113	113	yes	yes	yes	NA	Logs experimental data	green
NA	NA	0.571428571	yes	#969696	no	3	NA	NA	legacy	NA	0	relative	1	m	3	3	114	0	0	114	0	0	0	0	0	114	114	114	0	1	114	0	4	4	114	3	0	0	0	3	3	114	114	yes	yes	yes	NA	Logs experimental data	green
NA	NA	0.625	yes	#969696	no	3	NA	NA	legacy	NA	0	relative	1	m	3	3	115	0	0	115	0	0	0	0	0	115	115	115	0	1	115	0	4	4	115	3	0	0	0	3	3	115	115	yes	yes	yes	NA	Logs experimental data	blue
NA	NA	0.666666667	yes	#969696	no	3	NA	NA	legacy	NA	0	relative	1	m	3	3	116	0	0	116	0	0	0	0	0	116	116	116	0	1	116	0	4	4	116	3	0	0	0	3	3	116	116	yes	yes	yes	NA	Logs experimental data	blue
NA	NA	0.7	yes	#969696	no	3	NA	NA	legacy	NA	0	relative	1	m	3	3	117	0	0	117	0	0	0	0	0	117	117	117	0	1	117	0	4	4	117	3	0	0	0	3	3	117	117	yes	yes	yes	NA	Logs experimental data	green
NA	NA	0.727272727	yes	#969696	no	3	NA	NA	legacy	NA	0	relative	1	m	3	3	118	0	0	118	0	0	0	0	0	118	118	118	0	1	118	0	4	4	118	3	0	0	0	3	3	118	118	yes	yes	yes	NA	Logs experimental data	green
NA	NA	0.666666667	yes	#969696	no	3	NA	NA	legacy	NA	0	relative	0	n	3	3	119	0	0	119	0	0	0	0	0	119	119	119	0	1	119	0	4	4	119	3	0	0	0	3	3	119	119	yes	yes	yes	NA	Logs experimental data	blue
NA	NA	0.692307692	yes	#969696	no	3	NA	NA	legacy	NA	0	relative	1	m	3	3	120	0	0	120	0	0	0	0	0	120	120	120	0	1	120	0	4	4	120	3	0	0	0	3	3	120	120	yes	yes	yes	NA	Logs experimental data	blue
NA	NA	0.642857143	yes	#969696	no	3	NA	NA	legacy	NA	0	relative	0	n	3	3	121	0	0	121	0	0	0	0	0	121	121	121	0	1	121	0	4	4	121	3	0	0	0	3	3	121	121	yes	yes	yes	NA	Logs experimental data	green
NA	NA	0.666666667	yes	#969696	no	3	NA	NA	legacy	NA	0	relative	1	n	3	3	122	0	0	122	0	0	0	0	0	122	122	122	0	1	122	0	4	4	122	3	0	0	0	3	3	122	122	yes	yes	yes	NA	Logs experimental data	blue
NA	NA	0.6875	yes	#969696	no	3	NA	NA	legacy	NA	0	relative	1	n	3	3	123	0	0	123	0	0	0	0	0	123	123	123	0	1	123	0	4	4	123	3	0	0	0	3	3	123	123	yes	yes	yes	NA	Logs experimental data	green
NA	NA	0.705882353	yes	#969696	no	3	NA	NA	legacy	NA	0	relative	1	n	3	3	124	0	0	124	0	0	0	0	0	124	124	124	0	1	124	0	4	4	124	3	0	0	0	3	3	124	124	yes	yes	yes	NA	Logs experimental data	red
NA	NA	0.722222222	yes	#969696	no	3	NA	NA	legacy	NA	0	relative	1	n	3	3	125	0	0	125	0	0	0	0	0	125	125	125	0	1	125	0	4	4	125	3	0	0	0	3	3	125	125	yes	yes	yes	NA	Logs experimental data	red
NA	NA	0.736842105	yes	#969696	no	3	NA	NA	legacy	NA	0	relative	1	n	3	3	126	0	0	126	0	0	0	0	0	126	126	126	0	1	126	0	4	4	126	3	0	0	0	3	3	126	126	yes	yes	yes	NA	Logs experimental data	red
NA	NA	0.7	yes	#969696	no	3	NA	NA	legacy	NA	0	relative	0	m	3	3	127	0	0	127	0	0	0	0	0	127	127	127	0	1	127	0	4	4	127	3	0	0	0	3	3	127	127	yes	yes	yes	NA	Logs experimental data	red
NA	NA	0.714285714	yes	#969696	no	3	NA	NA	legacy	NA	0	relative	1	m	3	3	128	0	0	128	0	0	0	0	0	128	128	128	0	1	128	0	4	4	128	3	0	0	0	3	3	128	128	yes	yes	yes	NA	Logs experimental data	green
NA	NA	0.727272727	yes	#969696	no	3	NA	NA	legacy	NA	0	relative	1	n	3	3	129	0	0	129	0	0	0	0	0	129	129	129	0	1	129	0	4	4	129	3	0	0	0	3	3	129	129	yes	yes	yes	NA	Logs experimental data	green
NA	NA	0.739130435	yes	#969696	no	3	NA	NA	legacy	NA	0	relative	1	n	3	3	130	0	0	130	0	0	0	0	0	130	130	130	0	1	130	0	4	4	130	3	0	0	0	3	3	130	130	yes	yes	yes	NA	Logs experimental data	green
NA	NA	0.75	yes	#969696	no	3	NA	NA	legacy	NA	0	relative	1	n	3	3	131	0	0	131	0	0	0	0	0	131	131	131	0	1	131	0	4	4	131	3	0	0	0	3	3	131	131	yes	yes	yes	NA	Logs experimental data	blue
NA	NA	0.76	yes	#969696	no	3	NA	NA	legacy	NA	0	relative	1	m	3	3	132	0	0	132	0	0	0	0	0	132	132	132	0	1	132	0	4	4	132	3	0	0	0	3	3	132	132	yes	yes	yes	NA	Logs experimental data	red
NA	NA	0.769230769	yes	#969696	no	3	NA	NA	legacy	NA	0	relative	1	n	3	3	133	0	0	133	0	0	0	0	0	133	133	133	0	1	133	0	4	4	133	3	0	0	0	3	3	133	133	yes	yes	yes	NA	Logs experimental data	red
NA	NA	0.777777778	yes	#969696	no	3	NA	NA	legacy	NA	0	relative	1	n	3	3	134	0	0	134	0	0	0	0	0	134	134	134	0	1	134	0	4	4	134	3	0	0	0	3	3	134	134	yes	yes	yes	NA	Logs experimental data	red
NA	NA	0.785714286	yes	#969696	no	3	NA	NA	legacy	NA	0	relative	1	n	3	3	135	0	0	135	0	0	0	0	0	135	135	135	0	1	135	0	4	4	135	3	0	0	0	3	3	135	135	yes	yes	yes	NA	Logs experimental data	green
NA	NA	0.793103448	yes	#969696	no	3	NA	NA	legacy	NA	0	relative	1	m	3	3	136	0	0	136	0	0	0	0	0	136	136	136	0	1	136	0	4	4	136	3	0	0	0	3	3	136	136	yes	yes	yes	NA	Logs experimental data	red
NA	NA	0.8	yes	#969696	no	3	NA	NA	legacy	NA	0	relative	1	m	3	3	137	0	0	137	0	0	0	0	0	137	137	137	0	1	137	0	4	4	137	3	0	0	0	3	3	137	137	yes	yes	yes	NA	Logs experimental data	blue
NA	NA	0.774193548	yes	#969696	no	3	NA	NA	legacy	NA	0	relative	0	n	3	3	138	0	0	138	0	0	0	0	0	138	138	138	0	1	138	0	4	4	138	3	0	0	0	3	3	138	138	yes	yes	yes	NA	Logs experimental data	red
NA	NA	0.78125	yes	#969696	no	3	NA	NA	legacy	NA	0	relative	1	m	3	3	139	0	0	139	0	0	0	0	0	139	139	139	0	1	139	0	4	4	139	3	0	0	0	3	3	139	139	yes	yes	yes	NA	Logs experimental data	blue
NA	NA	0.787878788	yes	#969696	no	3	NA	NA	legacy	NA	0	relative	1	m	3	3	140	0	0	140	0	0	0	0	0	140	140	140	0	1	140	0	4	4	140	3	0	0	0	3	3	140	140	yes	yes	yes	NA	Logs experimental data	blue
NA	NA	0.794117647	yes	#969696	no	3	NA	NA	legacy	NA	0	relative	1	n	3	3	141	0	0	141	0	0	0	0	0	141	141	141	0	1	141	0	4	4	141	3	0	0	0	3	3	141	141	yes	yes	yes	NA	Logs experimental data	blue
NA	NA	0.8	yes	#969696	no	3	NA	NA	legacy	NA	0	relative	1	m	3	3	142	0	0	142	0	0	0	0	0	142	142	142	0	1	142	0	4	4	142	3	0	0	0	3	3	142	142	yes	yes	yes	NA	Logs experimental data	blue
NA	NA	0.805555556	yes	#969696	no	3	NA	NA	legacy	NA	0	relative	1	m	3	3	143	0	0	143	0	0	0	0	0	143	143	143	0	1	143	0	4	4	143	3	0	0	0	3	3	143	143	yes	yes	yes	NA	Logs experimental data	green
NA	NA	1	yes	#969696	no	4	NA	NA	legacy	NA	0	relative	1	m	4	4	144	0	0	144	0	0	0	0	0	144	144	144	0	2	144	0	5	5	144	4	0	0	0	4	4	144	144	yes	yes	yes	NA	Logs experimental data	green
NA	NA	1	yes	#969696	no	4	NA	NA	legacy	NA	0	relative	1	n	4	4	145	0	0	145	0	0	0	0	0	145	145	145	0	2	145	0	5	5	145	4	0	0	0	4	4	145	145	yes	yes	yes	NA	Logs experimental data	blue
NA	NA	1	yes	#969696	no	4	NA	NA	legacy	NA	0	relative	1	m	4	4	146	0	0	146	0	0	0	0	0	146	146	146	0	2	146	0	5	5	146	4	0	0	0	4	4	146	146	yes	yes	yes	NA	Logs experimental data	blue
NA	NA	1	yes	#969696	no	4	NA	NA	legacy	NA	0	relative	1	n	4	4	147	0	0	147	0	0	0	0	0	147	147	147	0	2	147	0	5	5	147	4	0	0	0	4	4	147	147	yes	yes	yes	NA	Logs experimental data	blue
NA	NA	1	yes	#969696	no	4	NA	NA	legacy	NA	0	relative	1	m	4	4	148	0	0	148	0	0	0	0	0	148	148	148	0	2	148	0	5	5	148	4	0	0	0	4	4	148	148	yes	yes	yes	NA	Logs experimental data	blue
NA	NA	1	yes	#969696	no	4	NA	NA	legacy	NA	0	relative	1	n	4	4	149	0	0	149	0	0	0	0	0	149	149	149	0	2	149	0	5	5	149	4	0	0	0	4	4	149	149	yes	yes	yes	NA	Logs experimental data	green
NA	NA	1	yes	#969696	no	4	NA	NA	legacy	NA	0	relative	1	m	4	4	150	0	0	150	0	0	0	0	0	150	150	150	0	2	150	0	5	5	150	4	0	0	0	4	4	150	150	yes	yes	yes	NA	Logs experimental data	red
NA	NA	1	yes	#969696	no	4	NA	NA	legacy	NA	0	relative	1	n	4	4	151	0	0	151	0	0	0	0	0	151	151	151	0	2	151	0	5	5	151	4	0	0	0	4	4	151	151	yes	yes	yes	NA	Logs experimental data	green
NA	NA	1	yes	#969696	no	4	NA	NA	legacy	NA	0	relative	1	m	4	4	152	0	0	152	0	0	0	0	0	152	152	152	0	2	152	0	5	5	152	4	0	0	0	4	4	152	152	yes	yes	yes	NA	Logs experimental data	red
NA	NA	1	yes	#969696	no	4	NA	NA	legacy	NA	0	relative	1	m	4	4	153	0	0	153	0	0	0	0	0	153	153	153	0	2	153	0	5	5	153	4	0	0	0	4	4	153	153	yes	yes	yes	NA	Logs experimental data	blue
NA	NA	1	yes	#969696	no	4	NA	NA	legacy	NA	0	relative	1	n	4	4	154	0	0	154	0	0	0	0	0	154	154	154	0	2	154	0	5	5	154	4	0	0	0	4	4	154	154	yes	yes	yes	NA	Logs experimental data	blue
NA	NA	0.916666667	yes	#969696	no	4	NA	NA	legacy	NA	0	relative	0	n	4	4	155	0	0	155	0	0	0	0	0	155	155	155	0	2	155	0	5	5	155	4	0	0	0	4	4	155	155	yes	yes	yes	NA	Logs experimental data	green
NA	NA	0.923076923	yes	#969696	no	4	NA	NA	legacy	NA	0	relative	1	m	4	4	156	0	0	156	0	0	0	0	0	156	156	156	0	2	156	0	5	5	156	4	0	0	0	4	4	156	156	yes	yes	yes	NA	Logs experimental data	blue
NA	NA	0.928571429	yes	#969696	no	4	NA	NA	legacy	NA	0	relative	1	m	4	4	157	0	0	157	0	0	0	0	0	157	157	157	0	2	157	0	5	5	157	4	0	0	0	4	4	157	157	yes	yes	yes	NA	Logs experimental data	blue
NA	NA	0.933333333	yes	#969696	no	4	NA	NA	legacy	NA	0	relative	1	m	4	4	158	0	0	158	0	0	0	0	0	158	158	158	0	2	158	0	5	5	158	4	0	0	0	4	4	158	158	yes	yes	yes	NA	Logs experimental data	red
NA	NA	0.9375	yes	#969696	no	4	NA	NA	legacy	NA	0	relative	1	n	4	4	159	0	0	159	0	0	0	0	0	159	159	159	0	2	159	0	5	5	159	4	0	0	0	4	4	159	159	yes	yes	yes	NA	Logs experimental data	blue
NA	NA	0.941176471	yes	#969696	no	4	NA	NA	legacy	NA	0	relative	1	m	4	4	160	0	0	160	0	0	0	0	0	160	160	160	0	2	160	0	5	5	160	4	0	0	0	4	4	160	160	yes	yes	yes	NA	Logs experimental data	red
NA	NA	0.944444444	yes	#969696	no	4	NA	NA	legacy	NA	0	relative	1	m	4	4	161	0	0	161	0	0	0	0	0	161	161	161	0	2	161	0	5	5	161	4	0	0	0	4	4	161	161	yes	yes	yes	NA	Logs experimental data	red
NA	NA	0.947368421	yes	#969696	no	4	NA	NA	legacy	NA	0	relative	1	n	4	4	162	0	0	162	0	0	0	0	0	162	162	162	0	2	162	0	5	5	162	4	0	0	0	4	4	162	162	yes	yes	yes	NA	Logs experimental data	red
NA	NA	0.95	yes	#969696	no	4	NA	NA	legacy	NA	0	relative	1	m	4	4	163	0	0	163	0	0	0	0	0	163	163	163	0	2	163	0	5	5	163	4	0	0	0	4	4	163	163	yes	no	yes	NA	Logs experimental data	blue
NA	NA	0.952380952	yes	#969696	no	4	NA	NA	legacy	NA	0	relative	1	m	4	4	164	0	0	164	0	0	0	0	0	164	164	164	0	2	164	0	5	5	164	4	0	0	0	4	4	164	164	yes	yes	yes	NA	Logs experimental data	blue
NA	NA	0.954545455	yes	#969696	no	4	NA	NA	legacy	NA	0	relative	1	m	4	4	165	0	0	165	0	0	0	0	0	165	165	165	0	2	165	0	5	5	165	4	0	0	0	4	4	165	165	yes	yes	yes	NA	Logs experimental data	red
NA	NA	0.956521739	yes	#969696	no	4	NA	NA	legacy	NA	0	relative	1	n	4	4	166	0	0	166	0	0	0	0	0	166	166	166	0	2	166	0	5	5	166	4	0	0	0	4	4	166	166	yes	yes	yes	NA	Logs experimental data	green
NA	NA	0.958333333	yes	#969696	no	4	NA	NA	legacy	NA	0	relative	1	m	4	4	167	0	0	167	0	0	0	0	0	167	167	167	0	2	167	0	5	5	167	4	0	0	0	4	4	167	167	yes	yes	yes	NA	Logs experimental data	red
NA	NA	0.96	yes	#969696	no	4	NA	NA	legacy	NA	0	relative	1	n	4	4	168	0	0	168	0	0	0	0	0	168	168	168	0	2	168	0	5	5	168	4	0	0	0	4	4	168	168	yes	yes	yes	NA	Logs experimental data	red
NA	NA	0.961538462	yes	#969696	no	4	NA	NA	legacy	NA	0	relative	1	n	4	4	169	0	0	169	0	0	0	0	0	169	169	169	0	2	169	0	5	5	169	4	0	0	0	4	4	169	169	yes	yes	yes	NA	Logs experimental data	red
NA	NA	0.962962963	yes	#969696	no	4	NA	NA	legacy	NA	0	relative	1	n	4	4	170	0	0	170	0	0	0	0	0	170	170	170	0	2	170	0	5	5	170	4	0	0	0	4	4	170	170	yes	yes	yes	NA	Logs experimental data	green
NA	NA	0.964285714	yes	#969696	no	4	NA	NA	legacy	NA	0	relative	1	m	4	4	171	0	0	171	0	0	0	0	0	171	171	171	0	2	171	0	5	5	171	4	0	0	0	4	4	171	171	yes	yes	yes	NA	Logs experimental data	blue
NA	NA	0.965517241	yes	#969696	no	4	NA	NA	legacy	NA	0	relative	1	n	4	4	172	0	0	172	0	0	0	0	0	172	172	172	0	2	172	0	5	5	172	4	0	0	0	4	4	172	172	yes	yes	yes	NA	Logs experimental data	red
NA	NA	0.966666667	yes	#969696	no	4	NA	NA	legacy	NA	0	relative	1	n	4	4	173	0	0	173	0	0	0	0	0	173	173	173	0	2	173	0	5	5	173	4	0	0	0	4	4	173	173	yes	yes	yes	NA	Logs experimental data	green
NA	NA	0.967741935	yes	#969696	no	4	NA	NA	legacy	NA	0	relative	1	m	4	4	174	0	0	174	0	0	0	0	0	174	174	174	0	2	174	0	5	5	174	4	0	0	0	4	4	174	174	yes	yes	yes	NA	Logs experimental data	blue
NA	NA	0.96875	yes	#969696	no	4	NA	NA	legacy	NA	0	relative	1	m	4	4	175	0	0	175	0	0	0	0	0	175	175	175	0	2	175	0	5	5	175	4	0	0	0	4	4	175	175	yes	yes	yes	NA	Logs experimental data	green
NA	NA	0.96969697	yes	#969696	no	4	NA	NA	legacy	NA	0	relative	1	n	4	4	176	0	0	176	0	0	0	0	0	176	176	176	0	2	176	0	5	5	176	4	0	0	0	4	4	176	176	yes	yes	yes	NA	Logs experimental data	green
NA	NA	0.941176471	yes	#969696	no	4	NA	NA	legacy	NA	0	relative	0	n	4	4	177	0	0	177	0	0	0	0	0	177	177	177	0	2	177	0	5	5	177	4	0	0	0	4	4	177	177	yes	yes	yes	NA	Logs experimental data	blue
NA	NA	0.942857143	yes	#969696	no	4	NA	NA	legacy	NA	0	relative	1	m	4	4	178	0	0	178	0	0	0	0	0	178	178	178	0	2	178	0	5	5	178	4	0	0	0	4	4	178	178	yes	yes	yes	NA	Logs experimental data	blue
NA	NA	0.944444444	yes	#969696	no	4	NA	NA	legacy	NA	0	relative	1	n	4	4	179	0	0	179	0	0	0	0	0	179	179	179	0	2	179	0	5	5	179	4	0	0	0	4	4	179	179	yes	yes	yes	NA	Logs experimental data	red
NA	NA	1	yes	#969696	no	5	NA	NA	legacy	NA	0	relative	1	m	5	5	180	0	0	180	0	0	0	0	0	180	180	180	0	3	180	0	6	6	180	5	0	0	0	5	5	180	180	yes	yes	yes	NA	Logs experimental data	red
NA	NA	1	yes	#969696	no	5	NA	NA	legacy	NA	0	relative	1	n	5	5	181	0	0	181	0	0	0	0	0	181	181	181	0	3	181	0	6	6	181	5	0	0	0	5	5	181	181	yes	yes	yes	NA	Logs experimental data	blue
NA	NA	0.666666667	yes	#969696	no	5	NA	NA	legacy	NA	0	relative	0	m	5	5	182	0	0	182	0	0	0	0	0	182	182	182	0	3	182	0	6	6	182	5	0	0	0	5	5	182	182	yes	yes	yes	NA	Logs experimental data	green
NA	NA	0.5	yes	#969696	no	5	NA	NA	legacy	NA	0	relative	0	m	5	5	183	0	0	183	0	0	0	0	0	183	183	183	0	3	183	0	6	6	183	5	0	0	0	5	5	183	183	yes	yes	yes	NA	Logs experimental data	red
NA	NA	0.6	yes	#969696	no	5	NA	NA	legacy	NA	0	relative	1	m	5	5	184	0	0	184	0	0	0	0	0	184	184	184	0	3	184	0	6	6	184	5	0	0	0	5	5	184	184	yes	yes	yes	NA	Logs experimental data	green
NA	NA	0.666666667	yes	#969696	no	5	NA	NA	legacy	NA	0	relative	1	n	5	5	185	0	0	185	0	0	0	0	0	185	185	185	0	3	185	0	6	6	185	5	0	0	0	5	5	185	185	yes	yes	yes	NA	Logs experimental data	blue
NA	NA	0.714285714	yes	#969696	no	5	NA	NA	legacy	NA	0	relative	1	m	5	5	186	0	0	186	0	0	0	0	0	186	186	186	0	3	186	0	6	6	186	5	0	0	0	5	5	186	186	yes	yes	yes	NA	Logs experimental data	green
NA	NA	0.75	yes	#969696	no	5	NA	NA	legacy	NA	0	relative	1	n	5	5	187	0	0	187	0	0	0	0	0	187	187	187	0	3	187	0	6	6	187	5	0	0	0	5	5	187	187	yes	yes	yes	NA	Logs experimental data	blue
NA	NA	0.777777778	yes	#969696	no	5	NA	NA	legacy	NA	0	relative	1	n	5	5	188	0	0	188	0	0	0	0	0	188	188	188	0	3	188	0	6	6	188	5	0	0	0	5	5	188	188	yes	yes	yes	NA	Logs experimental data	green
NA	NA	0.8	yes	#969696	no	5	NA	NA	legacy	NA	0	relative	1	m	5	5	189	0	0	189	0	0	0	0	0	189	189	189	0	3	189	0	6	6	189	5	0	0	0	5	5	189	189	yes	yes	yes	NA	Logs experimental data	blue
NA	NA	0.818181818	yes	#969696	no	5	NA	NA	legacy	NA	0	relative	1	m	5	5	190	0	0	190	0	0	0	0	0	190	190	190	0	3	190	0	6	6	190	5	0	0	0	5	5	190	190	yes	yes	yes	NA	Logs experimental data	red
NA	NA	0.833333333	yes	#969696	no	5	NA	NA	legacy	NA	0	relative	1	m	5	5	191	0	0	191	0	0	0	0	0	191	191	191	0	3	191	0	6	6	191	5	0	0	0	5	5	191	191	yes	yes	yes	NA	Logs experimental data	blue
NA	NA	0.846153846	yes	#969696	no	5	NA	NA	legacy	NA	0	relative	1	n	5	5	192	0	0	192	0	0	0	0	0	192	192	192	0	3	192	0	6	6	192	5	0	0	0	5	5	192	192	yes	yes	yes	NA	Logs experimental data	green
NA	NA	0.857142857	yes	#969696	no	5	NA	NA	legacy	NA	0	relative	1	m	5	5	193	0	0	193	0	0	0	0	0	193	193	193	0	3	193	0	6	6	193	5	0	0	0	5	5	193	193	yes	yes	yes	NA	Logs experimental data	green
NA	NA	0.866666667	yes	#969696	no	5	NA	NA	legacy	NA	0	relative	1	n	5	5	194	0	0	194	0	0	0	0	0	194	194	194	0	3	194	0	6	6	194	5	0	0	0	5	5	194	194	yes	yes	yes	NA	Logs experimental data	green
NA	NA	0.875	yes	#969696	no	5	NA	NA	legacy	NA	0	relative	1	n	5	5	195	0	0	195	0	0	0	0	0	195	195	195	0	3	195	0	6	6	195	5	0	0	0	5	5	195	195	yes	yes	yes	NA	Logs experimental data	blue
NA	NA	0.823529412	yes	#969696	no	5	NA	NA	legacy	NA	0	relative	0	m	5	5	196	0	0	196	0	0	0	0	0	196	196	196	0	3	196	0	6	6	196	5	0	0	0	5	5	196	196	yes	yes	yes	NA	Logs experimental data	red
NA	NA	0.833333333	yes	#969696	no	5	NA	NA	legacy	NA	0	relative	1	m	5	5	197	0	0	197	0	0	0	0	0	197	197	197	0	3	197	0	6	6	197	5	0	0	0	5	5	197	197	yes	yes	yes	NA	Logs experimental data	green
NA	NA	0.842105263	yes	#969696	no	5	NA	NA	legacy	NA	0	relative	1	m	5	5	198	0	0	198	0	0	0	0	0	198	198	198	0	3	198	0	6	6	198	5	0	0	0	5	5	198	198	yes	yes	yes	NA	Logs experimental data	green
NA	NA	0.85	yes	#969696	no	5	NA	NA	legacy	NA	0	relative	1	n	5	5	199	0	0	199	0	0	0	0	0	199	199	199	0	3	199	0	6	6	199	5	0	0	0	5	5	199	199	yes	yes	yes	NA	Logs experimental data	blue
NA	NA	0.857142857	yes	#969696	no	5	NA	NA	legacy	NA	0	relative	1	n	5	5	200	0	0	200	0	0	0	0	0	200	200	200	0	3	200	0	6	6	200	5	0	0	0	5	5	200	200	yes	yes	yes	NA	Logs experimental data	blue
NA	NA	0.863636364	yes	#969696	no	5	NA	NA	legacy	NA	0	relative	1	n	5	5	201	0	0	201	0	0	0	0	0	201	201	201	0	3	201	0	6	6	201	5	0	0	0	5	5	201	201	yes	yes	yes	NA	Logs experimental data	blue
NA	NA	0.869565217	yes	#969696	no	5	NA	NA	legacy	NA	0	relative	1	n	5	5	202	0	0	202	0	0	0	0	0	202	202	202	0	3	202	0	6	6	202	5	0	0	0	5	5	202	202	yes	yes	yes	NA	Logs experimental data	green
NA	NA	0.875	yes	#969696	no	5	NA	NA	legacy	NA	0	relative	1	n	5	5	203	0	0	203	0	0	0	0	0	203	203	203	0	3	203	0	6	6	203	5	0	0	0	5	5	203	203	yes	yes	yes	NA	Logs experimental data	blue
NA	NA	0.88	yes	#969696	no	5	NA	NA	legacy	NA	0	relative	1	m	5	5	204	0	0	204	0	0	0	0	0	204	204	204	0	3	204	0	6	6	204	5	0	0	0	5	5	204	204	yes	yes	yes	NA	Logs experimental data	green
NA	NA	0.884615385	yes	#969696	no	5	NA	NA	legacy	NA	0	relative	1	m	5	5	205	0	0	205	0	0	0	0	0	205	205	205	0	3	205	0	6	6	205	5	0	0	0	5	5	205	205	yes	yes	yes	NA	Logs experimental data	red
NA	NA	0.888888889	yes	#969696	no	5	NA	NA	legacy	NA	0	relative	1	m	5	5	206	0	0	206	0	0	0	0	0	206	206	206	0	3	206	0	6	6	206	5	0	0	0	5	5	206	206	yes	yes	yes	NA	Logs experimental data	red
NA	NA	0.892857143	yes	#969696	no	5	NA	NA	legacy	NA	0	relative	1	m	5	5	207	0	0	207	0	0	0	0	0	207	207	207	0	3	207	0	6	6	207	5	0	0	0	5	5	207	207	yes	yes	yes	NA	Logs experimental data	red
NA	NA	0.862068966	yes	#969696	no	5	NA	NA	legacy	NA	0	relative	0	m	5	5	208	0	0	208	0	0	0	0	0	208	208	208	0	3	208	0	6	6	208	5	0	0	0	5	5	208	208	yes	yes	yes	NA	Logs experimental data	blue
NA	NA	0.866666667	yes	#969696	no	5	NA	NA	legacy	NA	0	relative	1	n	5	5	209	0	0	209	0	0	0	0	0	209	209	209	0	3	209	0	6	6	209	5	0	0	0	5	5	209	209	yes	yes	yes	NA	Logs experimental data	blue
NA	NA	0.870967742	yes	#969696	no	5	NA	NA	legacy	NA	0	relative	1	n	5	5	210	0	0	210	0	0	0	0	0	210	210	210	0	3	210	0	6	6	210	5	0	0	0	5	5	210	210	yes	yes	yes	NA	Logs experimental data	red
NA	NA	0.875	yes	#969696	no	5	NA	NA	legacy	NA	0	relative	1	m	5	5	211	0	0	211	0	0	0	0	0	211	211	211	0	3	211	0	6	6	211	5	0	0	0	5	5	211	211	yes	yes	yes	NA	Logs experimental data	blue
NA	NA	0.878787879	yes	#969696	no	5	NA	NA	legacy	NA	0	relative	1	n	5	5	212	0	0	212	0	0	0	0	0	212	212	212	0	3	212	0	6	6	212	5	0	0	0	5	5	212	212	yes	yes	yes	NA	Logs experimental data	blue
NA	NA	0.882352941	yes	#969696	no	5	NA	NA	legacy	NA	0	relative	1	n	5	5	213	0	0	213	0	0	0	0	0	213	213	213	0	3	213	0	6	6	213	5	0	0	0	5	5	213	213	yes	yes	yes	NA	Logs experimental data	red
NA	NA	0.885714286	yes	#969696	no	5	NA	NA	legacy	NA	0	relative	1	n	5	5	214	0	0	214	0	0	0	0	0	214	214	214	0	3	214	0	6	6	214	5	0	0	0	5	5	214	214	yes	yes	yes	NA	Logs experimental data	red
NA	NA	0.888888889	yes	#969696	no	5	NA	NA	legacy	NA	0	relative	1	n	5	5	215	0	0	215	0	0	0	0	0	215	215	215	0	3	215	0	6	6	215	5	0	0	0	5	5	215	215	yes	yes	yes	NA	Logs experimental data	red
NA	NA	1	yes	#969696	no	6	NA	NA	legacy	NA	0	relative	1	n	6	6	216	0	0	216	0	0	0	0	0	216	216	216	0	4	216	0	7	7	216	6	0	0	0	6	6	216	216	yes	yes	yes	NA	Logs experimental data	green
NA	NA	1	yes	#969696	no	6	NA	NA	legacy	NA	0	relative	1	n	6	6	217	0	0	217	0	0	0	0	0	217	217	217	0	4	217	0	7	7	217	6	0	0	0	6	6	217	217	yes	yes	yes	NA	Logs experimental data	blue
NA	NA	1	yes	#969696	no	6	NA	NA	legacy	NA	0	relative	1	m	6	6	218	0	0	218	0	0	0	0	0	218	218	218	0	4	218	0	7	7	218	6	0	0	0	6	6	218	218	yes	yes	yes	NA	Logs experimental data	green
NA	NA	0.75	yes	#969696	no	6	NA	NA	legacy	NA	0	relative	0	n	6	6	219	0	0	219	0	0	0	0	0	219	219	219	0	4	219	0	7	7	219	6	0	0	0	6	6	219	219	yes	yes	yes	NA	Logs experimental data	green
NA	NA	0.8	yes	#969696	no	6	NA	NA	legacy	NA	0	relative	1	n	6	6	220	0	0	220	0	0	0	0	0	220	220	220	0	4	220	0	7	7	220	6	0	0	0	6	6	220	220	yes	yes	yes	NA	Logs experimental data	blue
NA	NA	0.666666667	yes	#969696	no	6	NA	NA	legacy	NA	0	relative	0	n	6	6	221	0	0	221	0	0	0	0	0	221	221	221	0	4	221	0	7	7	221	6	0	0	0	6	6	221	221	yes	yes	yes	NA	Logs experimental data	blue
NA	NA	0.714285714	yes	#969696	no	6	NA	NA	legacy	NA	0	relative	1	n	6	6	222	0	0	222	0	0	0	0	0	222	222	222	0	4	222	0	7	7	222	6	0	0	0	6	6	222	222	yes	yes	yes	NA	Logs experimental data	red
NA	NA	0.75	yes	#969696	no	6	NA	NA	legacy	NA	0	relative	1	n	6	6	223	0	0	223	0	0	0	0	0	223	223	223	0	4	223	0	7	7	223	6	0	0	0	6	6	223	223	yes	yes	yes	NA	Logs experimental data	red
NA	NA	0.777777778	yes	#969696	no	6	NA	NA	legacy	NA	0	relative	1	n	6	6	224	0	0	224	0	0	0	0	0	224	224	224	0	4	224	0	7	7	224	6	0	0	0	6	6	224	224	yes	yes	yes	NA	Logs experimental data	blue
NA	NA	0.7	yes	#969696	no	6	NA	NA	legacy	NA	0	relative	0	n	6	6	225	0	0	225	0	0	0	0	0	225	225	225	0	4	225	0	7	7	225	6	0	0	0	6	6	225	225	yes	yes	yes	NA	Logs experimental data	blue
NA	NA	0.727272727	yes	#969696	no	6	NA	NA	legacy	NA	0	relative	1	m	6	6	226	0	0	226	0	0	0	0	0	226	226	226	0	4	226	0	7	7	226	6	0	0	0	6	6	226	226	yes	yes	yes	NA	Logs experimental data	green
NA	NA	0.75	yes	#969696	no	6	NA	NA	legacy	NA	0	relative	1	m	6	6	227	0	0	227	0	0	0	0	0	227	227	227	0	4	227	0	7	7	227	6	0	0	0	6	6	227	227	yes	yes	yes	NA	Logs experimental data	blue
NA	NA	0.769230769	yes	#969696	no	6	NA	NA	legacy	NA	0	relative	1	n	6	6	228	0	0	228	0	0	0	0	0	228	228	228	0	4	228	0	7	7	228	6	0	0	0	6	6	228	228	yes	yes	yes	NA	Logs experimental data	blue
NA	NA	0.785714286	yes	#969696	no	6	NA	NA	legacy	NA	0	relative	1	m	6	6	229	0	0	229	0	0	0	0	0	229	229	229	0	4	229	0	7	7	229	6	0	0	0	6	6	229	229	yes	yes	yes	NA	Logs experimental data	green
NA	NA	0.8	yes	#969696	no	6	NA	NA	legacy	NA	0	relative	1	m	6	6	230	0	0	230	0	0	0	0	0	230	230	230	0	4	230	0	7	7	230	6	0	0	0	6	6	230	230	yes	yes	yes	NA	Logs experimental data	green
NA	NA	0.8125	yes	#969696	no	6	NA	NA	legacy	NA	0	relative	1	n	6	6	231	0	0	231	0	0	0	0	0	231	231	231	0	4	231	0	7	7	231	6	0	0	0	6	6	231	231	yes	yes	yes	NA	Logs experimental data	green
NA	NA	0.823529412	yes	#969696	no	6	NA	NA	legacy	NA	0	relative	1	m	6	6	232	0	0	232	0	0	0	0	0	232	232	232	0	4	232	0	7	7	232	6	0	0	0	6	6	232	232	yes	yes	yes	NA	Logs experimental data	blue
NA	NA	0.833333333	yes	#969696	no	6	NA	NA	legacy	NA	0	relative	1	n	6	6	233	0	0	233	0	0	0	0	0	233	233	233	0	4	233	0	7	7	233	6	0	0	0	6	6	233	233	yes	yes	yes	NA	Logs experimental data	blue
NA	NA	0.842105263	yes	#969696	no	6	NA	NA	legacy	NA	0	relative	1	m	6	6	234	0	0	234	0	0	0	0	0	234	234	234	0	4	234	0	7	7	234	6	0	0	0	6	6	234	234	yes	yes	yes	NA	Logs experimental data	green
NA	NA	0.85	yes	#969696	no	6	NA	NA	legacy	NA	0	relative	1	n	6	6	235	0	0	235	0	0	0	0	0	235	235	235	0	4	235	0	7	7	235	6	0	0	0	6	6	235	235	yes	yes	yes	NA	Logs experimental data	red
NA	NA	0.857142857	yes	#969696	no	6	NA	NA	legacy	NA	0	relative	1	n	6	6	236	0	0	236	0	0	0	0	0	236	236	236	0	4	236	0	7	7	236	6	0	0	0	6	6	236	236	yes	yes	yes	NA	Logs experimental data	red
NA	NA	0.863636364	yes	#969696	no	6	NA	NA	legacy	NA	0	relative	1	m	6	6	237	0	0	237	0	0	0	0	0	237	237	237	0	4	237	0	7	7	237	6	0	0	0	6	6	237	237	yes	yes	yes	NA	Logs experimental data	green
NA	NA	0.869565217	yes	#969696	no	6	NA	NA	legacy	NA	0	relative	1	n	6	6	238	0	0	238	0	0	0	0	0	238	238	238	0	4	238	0	7	7	238	6	0	0	0	6	6	238	238	yes	yes	yes	NA	Logs experimental data	green
NA	NA	0.875	yes	#969696	no	6	NA	NA	legacy	NA	0	relative	1	n	6	6	239	0	0	239	0	0	0	0	0	239	239	239	0	4	239	0	7	7	239	6	0	0	0	6	6	239	239	yes	yes	yes	NA	Logs experimental data	green
NA	NA	0.88	yes	#969696	no	6	NA	NA	legacy	NA	0	relative	1	m	6	6	240	0	0	240	0	0	0	0	0	240	240	240	0	4	240	0	7	7	240	6	0	0	0	6	6	240	240	yes	yes	yes	NA	Logs experimental data	red
NA	NA	0.884615385	yes	#969696	no	6	NA	NA	legacy	NA	0	relative	1	m	6	6	241	0	0	241	0	0	0	0	0	241	241	241	0	4	241	0	7	7	241	6	0	0	0	6	6	241	241	yes	yes	yes	NA	Logs experimental data	red
NA	NA	0.888888889	yes	#969696	no	6	NA	NA	legacy	NA	0	relative	1	n	6	6	242	0	0	242	0	0	0	0	0	242	242	242	0	4	242	0	7	7	242	6	0	0	0	6	6	242	242	yes	yes	yes	NA	Logs experimental data	red
NA	NA	0.892857143	yes	#969696	no	6	NA	NA	legacy	NA	0	relative	1	n	6	6	243	0	0	243	0	0	0	0	0	243	243	243	0	4	243	0	7	7	243	6	0	0	0	6	6	243	243	yes	yes	yes	NA	Logs experimental data	red
NA	NA	0.896551724	yes	#969696	no	6	NA	NA	legacy	NA	0	relative	1	n	6	6	244	0	0	244	0	0	0	0	0	244	244	244	0	4	244	0	7	7	244	6	0	0	0	6	6	244	244	yes	yes	yes	NA	Logs experimental data	red
NA	NA	0.9	yes	#969696	no	6	NA	NA	legacy	NA	0	relative	1	n	6	6	245	0	0	245	0	0	0	0	0	245	245	245	0	4	245	0	7	7	245	6	0	0	0	6	6	245	245	yes	yes	yes	NA	Logs experimental data	green
NA	NA	0.903225806	yes	#969696	no	6	NA	NA	legacy	NA	0	relative	1	m	6	6	246	0	0	246	0	0	0	0	0	246	246	246	0	4	246	0	7	7	246	6	0	0	0	6	6	246	246	yes	yes	yes	NA	Logs experimental data	red
NA	NA	0.90625	yes	#969696	no	6	NA	NA	legacy	NA	0	relative	1	m	6	6	247	0	0	247	0	0	0	0	0	247	247	247	0	4	247	0	7	7	247	6	0	0	0	6	6	247	247	yes	yes	yes	NA	Logs experimental data	red
NA	NA	0.909090909	yes	#969696	no	6	NA	NA	legacy	NA	0	relative	1	m	6	6	248	0	0	248	0	0	0	0	0	248	248	248	0	4	248	0	7	7	248	6	0	0	0	6	6	248	248	yes	yes	yes	NA	Logs experimental data	blue
NA	NA	0.911764706	yes	#969696	no	6	NA	NA	legacy	NA	0	relative	1	n	6	6	249	0	0	249	0	0	0	0	0	249	249	249	0	4	249	0	7	7	249	6	0	0	0	6	6	249	249	yes	yes	yes	NA	Logs experimental data	green
NA	NA	0.914285714	yes	#969696	no	6	NA	NA	legacy	NA	0	relative	1	m	6	6	250	0	0	250	0	0	0	0	0	250	250	250	0	4	250	0	7	7	250	6	0	0	0	6	6	250	250	yes	yes	yes	NA	Logs experimental data	green
NA	NA	0.916666667	yes	#969696	no	6	NA	NA	legacy	NA	0	relative	1	n	6	6	251	0	0	251	0	0	0	0	0	251	251	251	0	4	251	0	7	7	251	6	0	0	0	6	6	251	251	yes	yes	yes	NA	Logs experimental data	blue
NA	NA	0	yes	#969696	no	7	NA	NA	legacy	NA	0	relative	0	m	7	7	252	0	0	252	0	0	0	0	0	252	252	252	0	5	252	0	8	8	252	7	0	0	0	7	7	252	252	yes	yes	yes	NA	Logs experimental data	red
NA	NA	0.5	yes	#969696	no	7	NA	NA	legacy	NA	0	relative	1	n	7	7	253	0	0	253	0	0	0	0	0	253	253	253	0	5	253	0	8	8	253	7	0	0	0	7	7	253	253	yes	yes	yes	NA	Logs experimental data	red
NA	NA	0.666666667	yes	#969696	no	7	NA	NA	legacy	NA	0	relative	1	n	7	7	254	0	0	254	0	0	0	0	0	254	254	254	0	5	254	0	8	8	254	7	0	0	0	7	7	254	254	yes	yes	yes	NA	Logs experimental data	red
NA	NA	0.75	yes	#969696	no	7	NA	NA	legacy	NA	0	relative	1	m	7	7	255	0	0	255	0	0	0	0	0	255	255	255	0	5	255	0	8	8	255	7	0	0	0	7	7	255	255	yes	no	yes	NA	Logs experimental data	blue
NA	NA	0.8	yes	#969696	no	7	NA	NA	legacy	NA	0	relative	1	n	7	7	256	0	0	256	0	0	0	0	0	256	256	256	0	5	256	0	8	8	256	7	0	0	0	7	7	256	256	yes	yes	yes	NA	Logs experimental data	green
NA	NA	0.833333333	yes	#969696	no	7	NA	NA	legacy	NA	0	relative	1	n	7	7	257	0	0	257	0	0	0	0	0	257	257	257	0	5	257	0	8	8	257	7	0	0	0	7	7	257	257	yes	yes	yes	NA	Logs experimental data	red
NA	NA	0.714285714	yes	#969696	no	7	NA	NA	legacy	NA	0	relative	0	m	7	7	258	0	0	258	0	0	0	0	0	258	258	258	0	5	258	0	8	8	258	7	0	0	0	7	7	258	258	yes	yes	yes	NA	Logs experimental data	green
NA	NA	0.75	yes	#969696	no	7	NA	NA	legacy	NA	0	relative	1	m	7	7	259	0	0	259	0	0	0	0	0	259	259	259	0	5	259	0	8	8	259	7	0	0	0	7	7	259	259	yes	yes	yes	NA	Logs experimental data	green
NA	NA	0.777777778	yes	#969696	no	7	NA	NA	legacy	NA	0	relative	1	n	7	7	260	0	0	260	0	0	0	0	0	260	260	260	0	5	260	0	8	8	260	7	0	0	0	7	7	260	260	yes	yes	yes	NA	Logs experimental data	red
NA	NA	0.8	yes	#969696	no	7	NA	NA	legacy	NA	0	relative	1	m	7	7	261	0	0	261	0	0	0	0	0	261	261	261	0	5	261	0	8	8	261	7	0	0	0	7	7	261	261	yes	yes	yes	NA	Logs experimental data	green
NA	NA	0.818181818	yes	#969696	no	7	NA	NA	legacy	NA	0	relative	1	m	7	7	262	0	0	262	0	0	0	0	0	262	262	262	0	5	262	0	8	8	262	7	0	0	0	7	7	262	262	yes	yes	yes	NA	Logs experimental data	red
NA	NA	0.833333333	yes	#969696	no	7	NA	NA	legacy	NA	0	relative	1	n	7	7	263	0	0	263	0	0	0	0	0	263	263	263	0	5	263	0	8	8	263	7	0	0	0	7	7	263	263	yes	yes	yes	NA	Logs experimental data	blue
NA	NA	0.846153846	yes	#969696	no	7	NA	NA	legacy	NA	0	relative	1	m	7	7	264	0	0	264	0	0	0	0	0	264	264	264	0	5	264	0	8	8	264	7	0	0	0	7	7	264	264	yes	yes	yes	NA	Logs experimental data	green
NA	NA	0.857142857	yes	#969696	no	7	NA	NA	legacy	NA	0	relative	1	m	7	7	265	0	0	265	0	0	0	0	0	265	265	265	0	5	265	0	8	8	265	7	0	0	0	7	7	265	265	yes	yes	yes	NA	Logs experimental data	blue
NA	NA	0.866666667	yes	#969696	no	7	NA	NA	legacy	NA	0	relative	1	m	7	7	266	0	0	266	0	0	0	0	0	266	266	266	0	5	266	0	8	8	266	7	0	0	0	7	7	266	266	yes	yes	yes	NA	Logs experimental data	green
NA	NA	0.875	yes	#969696	no	7	NA	NA	legacy	NA	0	relative	1	m	7	7	267	0	0	267	0	0	0	0	0	267	267	267	0	5	267	0	8	8	267	7	0	0	0	7	7	267	267	yes	yes	yes	NA	Logs experimental data	green
NA	NA	0.882352941	yes	#969696	no	7	NA	NA	legacy	NA	0	relative	1	n	7	7	268	0	0	268	0	0	0	0	0	268	268	268	0	5	268	0	8	8	268	7	0	0	0	7	7	268	268	yes	yes	yes	NA	Logs experimental data	red
NA	NA	0.833333333	yes	#969696	no	7	NA	NA	legacy	NA	0	relative	0	n	7	7	269	0	0	269	0	0	0	0	0	269	269	269	0	5	269	0	8	8	269	7	0	0	0	7	7	269	269	yes	yes	yes	NA	Logs experimental data	green
NA	NA	0.842105263	yes	#969696	no	7	NA	NA	legacy	NA	0	relative	1	n	7	7	270	0	0	270	0	0	0	0	0	270	270	270	0	5	270	0	8	8	270	7	0	0	0	7	7	270	270	yes	yes	yes	NA	Logs experimental data	blue
NA	NA	0.8	yes	#969696	no	7	NA	NA	legacy	NA	0	relative	0	n	7	7	271	0	0	271	0	0	0	0	0	271	271	271	0	5	271	0	8	8	271	7	0	0	0	7	7	271	271	yes	yes	yes	NA	Logs experimental data	green
NA	NA	0.80952381	yes	#969696	no	7	NA	NA	legacy	NA	0	relative	1	n	7	7	272	0	0	272	0	0	0	0	0	272	272	272	0	5	272	0	8	8	272	7	0	0	0	7	7	272	272	yes	yes	yes	NA	Logs experimental data	blue
NA	NA	0.818181818	yes	#969696	no	7	NA	NA	legacy	NA	0	relative	1	n	7	7	273	0	0	273	0	0	0	0	0	273	273	273	0	5	273	0	8	8	273	7	0	0	0	7	7	273	273	yes	yes	yes	NA	Logs experimental data	blue
NA	NA	0.782608696	yes	#969696	no	7	NA	NA	legacy	NA	0	relative	0	m	7	7	274	0	0	274	0	0	0	0	0	274	274	274	0	5	274	0	8	8	274	7	0	0	0	7	7	274	274	yes	yes	yes	NA	Logs experimental data	blue
NA	NA	0.791666667	yes	#969696	no	7	NA	NA	legacy	NA	0	relative	1	n	7	7	275	0	0	275	0	0	0	0	0	275	275	275	0	5	275	0	8	8	275	7	0	0	0	7	7	275	275	yes	yes	yes	NA	Logs experimental data	green
NA	NA	0.8	yes	#969696	no	7	NA	NA	legacy	NA	0	relative	1	m	7	7	276	0	0	276	0	0	0	0	0	276	276	276	0	5	276	0	8	8	276	7	0	0	0	7	7	276	276	yes	yes	yes	NA	Logs experimental data	green
NA	NA	0.769230769	yes	#969696	no	7	NA	NA	legacy	NA	0	relative	0	m	7	7	277	0	0	277	0	0	0	0	0	277	277	277	0	5	277	0	8	8	277	7	0	0	0	7	7	277	277	yes	yes	yes	NA	Logs experimental data	red
NA	NA	0.777777778	yes	#969696	no	7	NA	NA	legacy	NA	0	relative	1	n	7	7	278	0	0	278	0	0	0	0	0	278	278	278	0	5	278	0	8	8	278	7	0	0	0	7	7	278	278	yes	yes	yes	NA	Logs experimental data	blue
NA	NA	0.75	yes	#969696	no	7	NA	NA	legacy	NA	0	relative	0	m	7	7	279	0	0	279	0	0	0	0	0	279	279	279	0	5	279	0	8	8	279	7	0	0	0	7	7	279	279	yes	yes	yes	NA	Logs experimental data	red
NA	NA	0.75862069	yes	#969696	no	7	NA	NA	legacy	NA	0	relative	1	n	7	7	280	0	0	280	0	0	0	0	0	280	280	280	0	5	280	0	8	8	280	7	0	0	0	7	7	280	280	yes	yes	yes	NA	Logs experimental data	green
NA	NA	0.766666667	yes	#969696	no	7	NA	NA	legacy	NA	0	relative	1	m	7	7	281	0	0	281	0	0	0	0	0	281	281	281	0	5	281	0	8	8	281	7	0	0	0	7	7	281	281	yes	yes	yes	NA	Logs experimental data	red
NA	NA	0.774193548	yes	#969696	no	7	NA	NA	legacy	NA	0	relative	1	n	7	7	282	0	0	282	0	0	0	0	0	282	282	282	0	5	282	0	8	8	282	7	0	0	0	7	7	282	282	yes	yes	yes	NA	Logs experimental data	blue
NA	NA	0.78125	yes	#969696	no	7	NA	NA	legacy	NA	0	relative	1	n	7	7	283	0	0	283	0	0	0	0	0	283	283	283	0	5	283	0	8	8	283	7	0	0	0	7	7	283	283	yes	yes	yes	NA	Logs experimental data	green
NA	NA	0.787878788	yes	#969696	no	7	NA	NA	legacy	NA	0	relative	1	m	7	7	284	0	0	284	0	0	0	0	0	284	284	284	0	5	284	0	8	8	284	7	0	0	0	7	7	284	284	yes	yes	yes	NA	Logs experimental data	red
NA	NA	0.794117647	yes	#969696	no	7	NA	NA	legacy	NA	0	relative	1	m	7	7	285	0	0	285	0	0	0	0	0	285	285	285	0	5	285	0	8	8	285	7	0	0	0	7	7	285	285	yes	yes	yes	NA	Logs experimental data	blue
NA	NA	0.8	yes	#969696	no	7	NA	NA	legacy	NA	0	relative	1	n	7	7	286	0	0	286	0	0	0	0	0	286	286	286	0	5	286	0	8	8	286	7	0	0	0	7	7	286	286	yes	yes	yes	NA	Logs experimental data	blue
NA	NA	0.805555556	yes	#969696	no	7	NA	NA	legacy	NA	0	relative	1	m	7	7	287	0	0	287	0	0	0	0	0	287	287	287	0	5	287	0	8	8	287	7	0	0	0	7	7	287	287	yes	yes	yes	NA	Logs experimental data	blue
NA	NA	1	yes	#969696	no	8	NA	NA	legacy	NA	0	relative	1	m	8	8	288	0	0	288	0	0	0	0	0	288	288	288	0	6	288	0	9	9	288	8	0	0	0	8	8	288	288	yes	yes	yes	NA	Logs experimental data	blue
NA	NA	1	yes	#969696	no	8	NA	NA	legacy	NA	0	relative	1	m	8	8	289	0	0	289	0	0	0	0	0	289	289	289	0	6	289	0	9	9	289	8	0	0	0	8	8	289	289	yes	yes	yes	NA	Logs experimental data	red
NA	NA	1	yes	#969696	no	8	NA	NA	legacy	NA	0	relative	1	n	8	8	290	0	0	290	0	0	0	0	0	290	290	290	0	6	290	0	9	9	290	8	0	0	0	8	8	290	290	yes	yes	yes	NA	Logs experimental data	red
NA	NA	1	yes	#969696	no	8	NA	NA	legacy	NA	0	relative	1	m	8	8	291	0	0	291	0	0	0	0	0	291	291	291	0	6	291	0	9	9	291	8	0	0	0	8	8	291	291	yes	yes	yes	NA	Logs experimental data	red
NA	NA	1	yes	#969696	no	8	NA	NA	legacy	NA	0	relative	1	m	8	8	292	0	0	292	0	0	0	0	0	292	292	292	0	6	292	0	9	9	292	8	0	0	0	8	8	292	292	yes	yes	yes	NA	Logs experimental data	green
NA	NA	1	yes	#969696	no	8	NA	NA	legacy	NA	0	relative	1	n	8	8	293	0	0	293	0	0	0	0	0	293	293	293	0	6	293	0	9	9	293	8	0	0	0	8	8	293	293	yes	yes	yes	NA	Logs experimental data	blue
NA	NA	0.857142857	yes	#969696	no	8	NA	NA	legacy	NA	0	relative	0	m	8	8	294	0	0	294	0	0	0	0	0	294	294	294	0	6	294	0	9	9	294	8	0	0	0	8	8	294	294	yes	yes	yes	NA	Logs experimental data	red
NA	NA	0.875	yes	#969696	no	8	NA	NA	legacy	NA	0	relative	1	n	8	8	295	0	0	295	0	0	0	0	0	295	295	295	0	6	295	0	9	9	295	8	0	0	0	8	8	295	295	yes	yes	yes	NA	Logs experimental data	red
NA	NA	0.888888889	yes	#969696	no	8	NA	NA	legacy	NA	0	relative	1	n	8	8	296	0	0	296	0	0	0	0	0	296	296	296	0	6	296	0	9	9	296	8	0	0	0	8	8	296	296	yes	yes	yes	NA	Logs experimental data	blue
NA	NA	0.9	yes	#969696	no	8	NA	NA	legacy	NA	0	relative	1	m	8	8	297	0	0	297	0	0	0	0	0	297	297	297	0	6	297	0	9	9	297	8	0	0	0	8	8	297	297	yes	no	yes	NA	Logs experimental data	green
NA	NA	0.909090909	yes	#969696	no	8	NA	NA	legacy	NA	0	relative	1	n	8	8	298	0	0	298	0	0	0	0	0	298	298	298	0	6	298	0	9	9	298	8	0	0	0	8	8	298	298	yes	yes	yes	NA	Logs experimental data	blue
NA	NA	0.916666667	yes	#969696	no	8	NA	NA	legacy	NA	0	relative	1	m	8	8	299	0	0	299	0	0	0	0	0	299	299	299	0	6	299	0	9	9	299	8	0	0	0	8	8	299	299	yes	yes	yes	NA	Logs experimental data	green
NA	NA	0.923076923	yes	#969696	no	8	NA	NA	legacy	NA	0	relative	1	m	8	8	300	0	0	300	0	0	0	0	0	300	300	300	0	6	300	0	9	9	300	8	0	0	0	8	8	300	300	yes	yes	yes	NA	Logs experimental data	blue
NA	NA	0.928571429	yes	#969696	no	8	NA	NA	legacy	NA	0	relative	1	n	8	8	301	0	0	301	0	0	0	0	0	301	301	301	0	6	301	0	9	9	301	8	0	0	0	8	8	301	301	yes	yes	yes	NA	Logs experimental data	blue
NA	NA	0.933333333	yes	#969696	no	8	NA	NA	legacy	NA	0	relative	1	m	8	8	302	0	0	302	0	0	0	0	0	302	302	302	0	6	302	0	9	9	302	8	0	0	0	8	8	302	302	yes	yes	yes	NA	Logs experimental data	red
NA	NA	0.9375	yes	#969696	no	8	NA	NA	legacy	NA	0	relative	1	n	8	8	303	0	0	303	0	0	0	0	0	303	303	303	0	6	303	0	9	9	303	8	0	0	0	8	8	303	303	yes	yes	yes	NA	Logs experimental data	red
NA	NA	0.941176471	yes	#969696	no	8	NA	NA	legacy	NA	0	relative	1	n	8	8	304	0	0	304	0	0	0	0	0	304	304	304	0	6	304	0	9	9	304	8	0	0	0	8	8	304	304	yes	yes	yes	NA	Logs experimental data	blue
NA	NA	0.944444444	yes	#969696	no	8	NA	NA	legacy	NA	0	relative	1	n	8	8	305	0	0	305	0	0	0	0	0	305	305	305	0	6	305	0	9	9	305	8	0	0	0	8	8	305	305	yes	yes	yes	NA	Logs experimental data	green
NA	NA	0.947368421	yes	#969696	no	8	NA	NA	legacy	NA	0	relative	1	n	8	8	306	0	0	306	0	0	0	0	0	306	306	306	0	6	306	0	9	9	306	8	0	0	0	8	8	306	306	yes	yes	yes	NA	Logs experimental data	red
NA	NA	0.9	yes	#969696	no	8	NA	NA	legacy	NA	0	relative	0	n	8	8	307	0	0	307	0	0	0	0	0	307	307	307	0	6	307	0	9	9	307	8	0	0	0	8	8	307	307	yes	yes	yes	NA	Logs experimental data	red
NA	NA	0.857142857	yes	#969696	no	8	NA	NA	legacy	NA	0	relative	0	m	8	8	308	0	0	308	0	0	0	0	0	308	308	308	0	6	308	0	9	9	308	8	0	0	0	8	8	308	308	yes	yes	yes	NA	Logs experimental data	green
NA	NA	0.818181818	yes	#969696	no	8	NA	NA	legacy	NA	0	relative	0	m	8	8	309	0	0	309	0	0	0	0	0	309	309	309	0	6	309	0	9	9	309	8	0	0	0	8	8	309	309	yes	yes	yes	NA	Logs experimental data	green
NA	NA	0.826086957	yes	#969696	no	8	NA	NA	legacy	NA	0	relative	1	n	8	8	310	0	0	310	0	0	0	0	0	310	310	310	0	6	310	0	9	9	310	8	0	0	0	8	8	310	310	yes	yes	yes	NA	Logs experimental data	blue
NA	NA	0.833333333	yes	#969696	no	8	NA	NA	legacy	NA	0	relative	1	n	8	8	311	0	0	311	0	0	0	0	0	311	311	311	0	6	311	0	9	9	311	8	0	0	0	8	8	311	311	yes	yes	yes	NA	Logs experimental data	red
NA	NA	0.8	yes	#969696	no	8	NA	NA	legacy	NA	0	relative	0	n	8	8	312	0	0	312	0	0	0	0	0	312	312	312	0	6	312	0	9	9	312	8	0	0	0	8	8	312	312	yes	yes	yes	NA	Logs experimental data	green
NA	NA	0.807692308	yes	#969696	no	8	NA	NA	legacy	NA	0	relative	1	m	8	8	313	0	0	313	0	0	0	0	0	313	313	313	0	6	313	0	9	9	313	8	0	0	0	8	8	313	313	yes	yes	yes	NA	Logs experimental data	red
NA	NA	0.814814815	yes	#969696	no	8	NA	NA	legacy	NA	0	relative	1	n	8	8	314	0	0	314	0	0	0	0	0	314	314	314	0	6	314	0	9	9	314	8	0	0	0	8	8	314	314	yes	yes	yes	NA	Logs experimental data	green
NA	NA	0.821428571	yes	#969696	no	8	NA	NA	legacy	NA	0	relative	1	n	8	8	315	0	0	315	0	0	0	0	0	315	315	315	0	6	315	0	9	9	315	8	0	0	0	8	8	315	315	yes	yes	yes	NA	Logs experimental data	green
NA	NA	0.827586207	yes	#969696	no	8	NA	NA	legacy	NA	0	relative	1	m	8	8	316	0	0	316	0	0	0	0	0	316	316	316	0	6	316	0	9	9	316	8	0	0	0	8	8	316	316	yes	yes	yes	NA	Logs experimental data	green
NA	NA	0.833333333	yes	#969696	no	8	NA	NA	legacy	NA	0	relative	1	n	8	8	317	0	0	317	0	0	0	0	0	317	317	317	0	6	317	0	9	9	317	8	0	0	0	8	8	317	317	yes	yes	yes	NA	Logs experimental data	blue
NA	NA	0.838709677	yes	#969696	no	8	NA	NA	legacy	NA	0	relative	1	m	8	8	318	0	0	318	0	0	0	0	0	318	318	318	0	6	318	0	9	9	318	8	0	0	0	8	8	318	318	yes	yes	yes	NA	Logs experimental data	blue
NA	NA	0.84375	yes	#969696	no	8	NA	NA	legacy	NA	0	relative	1	n	8	8	319	0	0	319	0	0	0	0	0	319	319	319	0	6	319	0	9	9	319	8	0	0	0	8	8	319	319	yes	yes	yes	NA	Logs experimental data	red
NA	NA	0.848484848	yes	#969696	no	8	NA	NA	legacy	NA	0	relative	1	n	8	8	320	0	0	320	0	0	0	0	0	320	320	320	0	6	320	0	9	9	320	8	0	0	0	8	8	320	320	yes	yes	yes	NA	Logs experimental data	green
NA	NA	0.852941176	yes	#969696	no	8	NA	NA	legacy	NA	0	relative	1	m	8	8	321	0	0	321	0	0	0	0	0	321	321	321	0	6	321	0	9	9	321	8	0	0	0	8	8	321	321	yes	yes	yes	NA	Logs experimental data	red
NA	NA	0.828571429	yes	#969696	no	8	NA	NA	legacy	NA	0	relative	0	m	8	8	322	0	0	322	0	0	0	0	0	322	322	322	0	6	322	0	9	9	322	8	0	0	0	8	8	322	322	yes	yes	yes	NA	Logs experimental data	blue
NA	NA	0.833333333	yes	#969696	no	8	NA	NA	legacy	NA	0	relative	1	m	8	8	323	0	0	323	0	0	0	0	0	323	323	323	0	6	323	0	9	9	323	8	0	0	0	8	8	323	323	yes	yes	yes	NA	Logs experimental data	red
NA	NA	1	yes	#969696	no	9	NA	NA	legacy	NA	0	relative	1	m	9	9	324	0	0	324	0	0	0	0	0	324	324	324	0	7	324	0	10	10	324	9	0	0	0	9	9	324	324	yes	yes	yes	NA	Logs experimental data	blue
NA	NA	1	yes	#969696	no	9	NA	NA	legacy	NA	0	relative	1	n	9	9	325	0	0	325	0	0	0	0	0	325	325	325	0	7	325	0	10	10	325	9	0	0	0	9	9	325	325	yes	yes	yes	NA	Logs experimental data	red
NA	NA	1	yes	#969696	no	9	NA	NA	legacy	NA	0	relative	1	n	9	9	326	0	0	326	0	0	0	0	0	326	326	326	0	7	326	0	10	10	326	9	0	0	0	9	9	326	326	yes	yes	yes	NA	Logs experimental data	green
NA	NA	1	yes	#969696	no	9	NA	NA	legacy	NA	0	relative	1	m	9	9	327	0	0	327	0	0	0	0	0	327	327	327	0	7	327	0	10	10	327	9	0	0	0	9	9	327	327	yes	yes	yes	NA	Logs experimental data	blue
NA	NA	1	yes	#969696	no	9	NA	NA	legacy	NA	0	relative	1	m	9	9	328	0	0	328	0	0	0	0	0	328	328	328	0	7	328	0	10	10	328	9	0	0	0	9	9	328	328	yes	yes	yes	NA	Logs experimental data	blue
NA	NA	1	yes	#969696	no	9	NA	NA	legacy	NA	0	relative	1	m	9	9	329	0	0	329	0	0	0	0	0	329	329	329	0	7	329	0	10	10	329	9	0	0	0	9	9	329	329	yes	yes	yes	NA	Logs experimental data	green
NA	NA	1	yes	#969696	no	9	NA	NA	legacy	NA	0	relative	1	m	9	9	330	0	0	330	0	0	0	0	0	330	330	330	0	7	330	0	10	10	330	9	0	0	0	9	9	330	330	yes	yes	yes	NA	Logs experimental data	red
NA	NA	1	yes	#969696	no	9	NA	NA	legacy	NA	0	relative	1	n	9	9	331	0	0	331	0	0	0	0	0	331	331	331	0	7	331	0	10	10	331	9	0	0	0	9	9	331	331	yes	yes	yes	NA	Logs experimental data	green
NA	NA	1	yes	#969696	no	9	NA	NA	legacy	NA	0	relative	1	m	9	9	332	0	0	332	0	0	0	0	0	332	332	332	0	7	332	0	10	10	332	9	0	0	0	9	9	332	332	yes	yes	yes	NA	Logs experimental data	red
NA	NA	1	yes	#969696	no	9	NA	NA	legacy	NA	0	relative	1	m	9	9	333	0	0	333	0	0	0	0	0	333	333	333	0	7	333	0	10	10	333	9	0	0	0	9	9	333	333	yes	yes	yes	NA	Logs experimental data	green
NA	NA	1	yes	#969696	no	9	NA	NA	legacy	NA	0	relative	1	m	9	9	334	0	0	334	0	0	0	0	0	334	334	334	0	7	334	0	10	10	334	9	0	0	0	9	9	334	334	yes	yes	yes	NA	Logs experimental data	red
NA	NA	1	yes	#969696	no	9	NA	NA	legacy	NA	0	relative	1	m	9	9	335	0	0	335	0	0	0	0	0	335	335	335	0	7	335	0	10	10	335	9	0	0	0	9	9	335	335	yes	yes	yes	NA	Logs experimental data	red
NA	NA	1	yes	#969696	no	9	NA	NA	legacy	NA	0	relative	1	n	9	9	336	0	0	336	0	0	0	0	0	336	336	336	0	7	336	0	10	10	336	9	0	0	0	9	9	336	336	yes	yes	yes	NA	Logs experimental data	red
NA	NA	1	yes	#969696	no	9	NA	NA	legacy	NA	0	relative	1	n	9	9	337	0	0	337	0	0	0	0	0	337	337	337	0	7	337	0	10	10	337	9	0	0	0	9	9	337	337	yes	yes	yes	NA	Logs experimental data	red
NA	NA	1	yes	#969696	no	9	NA	NA	legacy	NA	0	relative	1	n	9	9	338	0	0	338	0	0	0	0	0	338	338	338	0	7	338	0	10	10	338	9	0	0	0	9	9	338	338	yes	yes	yes	NA	Logs experimental data	green
NA	NA	1	yes	#969696	no	9	NA	NA	legacy	NA	0	relative	1	n	9	9	339	0	0	339	0	0	0	0	0	339	339	339	0	7	339	0	10	10	339	9	0	0	0	9	9	339	339	yes	yes	yes	NA	Logs experimental data	red
NA	NA	1	yes	#969696	no	9	NA	NA	legacy	NA	0	relative	1	n	9	9	340	0	0	340	0	0	0	0	0	340	340	340	0	7	340	0	10	10	340	9	0	0	0	9	9	340	340	yes	yes	yes	NA	Logs experimental data	green
NA	NA	1	yes	#969696	no	9	NA	NA	legacy	NA	0	relative	1	n	9	9	341	0	0	341	0	0	0	0	0	341	341	341	0	7	341	0	10	10	341	9	0	0	0	9	9	341	341	yes	yes	yes	NA	Logs experimental data	blue
NA	NA	1	yes	#969696	no	9	NA	NA	legacy	NA	0	relative	1	n	9	9	342	0	0	342	0	0	0	0	0	342	342	342	0	7	342	0	10	10	342	9	0	0	0	9	9	342	342	yes	yes	yes	NA	Logs experimental data	red
NA	NA	1	yes	#969696	no	9	NA	NA	legacy	NA	0	relative	1	n	9	9	343	0	0	343	0	0	0	0	0	343	343	343	0	7	343	0	10	10	343	9	0	0	0	9	9	343	343	yes	yes	yes	NA	Logs experimental data	blue
NA	NA	1	yes	#969696	no	9	NA	NA	legacy	NA	0	relative	1	m	9	9	344	0	0	344	0	0	0	0	0	344	344	344	0	7	344	0	10	10	344	9	0	0	0	9	9	344	344	yes	yes	yes	NA	Logs experimental data	blue
NA	NA	1	yes	#969696	no	9	NA	NA	legacy	NA	0	relative	1	m	9	9	345	0	0	345	0	0	0	0	0	345	345	345	0	7	345	0	10	10	345	9	0	0	0	9	9	345	345	yes	yes	yes	NA	Logs experimental data	blue
NA	NA	1	yes	#969696	no	9	NA	NA	legacy	NA	0	relative	1	m	9	9	346	0	0	346	0	0	0	0	0	346	346	346	0	7	346	0	10	10	346	9	0	0	0	9	9	346	346	yes	yes	yes	NA	Logs experimental data	blue
NA	NA	1	yes	#969696	no	9	NA	NA	legacy	NA	0	relative	1	n	9	9	347	0	0	347	0	0	0	0	0	347	347	347	0	7	347	0	10	10	347	9	0	0	0	9	9	347	347	yes	yes	yes	NA	Logs experimental data	red
NA	NA	1	yes	#969696	no	9	NA	NA	legacy	NA	0	relative	1	m	9	9	348	0	0	348	0	0	0	0	0	348	348	348	0	7	348	0	10	10	348	9	0	0	0	9	9	348	348	yes	yes	yes	NA	Logs experimental data	red
NA	NA	1	yes	#969696	no	9	NA	NA	legacy	NA	0	relative	1	n	9	9	349	0	0	349	0	0	0	0	0	349	349	349	0	7	349	0	10	10	349	9	0	0	0	9	9	349	349	yes	yes	yes	NA	Logs experimental data	green
NA	NA	1	yes	#969696	no	9	NA	NA	legacy	NA	0	relative	1	m	9	9	350	0	0	350	0	0	0	0	0	350	350	350	0	7	350	0	10	10	350	9	0	0	0	9	9	350	350	yes	yes	yes	NA	Logs experimental data	blue
NA	NA	1	yes	#969696	no	9	NA	NA	legacy	NA	0	relative	1	m	9	9	351	0	0	351	0	0	0	0	0	351	351	351	0	7	351	0	10	10	351	9	0	0	0	9	9	351	351	yes	yes	yes	NA	Logs experimental data	green
NA	NA	1	yes	#969696	no	9	NA	NA	legacy	NA	0	relative	1	n	9	9	352	0	0	352	0	0	0	0	0	352	352	352	0	7	352	0	10	10	352	9	0	0	0	9	9	352	352	yes	yes	yes	NA	Logs experimental data	blue
NA	NA	1	yes	#969696	no	9	NA	NA	legacy	NA	0	relative	1	n	9	9	353	0	0	353	0	0	0	0	0	353	353	353	0	7	353	0	10	10	353	9	0	0	0	9	9	353	353	yes	yes	yes	NA	Logs experimental data	red
NA	NA	1	yes	#969696	no	9	NA	NA	legacy	NA	0	relative	1	n	9	9	354	0	0	354	0	0	0	0	0	354	354	354	0	7	354	0	10	10	354	9	0	0	0	9	9	354	354	yes	yes	yes	NA	Logs experimental data	red
NA	NA	1	yes	#969696	no	9	NA	NA	legacy	NA	0	relative	1	n	9	9	355	0	0	355	0	0	0	0	0	355	355	355	0	7	355	0	10	10	355	9	0	0	0	9	9	355	355	yes	yes	yes	NA	Logs experimental data	green
NA	NA	1	yes	#969696	no	9	NA	NA	legacy	NA	0	relative	1	n	9	9	356	0	0	356	0	0	0	0	0	356	356	356	0	7	356	0	10	10	356	9	0	0	0	9	9	356	356	yes	yes	yes	NA	Logs experimental data	blue
NA	NA	0.970588235	yes	#969696	no	9	NA	NA	legacy	NA	0	relative	0	m	9	9	357	0	0	357	0	0	0	0	0	357	357	357	0	7	357	0	10	10	357	9	0	0	0	9	9	357	357	yes	yes	yes	NA	Logs experimental data	green
NA	NA	0.942857143	yes	#969696	no	9	NA	NA	legacy	NA	0	relative	0	m	9	9	358	0	0	358	0	0	0	0	0	358	358	358	0	7	358	0	10	10	358	9	0	0	0	9	9	358	358	yes	yes	yes	NA	Logs experimental data	green
NA	NA	0.944444444	yes	#969696	no	9	NA	NA	legacy	NA	0	relative	1	n	9	9	359	0	0	359	0	0	0	0	0	359	359	359	0	7	359	0	10	10	359	9	0	0	0	9	9	359	359	yes	yes	yes	NA	Logs experimental data	red
NA	NA	1	yes	#969696	no	10	NA	NA	legacy	NA	0	relative	1	n	10	10	360	0	0	360	0	0	0	0	0	360	360	360	0	8	360	0	11	11	360	10	0	0	0	10	10	360	360	yes	yes	yes	NA	Logs experimental data	blue
NA	NA	1	yes	#969696	no	10	NA	NA	legacy	NA	0	relative	1	n	10	10	361	0	0	361	0	0	0	0	0	361	361	361	0	8	361	0	11	11	361	10	0	0	0	10	10	361	361	yes	yes	yes	NA	Logs experimental data	red
NA	NA	1	yes	#969696	no	10	NA	NA	legacy	NA	0	relative	1	m	10	10	362	0	0	362	0	0	0	0	0	362	362	362	0	8	362	0	11	11	362	10	0	0	0	10	10	362	362	yes	yes	yes	NA	Logs experimental data	red
NA	NA	1	yes	#969696	no	10	NA	NA	legacy	NA	0	relative	1	n	10	10	363	0	0	363	0	0	0	0	0	363	363	363	0	8	363	0	11	11	363	10	0	0	0	10	10	363	363	yes	yes	yes	NA	Logs experimental data	red
NA	NA	1	yes	#969696	no	10	NA	NA	legacy	NA	0	relative	1	m	10	10	364	0	0	364	0	0	0	0	0	364	364	364	0	8	364	0	11	11	364	10	0	0	0	10	10	364	364	yes	yes	yes	NA	Logs experimental data	red
NA	NA	1	yes	#969696	no	10	NA	NA	legacy	NA	0	relative	1	n	10	10	365	0	0	365	0	0	0	0	0	365	365	365	0	8	365	0	11	11	365	10	0	0	0	10	10	365	365	yes	yes	yes	NA	Logs experimental data	green
NA	NA	1	yes	#969696	no	10	NA	NA	legacy	NA	0	relative	1	m	10	10	366	0	0	366	0	0	0	0	0	366	366	366	0	8	366	0	11	11	366	10	0	0	0	10	10	366	366	yes	yes	yes	NA	Logs experimental data	red
NA	NA	1	yes	#969696	no	10	NA	NA	legacy	NA	0	relative	1	m	10	10	367	0	0	367	0	0	0	0	0	367	367	367	0	8	367	0	11	11	367	10	0	0	0	10	10	367	367	yes	yes	yes	NA	Logs experimental data	green
NA	NA	1	yes	#969696	no	10	NA	NA	legacy	NA	0	relative	1	m	10	10	368	0	0	368	0	0	0	0	0	368	368	368	0	8	368	0	11	11	368	10	0	0	0	10	10	368	368	yes	yes	yes	NA	Logs experimental data	green
NA	NA	1	yes	#969696	no	10	NA	NA	legacy	NA	0	relative	1	n	10	10	369	0	0	369	0	0	0	0	0	369	369	369	0	8	369	0	11	11	369	10	0	0	0	10	10	369	369	yes	yes	yes	NA	Logs experimental data	green
NA	NA	1	yes	#969696	no	10	NA	NA	legacy	NA	0	relative	1	m	10	10	370	0	0	370	0	0	0	0	0	370	370	370	0	8	370	0	11	11	370	10	0	0	0	10	10	370	370	yes	yes	yes	NA	Logs experimental data	red
NA	NA	0.916666667	yes	#969696	no	10	NA	NA	legacy	NA	0	relative	0	m	10	10	371	0	0	371	0	0	0	0	0	371	371	371	0	8	371	0	11	11	371	10	0	0	0	10	10	371	371	yes	yes	yes	NA	Logs experimental data	blue
NA	NA	0.923076923	yes	#969696	no	10	NA	NA	legacy	NA	0	relative	1	n	10	10	372	0	0	372	0	0	0	0	0	372	372	372	0	8	372	0	11	11	372	10	0	0	0	10	10	372	372	yes	yes	yes	NA	Logs experimental data	green
NA	NA	0.928571429	yes	#969696	no	10	NA	NA	legacy	NA	0	relative	1	m	10	10	373	0	0	373	0	0	0	0	0	373	373	373	0	8	373	0	11	11	373	10	0	0	0	10	10	373	373	yes	yes	yes	NA	Logs experimental data	blue
NA	NA	0.933333333	yes	#969696	no	10	NA	NA	legacy	NA	0	relative	1	m	10	10	374	0	0	374	0	0	0	0	0	374	374	374	0	8	374	0	11	11	374	10	0	0	0	10	10	374	374	yes	yes	yes	NA	Logs experimental data	green
NA	NA	0.9375	yes	#969696	no	10	NA	NA	legacy	NA	0	relative	1	n	10	10	375	0	0	375	0	0	0	0	0	375	375	375	0	8	375	0	11	11	375	10	0	0	0	10	10	375	375	yes	yes	yes	NA	Logs experimental data	blue
NA	NA	0.941176471	yes	#969696	no	10	NA	NA	legacy	NA	0	relative	1	m	10	10	376	0	0	376	0	0	0	0	0	376	376	376	0	8	376	0	11	11	376	10	0	0	0	10	10	376	376	yes	yes	yes	NA	Logs experimental data	green
NA	NA	0.944444444	yes	#969696	no	10	NA	NA	legacy	NA	0	relative	1	m	10	10	377	0	0	377	0	0	0	0	0	377	377	377	0	8	377	0	11	11	377	10	0	0	0	10	10	377	377	yes	yes	yes	NA	Logs experimental data	blue
NA	NA	0.947368421	yes	#969696	no	10	NA	NA	legacy	NA	0	relative	1	m	10	10	378	0	0	378	0	0	0	0	0	378	378	378	0	8	378	0	11	11	378	10	0	0	0	10	10	378	378	yes	yes	yes	NA	Logs experimental data	green
NA	NA	0.95	yes	#969696	no	10	NA	NA	legacy	NA	0	relative	1	n	10	10	379	0	0	379	0	0	0	0	0	379	379	379	0	8	379	0	11	11	379	10	0	0	0	10	10	379	379	yes	yes	yes	NA	Logs experimental data	red
NA	NA	0.952380952	yes	#969696	no	10	NA	NA	legacy	NA	0	relative	1	m	10	10	380	0	0	380	0	0	0	0	0	380	380	380	0	8	380	0	11	11	380	10	0	0	0	10	10	380	380	yes	yes	yes	NA	Logs experimental data	red
NA	NA	0.954545455	yes	#969696	no	10	NA	NA	legacy	NA	0	relative	1	m	10	10	381	0	0	381	0	0	0	0	0	381	381	381	0	8	381	0	11	11	381	10	0	0	0	10	10	381	381	yes	yes	yes	NA	Logs experimental data	red
NA	NA	0.956521739	yes	#969696	no	10	NA	NA	legacy	NA	0	relative	1	m	10	10	382	0	0	382	0	0	0	0	0	382	382	382	0	8	382	0	11	11	382	10	0	0	0	10	10	382	382	yes	yes	yes	NA	Logs experimental data	green
NA	NA	0.958333333	yes	#969696	no	10	NA	NA	legacy	NA	0	relative	1	n	10	10	383	0	0	383	0	0	0	0	0	383	383	383	0	8	383	0	11	11	383	10	0	0	0	10	10	383	383	yes	yes	yes	NA	Logs experimental data	blue
NA	NA	0.96	yes	#969696	no	10	NA	NA	legacy	NA	0	relative	1	n	10	10	384	0	0	384	0	0	0	0	0	384	384	384	0	8	384	0	11	11	384	10	0	0	0	10	10	384	384	yes	yes	yes	NA	Logs experimental data	blue
NA	NA	0.961538462	yes	#969696	no	10	NA	NA	legacy	NA	0	relative	1	n	10	10	385	0	0	385	0	0	0	0	0	385	385	385	0	8	385	0	11	11	385	10	0	0	0	10	10	385	385	yes	yes	yes	NA	Logs experimental data	green
NA	NA	0.962962963	yes	#969696	no	10	NA	NA	legacy	NA	0	relative	1	n	10	10	386	0	0	386	0	0	0	0	0	386	386	386	0	8	386	0	11	11	386	10	0	0	0	10	10	386	386	yes	yes	yes	NA	Logs experimental data	blue
NA	NA	0.928571429	yes	#969696	no	10	NA	NA	legacy	NA	0	relative	0	m	10	10	387	0	0	387	0	0	0	0	0	387	387	387	0	8	387	0	11	11	387	10	0	0	0	10	10	387	387	yes	yes	yes	NA	Logs experimental data	blue
NA	NA	0.931034483	yes	#969696	no	10	NA	NA	legacy	NA	0	relative	1	n	10	10	388	0	0	388	0	0	0	0	0	388	388	388	0	8	388	0	11	11	388	10	0	0	0	10	10	388	388	yes	yes	yes	NA	Logs experimental data	green
NA	NA	0.933333333	yes	#969696	no	10	NA	NA	legacy	NA	0	relative	1	n	10	10	389	0	0	389	0	0	0	0	0	389	389	389	0	8	389	0	11	11	389	10	0	0	0	10	10	389	389	yes	yes	yes	NA	Logs experimental data	green
NA	NA	0.903225806	yes	#969696	no	10	NA	NA	legacy	NA	0	relative	0	m	10	10	390	0	0	390	0	0	0	0	0	390	390	390	0	8	390	0	11	11	390	10	0	0	0	10	10	390	390	yes	yes	yes	NA	Logs experimental data	blue
NA	NA	0.90625	yes	#969696	no	10	NA	NA	legacy	NA	0	relative	1	n	10	10	391	0	0	391	0	0	0	0	0	391	391	391	0	8	391	0	11	11	391	10	0	0	0	10	10	391	391	yes	yes	yes	NA	Logs experimental data	blue
NA	NA	0.909090909	yes	#969696	no	10	NA	NA	legacy	NA	0	relative	1	m	10	10	392	0	0	392	0	0	0	0	0	392	392	392	0	8	392	0	11	11	392	10	0	0	0	10	10	392	392	yes	yes	yes	NA	Logs experimental data	red
NA	NA	0.911764706	yes	#969696	no	10	NA	NA	legacy	NA	0	relative	1	m	10	10	393	0	0	393	0	0	0	0	0	393	393	393	0	8	393	0	11	11	393	10	0	0	0	10	10	393	393	yes	yes	yes	NA	Logs experimental data	blue
NA	NA	0.914285714	yes	#969696	no	10	NA	NA	legacy	NA	0	relative	1	n	10	10	394	0	0	394	0	0	0	0	0	394	394	394	0	8	394	0	11	11	394	10	0	0	0	10	10	394	394	yes	yes	yes	NA	Logs experimental data	blue
NA	NA	0.888888889	yes	#969696	no	10	NA	NA	legacy	NA	0	relative	0	n	10	10	395	0	0	395	0	0	0	0	0	395	395	395	0	8	395	0	11	11	395	10	0	0	0	10	10	395	395	yes	yes	yes	NA	Logs experimental data	green
NA	NA	1	yes	#969696	no	11	NA	NA	legacy	NA	0	relative	1	m	11	11	396	0	0	396	0	0	0	0	0	396	396	396	0	9	396	0	12	12	396	11	0	0	0	11	11	396	396	yes	yes	yes	NA	Logs experimental data	red
NA	NA	1	yes	#969696	no	11	NA	NA	legacy	NA	0	relative	1	n	11	11	397	0	0	397	0	0	0	0	0	397	397	397	0	9	397	0	12	12	397	11	0	0	0	11	11	397	397	yes	yes	yes	NA	Logs experimental data	red
NA	NA	1	yes	#969696	no	11	NA	NA	legacy	NA	0	relative	1	m	11	11	398	0	0	398	0	0	0	0	0	398	398	398	0	9	398	0	12	12	398	11	0	0	0	11	11	398	398	yes	yes	yes	NA	Logs experimental data	green
NA	NA	1	yes	#969696	no	11	NA	NA	legacy	NA	0	relative	1	n	11	11	399	0	0	399	0	0	0	0	0	399	399	399	0	9	399	0	12	12	399	11	0	0	0	11	11	399	399	yes	yes	yes	NA	Logs experimental data	red
NA	NA	1	yes	#969696	no	11	NA	NA	legacy	NA	0	relative	1	n	11	11	400	0	0	400	0	0	0	0	0	400	400	400	0	9	400	0	12	12	400	11	0	0	0	11	11	400	400	yes	yes	yes	NA	Logs experimental data	green
NA	NA	1	yes	#969696	no	11	NA	NA	legacy	NA	0	relative	1	m	11	11	401	0	0	401	0	0	0	0	0	401	401	401	0	9	401	0	12	12	401	11	0	0	0	11	11	401	401	yes	yes	yes	NA	Logs experimental data	red
NA	NA	1	yes	#969696	no	11	NA	NA	legacy	NA	0	relative	1	n	11	11	402	0	0	402	0	0	0	0	0	402	402	402	0	9	402	0	12	12	402	11	0	0	0	11	11	402	402	yes	yes	yes	NA	Logs experimental data	blue
NA	NA	1	yes	#969696	no	11	NA	NA	legacy	NA	0	relative	1	n	11	11	403	0	0	403	0	0	0	0	0	403	403	403	0	9	403	0	12	12	403	11	0	0	0	11	11	403	403	yes	yes	yes	NA	Logs experimental data	red
NA	NA	1	yes	#969696	no	11	NA	NA	legacy	NA	0	relative	1	m	11	11	404	0	0	404	0	0	0	0	0	404	404	404	0	9	404	0	12	12	404	11	0	0	0	11	11	404	404	yes	yes	yes	NA	Logs experimental data	green
NA	NA	1	yes	#969696	no	11	NA	NA	legacy	NA	0	relative	1	n	11	11	405	0	0	405	0	0	0	0	0	405	405	405	0	9	405	0	12	12	405	11	0	0	0	11	11	405	405	yes	yes	yes	NA	Logs experimental data	blue
NA	NA	1	yes	#969696	no	11	NA	NA	legacy	NA	0	relative	1	n	11	11	406	0	0	406	0	0	0	0	0	406	406	406	0	9	406	0	12	12	406	11	0	0	0	11	11	406	406	yes	yes	yes	NA	Logs experimental data	green
NA	NA	1	yes	#969696	no	11	NA	NA	legacy	NA	0	relative	1	n	11	11	407	0	0	407	0	0	0	0	0	407	407	407	0	9	407	0	12	12	407	11	0	0	0	11	11	407	407	yes	yes	yes	NA	Logs experimental data	blue
NA	NA	1	yes	#969696	no	11	NA	NA	legacy	NA	0	relative	1	m	11	11	408	0	0	408	0	0	0	0	0	408	408	408	0	9	408	0	12	12	408	11	0	0	0	11	11	408	408	yes	yes	yes	NA	Logs experimental data	green
NA	NA	1	yes	#969696	no	11	NA	NA	legacy	NA	0	relative	1	m	11	11	409	0	0	409	0	0	0	0	0	409	409	409	0	9	409	0	12	12	409	11	0	0	0	11	11	409	409	yes	yes	yes	NA	Logs experimental data	red
NA	NA	1	yes	#969696	no	11	NA	NA	legacy	NA	0	relative	1	n	11	11	410	0	0	410	0	0	0	0	0	410	410	410	0	9	410	0	12	12	410	11	0	0	0	11	11	410	410	yes	yes	yes	NA	Logs experimental data	blue
NA	NA	1	yes	#969696	no	11	NA	NA	legacy	NA	0	relative	1	n	11	11	411	0	0	411	0	0	0	0	0	411	411	411	0	9	411	0	12	12	411	11	0	0	0	11	11	411	411	yes	yes	yes	NA	Logs experimental data	green
NA	NA	0.941176471	yes	#969696	no	11	NA	NA	legacy	NA	0	relative	0	m	11	11	412	0	0	412	0	0	0	0	0	412	412	412	0	9	412	0	12	12	412	11	0	0	0	11	11	412	412	yes	yes	yes	NA	Logs experimental data	green
NA	NA	0.944444444	yes	#969696	no	11	NA	NA	legacy	NA	0	relative	1	n	11	11	413	0	0	413	0	0	0	0	0	413	413	413	0	9	413	0	12	12	413	11	0	0	0	11	11	413	413	yes	yes	yes	NA	Logs experimental data	blue
NA	NA	0.947368421	yes	#969696	no	11	NA	NA	legacy	NA	0	relative	1	n	11	11	414	0	0	414	0	0	0	0	0	414	414	414	0	9	414	0	12	12	414	11	0	0	0	11	11	414	414	yes	yes	yes	NA	Logs experimental data	blue
NA	NA	0.95	yes	#969696	no	11	NA	NA	legacy	NA	0	relative	1	m	11	11	415	0	0	415	0	0	0	0	0	415	415	415	0	9	415	0	12	12	415	11	0	0	0	11	11	415	415	yes	yes	yes	NA	Logs experimental data	green
NA	NA	0.952380952	yes	#969696	no	11	NA	NA	legacy	NA	0	relative	1	m	11	11	416	0	0	416	0	0	0	0	0	416	416	416	0	9	416	0	12	12	416	11	0	0	0	11	11	416	416	yes	yes	yes	NA	Logs experimental data	red
NA	NA	0.954545455	yes	#969696	no	11	NA	NA	legacy	NA	0	relative	1	m	11	11	417	0	0	417	0	0	0	0	0	417	417	417	0	9	417	0	12	12	417	11	0	0	0	11	11	417	417	yes	yes	yes	NA	Logs experimental data	red
NA	NA	0.956521739	yes	#969696	no	11	NA	NA	legacy	NA	0	relative	1	m	11	11	418	0	0	418	0	0	0	0	0	418	418	418	0	9	418	0	12	12	418	11	0	0	0	11	11	418	418	yes	yes	yes	NA	Logs experimental data	red
NA	NA	0.958333333	yes	#969696	no	11	NA	NA	legacy	NA	0	relative	1	m	11	11	419	0	0	419	0	0	0	0	0	419	419	419	0	9	419	0	12	12	419	11	0	0	0	11	11	419	419	yes	yes	yes	NA	Logs experimental data	green
NA	NA	0.96	yes	#969696	no	11	NA	NA	legacy	NA	0	relative	1	m	11	11	420	0	0	420	0	0	0	0	0	420	420	420	0	9	420	0	12	12	420	11	0	0	0	11	11	420	420	yes	yes	yes	NA	Logs experimental data	red
NA	NA	0.961538462	yes	#969696	no	11	NA	NA	legacy	NA	0	relative	1	n	11	11	421	0	0	421	0	0	0	0	0	421	421	421	0	9	421	0	12	12	421	11	0	0	0	11	11	421	421	yes	no	yes	NA	Logs experimental data	blue
NA	NA	0.962962963	yes	#969696	no	11	NA	NA	legacy	NA	0	relative	1	m	11	11	422	0	0	422	0	0	0	0	0	422	422	422	0	9	422	0	12	12	422	11	0	0	0	11	11	422	422	yes	yes	yes	NA	Logs experimental data	green
NA	NA	0.964285714	yes	#969696	no	11	NA	NA	legacy	NA	0	relative	1	m	11	11	423	0	0	423	0	0	0	0	0	423	423	423	0	9	423	0	12	12	423	11	0	0	0	11	11	423	423	yes	yes	yes	NA	Logs experimental data	blue
NA	NA	0.931034483	yes	#969696	no	11	NA	NA	legacy	NA	0	relative	0	m	11	11	424	0	0	424	0	0	0	0	0	424	424	424	0	9	424	0	12	12	424	11	0	0	0	11	11	424	424	yes	yes	yes	NA	Logs experimental data	red
NA	NA	0.9	yes	#969696	no	11	NA	NA	legacy	NA	0	relative	0	m	11	11	425	0	0	425	0	0	0	0	0	425	425	425	0	9	425	0	12	12	425	11	0	0	0	11	11	425	425	yes	yes	yes	NA	Logs experimental data	green
NA	NA	0.903225806	yes	#969696	no	11	NA	NA	legacy	NA	0	relative	1	n	11	11	426	0	0	426	0	0	0	0	0	426	426	426	0	9	426	0	12	12	426	11	0	0	0	11	11	426	426	yes	yes	yes	NA	Logs experimental data	blue
NA	NA	0.90625	yes	#969696	no	11	NA	NA	legacy	NA	0	relative	1	m	11	11	427	0	0	427	0	0	0	0	0	427	427	427	0	9	427	0	12	12	427	11	0	0	0	11	11	427	427	yes	yes	yes	NA	Logs experimental data	red
NA	NA	0.878787879	yes	#969696	no	11	NA	NA	legacy	NA	0	relative	0	m	11	11	428	0	0	428	0	0	0	0	0	428	428	428	0	9	428	0	12	12	428	11	0	0	0	11	11	428	428	yes	yes	yes	NA	Logs experimental data	green
NA	NA	0.882352941	yes	#969696	no	11	NA	NA	legacy	NA	0	relative	1	m	11	11	429	0	0	429	0	0	0	0	0	429	429	429	0	9	429	0	12	12	429	11	0	0	0	11	11	429	429	yes	yes	yes	NA	Logs experimental data	red
NA	NA	0.885714286	yes	#969696	no	11	NA	NA	legacy	NA	0	relative	1	n	11	11	430	0	0	430	0	0	0	0	0	430	430	430	0	9	430	0	12	12	430	11	0	0	0	11	11	430	430	yes	yes	yes	NA	Logs experimental data	red
NA	NA	0.888888889	yes	#969696	no	11	NA	NA	legacy	NA	0	relative	1	m	11	11	431	0	0	431	0	0	0	0	0	431	431	431	0	9	431	0	12	12	431	11	0	0	0	11	11	431	431	yes	no	yes	NA	Logs experimental data	green
NA	NA	1	yes	#969696	no	12	NA	NA	legacy	NA	0	relative	1	m	12	12	432	0	0	432	0	0	0	0	0	432	432	432	0	10	432	0	13	13	432	12	0	0	0	12	12	432	432	yes	yes	yes	NA	Logs experimental data	blue
NA	NA	1	yes	#969696	no	12	NA	NA	legacy	NA	0	relative	1	m	12	12	433	0	0	433	0	0	0	0	0	433	433	433	0	10	433	0	13	13	433	12	0	0	0	12	12	433	433	yes	yes	yes	NA	Logs experimental data	blue
NA	NA	1	yes	#969696	no	12	NA	NA	legacy	NA	0	relative	1	n	12	12	434	0	0	434	0	0	0	0	0	434	434	434	0	10	434	0	13	13	434	12	0	0	0	12	12	434	434	yes	yes	yes	NA	Logs experimental data	green
NA	NA	1	yes	#969696	no	12	NA	NA	legacy	NA	0	relative	1	n	12	12	435	0	0	435	0	0	0	0	0	435	435	435	0	10	435	0	13	13	435	12	0	0	0	12	12	435	435	yes	yes	yes	NA	Logs experimental data	green
NA	NA	1	yes	#969696	no	12	NA	NA	legacy	NA	0	relative	1	m	12	12	436	0	0	436	0	0	0	0	0	436	436	436	0	10	436	0	13	13	436	12	0	0	0	12	12	436	436	yes	yes	yes	NA	Logs experimental data	green
NA	NA	1	yes	#969696	no	12	NA	NA	legacy	NA	0	relative	1	n	12	12	437	0	0	437	0	0	0	0	0	437	437	437	0	10	437	0	13	13	437	12	0	0	0	12	12	437	437	yes	yes	yes	NA	Logs experimental data	red
NA	NA	1	yes	#969696	no	12	NA	NA	legacy	NA	0	relative	1	n	12	12	438	0	0	438	0	0	0	0	0	438	438	438	0	10	438	0	13	13	438	12	0	0	0	12	12	438	438	yes	yes	yes	NA	Logs experimental data	red
NA	NA	1	yes	#969696	no	12	NA	NA	legacy	NA	0	relative	1	m	12	12	439	0	0	439	0	0	0	0	0	439	439	439	0	10	439	0	13	13	439	12	0	0	0	12	12	439	439	yes	yes	yes	NA	Logs experimental data	red
NA	NA	1	yes	#969696	no	12	NA	NA	legacy	NA	0	relative	1	m	12	12	440	0	0	440	0	0	0	0	0	440	440	440	0	10	440	0	13	13	440	12	0	0	0	12	12	440	440	yes	yes	yes	NA	Logs experimental data	green
NA	NA	1	yes	#969696	no	12	NA	NA	legacy	NA	0	relative	1	m	12	12	441	0	0	441	0	0	0	0	0	441	441	441	0	10	441	0	13	13	441	12	0	0	0	12	12	441	441	yes	yes	yes	NA	Logs experimental data	blue
NA	NA	1	yes	#969696	no	12	NA	NA	legacy	NA	0	relative	1	m	12	12	442	0	0	442	0	0	0	0	0	442	442	442	0	10	442	0	13	13	442	12	0	0	0	12	12	442	442	yes	yes	yes	NA	Logs experimental data	blue
NA	NA	1	yes	#969696	no	12	NA	NA	legacy	NA	0	relative	1	m	12	12	443	0	0	443	0	0	0	0	0	443	443	443	0	10	443	0	13	13	443	12	0	0	0	12	12	443	443	yes	yes	yes	NA	Logs experimental data	blue
NA	NA	1	yes	#969696	no	12	NA	NA	legacy	NA	0	relative	1	m	12	12	444	0	0	444	0	0	0	0	0	444	444	444	0	10	444	0	13	13	444	12	0	0	0	12	12	444	444	yes	yes	yes	NA	Logs experimental data	red
NA	NA	1	yes	#969696	no	12	NA	NA	legacy	NA	0	relative	1	m	12	12	445	0	0	445	0	0	0	0	0	445	445	445	0	10	445	0	13	13	445	12	0	0	0	12	12	445	445	yes	yes	yes	NA	Logs experimental data	blue
NA	NA	1	yes	#969696	no	12	NA	NA	legacy	NA	0	relative	1	m	12	12	446	0	0	446	0	0	0	0	0	446	446	446	0	10	446	0	13	13	446	12	0	0	0	12	12	446	446	yes	yes	yes	NA	Logs experimental data	red
NA	NA	1	yes	#969696	no	12	NA	NA	legacy	NA	0	relative	1	n	12	12	447	0	0	447	0	0	0	0	0	447	447	447	0	10	447	0	13	13	447	12	0	0	0	12	12	447	447	yes	yes	yes	NA	Logs experimental data	red
NA	NA	1	yes	#969696	no	12	NA	NA	legacy	NA	0	relative	1	m	12	12	448	0	0	448	0	0	0	0	0	448	448	448	0	10	448	0	13	13	448	12	0	0	0	12	12	448	448	yes	yes	yes	NA	Logs experimental data	red
NA	NA	0.944444444	yes	#969696	no	12	NA	NA	legacy	NA	0	relative	0	m	12	12	449	0	0	449	0	0	0	0	0	449	449	449	0	10	449	0	13	13	449	12	0	0	0	12	12	449	449	yes	yes	yes	NA	Logs experimental data	blue
NA	NA	0.947368421	yes	#969696	no	12	NA	NA	legacy	NA	0	relative	1	n	12	12	450	0	0	450	0	0	0	0	0	450	450	450	0	10	450	0	13	13	450	12	0	0	0	12	12	450	450	yes	yes	yes	NA	Logs experimental data	red
NA	NA	0.95	yes	#969696	no	12	NA	NA	legacy	NA	0	relative	1	m	12	12	451	0	0	451	0	0	0	0	0	451	451	451	0	10	451	0	13	13	451	12	0	0	0	12	12	451	451	yes	yes	yes	NA	Logs experimental data	blue
NA	NA	0.952380952	yes	#969696	no	12	NA	NA	legacy	NA	0	relative	1	m	12	12	452	0	0	452	0	0	0	0	0	452	452	452	0	10	452	0	13	13	452	12	0	0	0	12	12	452	452	yes	yes	yes	NA	Logs experimental data	green
NA	NA	0.954545455	yes	#969696	no	12	NA	NA	legacy	NA	0	relative	1	m	12	12	453	0	0	453	0	0	0	0	0	453	453	453	0	10	453	0	13	13	453	12	0	0	0	12	12	453	453	yes	yes	yes	NA	Logs experimental data	blue
NA	NA	0.956521739	yes	#969696	no	12	NA	NA	legacy	NA	0	relative	1	n	12	12	454	0	0	454	0	0	0	0	0	454	454	454	0	10	454	0	13	13	454	12	0	0	0	12	12	454	454	yes	yes	yes	NA	Logs experimental data	blue
NA	NA	0.916666667	yes	#969696	no	12	NA	NA	legacy	NA	0	relative	0	m	12	12	455	0	0	455	0	0	0	0	0	455	455	455	0	10	455	0	13	13	455	12	0	0	0	12	12	455	455	yes	yes	yes	NA	Logs experimental data	blue
NA	NA	0.92	yes	#969696	no	12	NA	NA	legacy	NA	0	relative	1	m	12	12	456	0	0	456	0	0	0	0	0	456	456	456	0	10	456	0	13	13	456	12	0	0	0	12	12	456	456	yes	yes	yes	NA	Logs experimental data	red
NA	NA	0.923076923	yes	#969696	no	12	NA	NA	legacy	NA	0	relative	1	m	12	12	457	0	0	457	0	0	0	0	0	457	457	457	0	10	457	0	13	13	457	12	0	0	0	12	12	457	457	yes	yes	yes	NA	Logs experimental data	red
NA	NA	0.888888889	yes	#969696	no	12	NA	NA	legacy	NA	0	relative	0	m	12	12	458	0	0	458	0	0	0	0	0	458	458	458	0	10	458	0	13	13	458	12	0	0	0	12	12	458	458	yes	yes	yes	NA	Logs experimental data	green
NA	NA	0.892857143	yes	#969696	no	12	NA	NA	legacy	NA	0	relative	1	n	12	12	459	0	0	459	0	0	0	0	0	459	459	459	0	10	459	0	13	13	459	12	0	0	0	12	12	459	459	yes	yes	yes	NA	Logs experimental data	green
NA	NA	0.896551724	yes	#969696	no	12	NA	NA	legacy	NA	0	relative	1	n	12	12	460	0	0	460	0	0	0	0	0	460	460	460	0	10	460	0	13	13	460	12	0	0	0	12	12	460	460	yes	yes	yes	NA	Logs experimental data	green
NA	NA	0.9	yes	#969696	no	12	NA	NA	legacy	NA	0	relative	1	m	12	12	461	0	0	461	0	0	0	0	0	461	461	461	0	10	461	0	13	13	461	12	0	0	0	12	12	461	461	yes	yes	yes	NA	Logs experimental data	green
NA	NA	0.903225806	yes	#969696	no	12	NA	NA	legacy	NA	0	relative	1	m	12	12	462	0	0	462	0	0	0	0	0	462	462	462	0	10	462	0	13	13	462	12	0	0	0	12	12	462	462	yes	yes	yes	NA	Logs experimental data	blue
NA	NA	0.90625	yes	#969696	no	12	NA	NA	legacy	NA	0	relative	1	n	12	12	463	0	0	463	0	0	0	0	0	463	463	463	0	10	463	0	13	13	463	12	0	0	0	12	12	463	463	yes	yes	yes	NA	Logs experimental data	red
NA	NA	0.909090909	yes	#969696	no	12	NA	NA	legacy	NA	0	relative	1	m	12	12	464	0	0	464	0	0	0	0	0	464	464	464	0	10	464	0	13	13	464	12	0	0	0	12	12	464	464	yes	yes	yes	NA	Logs experimental data	red
NA	NA	0.911764706	yes	#969696	no	12	NA	NA	legacy	NA	0	relative	1	m	12	12	465	0	0	465	0	0	0	0	0	465	465	465	0	10	465	0	13	13	465	12	0	0	0	12	12	465	465	yes	yes	yes	NA	Logs experimental data	green
NA	NA	0.914285714	yes	#969696	no	12	NA	NA	legacy	NA	0	relative	1	n	12	12	466	0	0	466	0	0	0	0	0	466	466	466	0	10	466	0	13	13	466	12	0	0	0	12	12	466	466	yes	yes	yes	NA	Logs experimental data	blue
NA	NA	0.916666667	yes	#969696	no	12	NA	NA	legacy	NA	0	relative	1	m	12	12	467	0	0	467	0	0	0	0	0	467	467	467	0	10	467	0	13	13	467	12	0	0	0	12	12	467	467	yes	yes	yes	NA	Logs experimental data	green
NA	NA	1	yes	#969696	no	0	NA	NA	legacy	NA	0	relative	1	n	0	0	0	0	0	0	0	0	0	0	0	0	0	0	NA	NA	0	0	1	1	0	0	0	0	0	0	0	0	0	yes	no	yes	NA	Logs experimental data	blue
NA	NA	1	yes	#969696	no	0	NA	NA	legacy	NA	0	relative	1	m	0	0	1	0	0	1	0	0	0	0	0	1	1	1	NA	NA	1	0	1	1	1	0	0	0	0	0	0	1	1	yes	no	yes	NA	Logs experimental data	blue
NA	NA	1	yes	#969696	no	0	NA	NA	legacy	NA	0	relative	1	m	0	0	2	0	0	2	0	0	0	0	0	2	2	2	NA	NA	2	0	1	1	2	0	0	0	0	0	0	2	2	yes	yes	yes	NA	Logs experimental data	green
NA	NA	0.75	yes	#969696	no	0	NA	NA	legacy	NA	0	relative	0	n	0	0	3	0	0	3	0	0	0	0	0	3	3	3	NA	NA	3	0	1	1	3	0	0	0	0	0	0	3	3	yes	yes	yes	NA	Logs experimental data	green
NA	NA	0.8	yes	#969696	no	0	NA	NA	legacy	NA	0	relative	1	n	0	0	4	0	0	4	0	0	0	0	0	4	4	4	NA	NA	4	0	1	1	4	0	0	0	0	0	0	4	4	yes	yes	yes	NA	Logs experimental data	red
NA	NA	0.833333333	yes	#969696	no	0	NA	NA	legacy	NA	0	relative	1	n	0	0	5	0	0	5	0	0	0	0	0	5	5	5	NA	NA	5	0	1	1	5	0	0	0	0	0	0	5	5	yes	yes	yes	NA	Logs experimental data	blue
NA	NA	0.857142857	yes	#969696	no	0	NA	NA	legacy	NA	0	relative	1	n	0	0	6	0	0	6	0	0	0	0	0	6	6	6	NA	NA	6	0	1	1	6	0	0	0	0	0	0	6	6	yes	yes	yes	NA	Logs experimental data	red
NA	NA	0.75	yes	#969696	no	0	NA	NA	legacy	NA	0	relative	0	m	0	0	7	0	0	7	0	0	0	0	0	7	7	7	NA	NA	7	0	1	1	7	0	0	0	0	0	0	7	7	yes	no	yes	NA	Logs experimental data	blue
NA	NA	0.777777778	yes	#969696	no	0	NA	NA	legacy	NA	0	relative	1	n	0	0	8	0	0	8	0	0	0	0	0	8	8	8	NA	NA	8	0	1	1	8	0	0	0	0	0	0	8	8	yes	yes	yes	NA	Logs experimental data	blue
NA	NA	0.8	yes	#969696	no	0	NA	NA	legacy	NA	0	relative	1	n	0	0	9	0	0	9	0	0	0	0	0	9	9	9	NA	NA	9	0	1	1	9	0	0	0	0	0	0	9	9	yes	yes	yes	NA	Logs experimental data	blue
NA	NA	0.818181818	yes	#969696	no	0	NA	NA	legacy	NA	0	relative	1	m	0	0	10	0	0	10	0	0	0	0	0	10	10	10	NA	NA	10	0	1	1	10	0	0	0	0	0	0	10	10	yes	yes	yes	NA	Logs experimental data	blue
NA	NA	0.75	yes	#969696	no	0	NA	NA	legacy	NA	0	relative	0	m	0	0	11	0	0	11	0	0	0	0	0	11	11	11	NA	NA	11	0	1	1	11	0	0	0	0	0	0	11	11	yes	yes	yes	NA	Logs experimental data	green
NA	NA	0.769230769	yes	#969696	no	0	NA	NA	legacy	NA	0	relative	1	n	0	0	12	0	0	12	0	0	0	0	0	12	12	12	NA	NA	12	0	1	1	12	0	0	0	0	0	0	12	12	yes	no	yes	NA	Logs experimental data	red
NA	NA	0.714285714	yes	#969696	no	0	NA	NA	legacy	NA	0	relative	0	m	0	0	13	0	0	13	0	0	0	0	0	13	13	13	NA	NA	13	0	1	1	13	0	0	0	0	0	0	13	13	yes	no	yes	NA	Logs experimental data	red
NA	NA	0.733333333	yes	#969696	no	0	NA	NA	legacy	NA	0	relative	1	n	0	0	14	0	0	14	0	0	0	0	0	14	14	14	NA	NA	14	0	1	1	14	0	0	0	0	0	0	14	14	yes	yes	yes	NA	Logs experimental data	green
NA	NA	0.6875	yes	#969696	no	0	NA	NA	legacy	NA	0	relative	0	m	0	0	15	0	0	15	0	0	0	0	0	15	15	15	NA	NA	15	0	1	1	15	0	0	0	0	0	0	15	15	yes	yes	yes	NA	Logs experimental data	red
NA	NA	0.647058824	yes	#969696	no	0	NA	NA	legacy	NA	0	relative	0	m	0	0	16	0	0	16	0	0	0	0	0	16	16	16	NA	NA	16	0	1	1	16	0	0	0	0	0	0	16	16	yes	yes	yes	NA	Logs experimental data	red
NA	NA	0.666666667	yes	#969696	no	0	NA	NA	legacy	NA	0	relative	1	m	0	0	17	0	0	17	0	0	0	0	0	17	17	17	NA	NA	17	0	1	1	17	0	0	0	0	0	0	17	17	yes	yes	yes	NA	Logs experimental data	red
NA	NA	0.631578947	yes	#969696	no	0	NA	NA	legacy	NA	0	relative	0	m	0	0	18	0	0	18	0	0	0	0	0	18	18	18	NA	NA	18	0	1	1	18	0	0	0	0	0	0	18	18	yes	yes	yes	NA	Logs experimental data	green
NA	NA	0.6	yes	#969696	no	0	NA	NA	legacy	NA	0	relative	0	m	0	0	19	0	0	19	0	0	0	0	0	19	19	19	NA	NA	19	0	1	1	19	0	0	0	0	0	0	19	19	yes	yes	yes	NA	Logs experimental data	green
NA	NA	0.571428571	yes	#969696	no	0	NA	NA	legacy	NA	0	relative	0	m	0	0	20	0	0	20	0	0	0	0	0	20	20	20	NA	NA	20	0	1	1	20	0	0	0	0	0	0	20	20	yes	no	yes	NA	Logs experimental data	green
NA	NA	0.590909091	yes	#969696	no	0	NA	NA	legacy	NA	0	relative	1	n	0	0	21	0	0	21	0	0	0	0	0	21	21	21	NA	NA	21	0	1	1	21	0	0	0	0	0	0	21	21	yes	yes	yes	NA	Logs experimental data	blue
NA	NA	0.608695652	yes	#969696	no	0	NA	NA	legacy	NA	0	relative	1	n	0	0	22	0	0	22	0	0	0	0	0	22	22	22	NA	NA	22	0	1	1	22	0	0	0	0	0	0	22	22	yes	yes	yes	NA	Logs experimental data	green
NA	NA	0.625	yes	#969696	no	0	NA	NA	legacy	NA	0	relative	1	m	0	0	23	0	0	23	0	0	0	0	0	23	23	23	NA	NA	23	0	1	1	23	0	0	0	0	0	0	23	23	yes	yes	yes	NA	Logs experimental data	blue
NA	NA	0.64	yes	#969696	no	0	NA	NA	legacy	NA	0	relative	1	n	0	0	24	0	0	24	0	0	0	0	0	24	24	24	NA	NA	24	0	1	1	24	0	0	0	0	0	0	24	24	yes	yes	yes	NA	Logs experimental data	blue
NA	NA	0.615384615	yes	#969696	no	0	NA	NA	legacy	NA	0	relative	0	m	0	0	25	0	0	25	0	0	0	0	0	25	25	25	NA	NA	25	0	1	1	25	0	0	0	0	0	0	25	25	yes	yes	yes	NA	Logs experimental data	blue
NA	NA	0.592592593	yes	#969696	no	0	NA	NA	legacy	NA	0	relative	0	m	0	0	26	0	0	26	0	0	0	0	0	26	26	26	NA	NA	26	0	1	1	26	0	0	0	0	0	0	26	26	yes	yes	yes	NA	Logs experimental data	green
NA	NA	0.607142857	yes	#969696	no	0	NA	NA	legacy	NA	0	relative	1	n	0	0	27	0	0	27	0	0	0	0	0	27	27	27	NA	NA	27	0	1	1	27	0	0	0	0	0	0	27	27	yes	yes	yes	NA	Logs experimental data	blue
NA	NA	0.620689655	yes	#969696	no	0	NA	NA	legacy	NA	0	relative	1	n	0	0	28	0	0	28	0	0	0	0	0	28	28	28	NA	NA	28	0	1	1	28	0	0	0	0	0	0	28	28	yes	yes	yes	NA	Logs experimental data	green
NA	NA	0.633333333	yes	#969696	no	0	NA	NA	legacy	NA	0	relative	1	m	0	0	29	0	0	29	0	0	0	0	0	29	29	29	NA	NA	29	0	1	1	29	0	0	0	0	0	0	29	29	yes	yes	yes	NA	Logs experimental data	blue
NA	NA	0.64516129	yes	#969696	no	0	NA	NA	legacy	NA	0	relative	1	n	0	0	30	0	0	30	0	0	0	0	0	30	30	30	NA	NA	30	0	1	1	30	0	0	0	0	0	0	30	30	yes	yes	yes	NA	Logs experimental data	green
NA	NA	0.65625	yes	#969696	no	0	NA	NA	legacy	NA	0	relative	1	n	0	0	31	0	0	31	0	0	0	0	0	31	31	31	NA	NA	31	0	1	1	31	0	0	0	0	0	0	31	31	yes	yes	yes	NA	Logs experimental data	red
NA	NA	0.666666667	yes	#969696	no	0	NA	NA	legacy	NA	0	relative	1	m	0	0	32	0	0	32	0	0	0	0	0	32	32	32	NA	NA	32	0	1	1	32	0	0	0	0	0	0	32	32	yes	yes	yes	NA	Logs experimental data	blue
NA	NA	0.676470588	yes	#969696	no	0	NA	NA	legacy	NA	0	relative	1	n	0	0	33	0	0	33	0	0	0	0	0	33	33	33	NA	NA	33	0	1	1	33	0	0	0	0	0	0	33	33	yes	yes	yes	NA	Logs experimental data	red
NA	NA	0.685714286	yes	#969696	no	0	NA	NA	legacy	NA	0	relative	1	n	0	0	34	0	0	34	0	0	0	0	0	34	34	34	NA	NA	34	0	1	1	34	0	0	0	0	0	0	34	34	yes	yes	yes	NA	Logs experimental data	blue
NA	NA	0.694444444	yes	#969696	no	0	NA	NA	legacy	NA	0	relative	1	m	0	0	35	0	0	35	0	0	0	0	0	35	35	35	NA	NA	35	0	1	1	35	0	0	0	0	0	0	35	35	yes	yes	yes	NA	Logs experimental data	red
NA	NA	0	yes	#969696	no	1	NA	NA	legacy	NA	0	relative	0	m	1	1	36	0	0	36	0	0	0	0	0	36	36	36	0	NA	36	0	2	2	36	1	0	0	0	1	1	36	36	yes	yes	yes	NA	Logs experimental data	red
NA	NA	0.5	yes	#969696	no	1	NA	NA	legacy	NA	0	relative	1	n	1	1	37	0	0	37	0	0	0	0	0	37	37	37	0	NA	37	0	2	2	37	1	0	0	0	1	1	37	37	yes	yes	yes	NA	Logs experimental data	green
NA	NA	0.666666667	yes	#969696	no	1	NA	NA	legacy	NA	0	relative	1	m	1	1	38	0	0	38	0	0	0	0	0	38	38	38	0	NA	38	0	2	2	38	1	0	0	0	1	1	38	38	yes	yes	yes	NA	Logs experimental data	green
NA	NA	0.75	yes	#969696	no	1	NA	NA	legacy	NA	0	relative	1	m	1	1	39	0	0	39	0	0	0	0	0	39	39	39	0	NA	39	0	2	2	39	1	0	0	0	1	1	39	39	yes	yes	yes	NA	Logs experimental data	red
NA	NA	0.8	yes	#969696	no	1	NA	NA	legacy	NA	0	relative	1	n	1	1	40	0	0	40	0	0	0	0	0	40	40	40	0	NA	40	0	2	2	40	1	0	0	0	1	1	40	40	yes	yes	yes	NA	Logs experimental data	green
NA	NA	0.833333333	yes	#969696	no	1	NA	NA	legacy	NA	0	relative	1	n	1	1	41	0	0	41	0	0	0	0	0	41	41	41	0	NA	41	0	2	2	41	1	0	0	0	1	1	41	41	yes	yes	yes	NA	Logs experimental data	blue
NA	NA	0.714285714	yes	#969696	no	1	NA	NA	legacy	NA	0	relative	0	n	1	1	42	0	0	42	0	0	0	0	0	42	42	42	0	NA	42	0	2	2	42	1	0	0	0	1	1	42	42	yes	yes	yes	NA	Logs experimental data	red
NA	NA	0.625	yes	#969696	no	1	NA	NA	legacy	NA	0	relative	0	m	1	1	43	0	0	43	0	0	0	0	0	43	43	43	0	NA	43	0	2	2	43	1	0	0	0	1	1	43	43	yes	yes	yes	NA	Logs experimental data	red
NA	NA	0.666666667	yes	#969696	no	1	NA	NA	legacy	NA	0	relative	1	n	1	1	44	0	0	44	0	0	0	0	0	44	44	44	0	NA	44	0	2	2	44	1	0	0	0	1	1	44	44	yes	yes	yes	NA	Logs experimental data	green
NA	NA	0.7	yes	#969696	no	1	NA	NA	legacy	NA	0	relative	1	n	1	1	45	0	0	45	0	0	0	0	0	45	45	45	0	NA	45	0	2	2	45	1	0	0	0	1	1	45	45	yes	yes	yes	NA	Logs experimental data	blue
NA	NA	0.636363636	yes	#969696	no	1	NA	NA	legacy	NA	0	relative	0	m	1	1	46	0	0	46	0	0	0	0	0	46	46	46	0	NA	46	0	2	2	46	1	0	0	0	1	1	46	46	yes	no	yes	NA	Logs experimental data	green
NA	NA	0.666666667	yes	#969696	no	1	NA	NA	legacy	NA	0	relative	1	n	1	1	47	0	0	47	0	0	0	0	0	47	47	47	0	NA	47	0	2	2	47	1	0	0	0	1	1	47	47	yes	yes	yes	NA	Logs experimental data	green
NA	NA	0.692307692	yes	#969696	no	1	NA	NA	legacy	NA	0	relative	1	m	1	1	48	0	0	48	0	0	0	0	0	48	48	48	0	NA	48	0	2	2	48	1	0	0	0	1	1	48	48	yes	yes	yes	NA	Logs experimental data	blue
NA	NA	0.642857143	yes	#969696	no	1	NA	NA	legacy	NA	0	relative	0	m	1	1	49	0	0	49	0	0	0	0	0	49	49	49	0	NA	49	0	2	2	49	1	0	0	0	1	1	49	49	yes	yes	yes	NA	Logs experimental data	green
NA	NA	0.666666667	yes	#969696	no	1	NA	NA	legacy	NA	0	relative	1	m	1	1	50	0	0	50	0	0	0	0	0	50	50	50	0	NA	50	0	2	2	50	1	0	0	0	1	1	50	50	yes	no	yes	NA	Logs experimental data	blue
NA	NA	0.6875	yes	#969696	no	1	NA	NA	legacy	NA	0	relative	1	n	1	1	51	0	0	51	0	0	0	0	0	51	51	51	0	NA	51	0	2	2	51	1	0	0	0	1	1	51	51	yes	yes	yes	NA	Logs experimental data	blue
NA	NA	0.705882353	yes	#969696	no	1	NA	NA	legacy	NA	0	relative	1	m	1	1	52	0	0	52	0	0	0	0	0	52	52	52	0	NA	52	0	2	2	52	1	0	0	0	1	1	52	52	yes	yes	yes	NA	Logs experimental data	red
NA	NA	0.722222222	yes	#969696	no	1	NA	NA	legacy	NA	0	relative	1	m	1	1	53	0	0	53	0	0	0	0	0	53	53	53	0	NA	53	0	2	2	53	1	0	0	0	1	1	53	53	yes	yes	yes	NA	Logs experimental data	blue
NA	NA	0.736842105	yes	#969696	no	1	NA	NA	legacy	NA	0	relative	1	n	1	1	54	0	0	54	0	0	0	0	0	54	54	54	0	NA	54	0	2	2	54	1	0	0	0	1	1	54	54	yes	yes	yes	NA	Logs experimental data	red
NA	NA	0.75	yes	#969696	no	1	NA	NA	legacy	NA	0	relative	1	n	1	1	55	0	0	55	0	0	0	0	0	55	55	55	0	NA	55	0	2	2	55	1	0	0	0	1	1	55	55	yes	yes	yes	NA	Logs experimental data	green
NA	NA	0.761904762	yes	#969696	no	1	NA	NA	legacy	NA	0	relative	1	n	1	1	56	0	0	56	0	0	0	0	0	56	56	56	0	NA	56	0	2	2	56	1	0	0	0	1	1	56	56	yes	yes	yes	NA	Logs experimental data	red
NA	NA	0.772727273	yes	#969696	no	1	NA	NA	legacy	NA	0	relative	1	m	1	1	57	0	0	57	0	0	0	0	0	57	57	57	0	NA	57	0	2	2	57	1	0	0	0	1	1	57	57	yes	yes	yes	NA	Logs experimental data	blue
NA	NA	0.782608696	yes	#969696	no	1	NA	NA	legacy	NA	0	relative	1	n	1	1	58	0	0	58	0	0	0	0	0	58	58	58	0	NA	58	0	2	2	58	1	0	0	0	1	1	58	58	yes	yes	yes	NA	Logs experimental data	green
NA	NA	0.75	yes	#969696	no	1	NA	NA	legacy	NA	0	relative	0	m	1	1	59	0	0	59	0	0	0	0	0	59	59	59	0	NA	59	0	2	2	59	1	0	0	0	1	1	59	59	yes	yes	yes	NA	Logs experimental data	red
NA	NA	0.76	yes	#969696	no	1	NA	NA	legacy	NA	0	relative	1	m	1	1	60	0	0	60	0	0	0	0	0	60	60	60	0	NA	60	0	2	2	60	1	0	0	0	1	1	60	60	yes	yes	yes	NA	Logs experimental data	red
NA	NA	0.769230769	yes	#969696	no	1	NA	NA	legacy	NA	0	relative	1	n	1	1	61	0	0	61	0	0	0	0	0	61	61	61	0	NA	61	0	2	2	61	1	0	0	0	1	1	61	61	yes	yes	yes	NA	Logs experimental data	blue
NA	NA	0.740740741	yes	#969696	no	1	NA	NA	legacy	NA	0	relative	0	m	1	1	62	0	0	62	0	0	0	0	0	62	62	62	0	NA	62	0	2	2	62	1	0	0	0	1	1	62	62	yes	yes	yes	NA	Logs experimental data	green
NA	NA	0.75	yes	#969696	no	1	NA	NA	legacy	NA	0	relative	1	m	1	1	63	0	0	63	0	0	0	0	0	63	63	63	0	NA	63	0	2	2	63	1	0	0	0	1	1	63	63	yes	yes	yes	NA	Logs experimental data	red
NA	NA	0.75862069	yes	#969696	no	1	NA	NA	legacy	NA	0	relative	1	n	1	1	64	0	0	64	0	0	0	0	0	64	64	64	0	NA	64	0	2	2	64	1	0	0	0	1	1	64	64	yes	yes	yes	NA	Logs experimental data	blue
NA	NA	0.733333333	yes	#969696	no	1	NA	NA	legacy	NA	0	relative	0	m	1	1	65	0	0	65	0	0	0	0	0	65	65	65	0	NA	65	0	2	2	65	1	0	0	0	1	1	65	65	yes	yes	yes	NA	Logs experimental data	green
NA	NA	0.741935484	yes	#969696	no	1	NA	NA	legacy	NA	0	relative	1	m	1	1	66	0	0	66	0	0	0	0	0	66	66	66	0	NA	66	0	2	2	66	1	0	0	0	1	1	66	66	yes	yes	yes	NA	Logs experimental data	green
NA	NA	0.75	yes	#969696	no	1	NA	NA	legacy	NA	0	relative	1	n	1	1	67	0	0	67	0	0	0	0	0	67	67	67	0	NA	67	0	2	2	67	1	0	0	0	1	1	67	67	yes	yes	yes	NA	Logs experimental data	blue
NA	NA	0.757575758	yes	#969696	no	1	NA	NA	legacy	NA	0	relative	1	n	1	1	68	0	0	68	0	0	0	0	0	68	68	68	0	NA	68	0	2	2	68	1	0	0	0	1	1	68	68	yes	yes	yes	NA	Logs experimental data	red
NA	NA	0.764705882	yes	#969696	no	1	NA	NA	legacy	NA	0	relative	1	m	1	1	69	0	0	69	0	0	0	0	0	69	69	69	0	NA	69	0	2	2	69	1	0	0	0	1	1	69	69	yes	yes	yes	NA	Logs experimental data	red
NA	NA	0.771428571	yes	#969696	no	1	NA	NA	legacy	NA	0	relative	1	m	1	1	70	0	0	70	0	0	0	0	0	70	70	70	0	NA	70	0	2	2	70	1	0	0	0	1	1	70	70	yes	yes	yes	NA	Logs experimental data	blue
NA	NA	0.75	yes	#969696	no	1	NA	NA	legacy	NA	0	relative	0	m	1	1	71	0	0	71	0	0	0	0	0	71	71	71	0	NA	71	0	2	2	71	1	0	0	0	1	1	71	71	yes	yes	yes	NA	Logs experimental data	green
NA	NA	0	yes	#969696	no	2	NA	NA	legacy	NA	0	relative	0	m	2	2	72	0	0	72	0	0	0	0	0	72	72	72	0	0	72	0	3	3	72	2	0	0	0	2	2	72	72	yes	yes	yes	NA	Logs experimental data	green
NA	NA	0.5	yes	#969696	no	2	NA	NA	legacy	NA	0	relative	1	m	2	2	73	0	0	73	0	0	0	0	0	73	73	73	0	0	73	0	3	3	73	2	0	0	0	2	2	73	73	yes	yes	yes	NA	Logs experimental data	green
NA	NA	0.666666667	yes	#969696	no	2	NA	NA	legacy	NA	0	relative	1	m	2	2	74	0	0	74	0	0	0	0	0	74	74	74	0	0	74	0	3	3	74	2	0	0	0	2	2	74	74	yes	yes	yes	NA	Logs experimental data	red
NA	NA	0.75	yes	#969696	no	2	NA	NA	legacy	NA	0	relative	1	m	2	2	75	0	0	75	0	0	0	0	0	75	75	75	0	0	75	0	3	3	75	2	0	0	0	2	2	75	75	yes	yes	yes	NA	Logs experimental data	green
NA	NA	0.8	yes	#969696	no	2	NA	NA	legacy	NA	0	relative	1	n	2	2	76	0	0	76	0	0	0	0	0	76	76	76	0	0	76	0	3	3	76	2	0	0	0	2	2	76	76	yes	yes	yes	NA	Logs experimental data	red
NA	NA	0.833333333	yes	#969696	no	2	NA	NA	legacy	NA	0	relative	1	n	2	2	77	0	0	77	0	0	0	0	0	77	77	77	0	0	77	0	3	3	77	2	0	0	0	2	2	77	77	yes	no	yes	NA	Logs experimental data	red
NA	NA	0.857142857	yes	#969696	no	2	NA	NA	legacy	NA	0	relative	1	m	2	2	78	0	0	78	0	0	0	0	0	78	78	78	0	0	78	0	3	3	78	2	0	0	0	2	2	78	78	yes	yes	yes	NA	Logs experimental data	green
NA	NA	0.75	yes	#969696	no	2	NA	NA	legacy	NA	0	relative	0	m	2	2	79	0	0	79	0	0	0	0	0	79	79	79	0	0	79	0	3	3	79	2	0	0	0	2	2	79	79	yes	yes	yes	NA	Logs experimental data	red
NA	NA	0.777777778	yes	#969696	no	2	NA	NA	legacy	NA	0	relative	1	n	2	2	80	0	0	80	0	0	0	0	0	80	80	80	0	0	80	0	3	3	80	2	0	0	0	2	2	80	80	yes	yes	yes	NA	Logs experimental data	blue
NA	NA	0.7	yes	#969696	no	2	NA	NA	legacy	NA	0	relative	0	m	2	2	81	0	0	81	0	0	0	0	0	81	81	81	0	0	81	0	3	3	81	2	0	0	0	2	2	81	81	yes	yes	yes	NA	Logs experimental data	blue
NA	NA	0.727272727	yes	#969696	no	2	NA	NA	legacy	NA	0	relative	1	n	2	2	82	0	0	82	0	0	0	0	0	82	82	82	0	0	82	0	3	3	82	2	0	0	0	2	2	82	82	yes	yes	yes	NA	Logs experimental data	blue
NA	NA	0.75	yes	#969696	no	2	NA	NA	legacy	NA	0	relative	1	m	2	2	83	0	0	83	0	0	0	0	0	83	83	83	0	0	83	0	3	3	83	2	0	0	0	2	2	83	83	yes	yes	yes	NA	Logs experimental data	red
NA	NA	0.769230769	yes	#969696	no	2	NA	NA	legacy	NA	0	relative	1	m	2	2	84	0	0	84	0	0	0	0	0	84	84	84	0	0	84	0	3	3	84	2	0	0	0	2	2	84	84	yes	yes	yes	NA	Logs experimental data	blue
NA	NA	0.785714286	yes	#969696	no	2	NA	NA	legacy	NA	0	relative	1	n	2	2	85	0	0	85	0	0	0	0	0	85	85	85	0	0	85	0	3	3	85	2	0	0	0	2	2	85	85	yes	yes	yes	NA	Logs experimental data	blue
NA	NA	0.733333333	yes	#969696	no	2	NA	NA	legacy	NA	0	relative	0	m	2	2	86	0	0	86	0	0	0	0	0	86	86	86	0	0	86	0	3	3	86	2	0	0	0	2	2	86	86	yes	yes	yes	NA	Logs experimental data	green
NA	NA	0.6875	yes	#969696	no	2	NA	NA	legacy	NA	0	relative	0	m	2	2	87	0	0	87	0	0	0	0	0	87	87	87	0	0	87	0	3	3	87	2	0	0	0	2	2	87	87	yes	yes	yes	NA	Logs experimental data	blue
NA	NA	0.705882353	yes	#969696	no	2	NA	NA	legacy	NA	0	relative	1	m	2	2	88	0	0	88	0	0	0	0	0	88	88	88	0	0	88	0	3	3	88	2	0	0	0	2	2	88	88	yes	yes	yes	NA	Logs experimental data	red
NA	NA	0.722222222	yes	#969696	no	2	NA	NA	legacy	NA	0	relative	1	m	2	2	89	0	0	89	0	0	0	0	0	89	89	89	0	0	89	0	3	3	89	2	0	0	0	2	2	89	89	yes	yes	yes	NA	Logs experimental data	blue
NA	NA	0.736842105	yes	#969696	no	2	NA	NA	legacy	NA	0	relative	1	n	2	2	90	0	0	90	0	0	0	0	0	90	90	90	0	0	90	0	3	3	90	2	0	0	0	2	2	90	90	yes	yes	yes	NA	Logs experimental data	green
NA	NA	0.75	yes	#969696	no	2	NA	NA	legacy	NA	0	relative	1	n	2	2	91	0	0	91	0	0	0	0	0	91	91	91	0	0	91	0	3	3	91	2	0	0	0	2	2	91	91	yes	yes	yes	NA	Logs experimental data	green
NA	NA	0.761904762	yes	#969696	no	2	NA	NA	legacy	NA	0	relative	1	n	2	2	92	0	0	92	0	0	0	0	0	92	92	92	0	0	92	0	3	3	92	2	0	0	0	2	2	92	92	yes	yes	yes	NA	Logs experimental data	blue
NA	NA	0.772727273	yes	#969696	no	2	NA	NA	legacy	NA	0	relative	1	n	2	2	93	0	0	93	0	0	0	0	0	93	93	93	0	0	93	0	3	3	93	2	0	0	0	2	2	93	93	yes	yes	yes	NA	Logs experimental data	green
NA	NA	0.782608696	yes	#969696	no	2	NA	NA	legacy	NA	0	relative	1	n	2	2	94	0	0	94	0	0	0	0	0	94	94	94	0	0	94	0	3	3	94	2	0	0	0	2	2	94	94	yes	yes	yes	NA	Logs experimental data	blue
NA	NA	0.791666667	yes	#969696	no	2	NA	NA	legacy	NA	0	relative	1	n	2	2	95	0	0	95	0	0	0	0	0	95	95	95	0	0	95	0	3	3	95	2	0	0	0	2	2	95	95	yes	yes	yes	NA	Logs experimental data	green
NA	NA	0.8	yes	#969696	no	2	NA	NA	legacy	NA	0	relative	1	m	2	2	96	0	0	96	0	0	0	0	0	96	96	96	0	0	96	0	3	3	96	2	0	0	0	2	2	96	96	yes	yes	yes	NA	Logs experimental data	red
NA	NA	0.807692308	yes	#969696	no	2	NA	NA	legacy	NA	0	relative	1	m	2	2	97	0	0	97	0	0	0	0	0	97	97	97	0	0	97	0	3	3	97	2	0	0	0	2	2	97	97	yes	yes	yes	NA	Logs experimental data	green
NA	NA	0.777777778	yes	#969696	no	2	NA	NA	legacy	NA	0	relative	0	m	2	2	98	0	0	98	0	0	0	0	0	98	98	98	0	0	98	0	3	3	98	2	0	0	0	2	2	98	98	yes	yes	yes	NA	Logs experimental data	green
NA	NA	0.785714286	yes	#969696	no	2	NA	NA	legacy	NA	0	relative	1	m	2	2	99	0	0	99	0	0	0	0	0	99	99	99	0	0	99	0	3	3	99	2	0	0	0	2	2	99	99	yes	yes	yes	NA	Logs experimental data	green
NA	NA	0.793103448	yes	#969696	no	2	NA	NA	legacy	NA	0	relative	1	m	2	2	100	0	0	100	0	0	0	0	0	100	100	100	0	0	100	0	3	3	100	2	0	0	0	2	2	100	100	yes	yes	yes	NA	Logs experimental data	red
NA	NA	0.8	yes	#969696	no	2	NA	NA	legacy	NA	0	relative	1	m	2	2	101	0	0	101	0	0	0	0	0	101	101	101	0	0	101	0	3	3	101	2	0	0	0	2	2	101	101	yes	yes	yes	NA	Logs experimental data	red
NA	NA	0.806451613	yes	#969696	no	2	NA	NA	legacy	NA	0	relative	1	m	2	2	102	0	0	102	0	0	0	0	0	102	102	102	0	0	102	0	3	3	102	2	0	0	0	2	2	102	102	yes	yes	yes	NA	Logs experimental data	red
NA	NA	0.8125	yes	#969696	no	2	NA	NA	legacy	NA	0	relative	1	m	2	2	103	0	0	103	0	0	0	0	0	103	103	103	0	0	103	0	3	3	103	2	0	0	0	2	2	103	103	yes	yes	yes	NA	Logs experimental data	green
NA	NA	0.818181818	yes	#969696	no	2	NA	NA	legacy	NA	0	relative	1	m	2	2	104	0	0	104	0	0	0	0	0	104	104	104	0	0	104	0	3	3	104	2	0	0	0	2	2	104	104	yes	yes	yes	NA	Logs experimental data	green
NA	NA	0.823529412	yes	#969696	no	2	NA	NA	legacy	NA	0	relative	1	n	2	2	105	0	0	105	0	0	0	0	0	105	105	105	0	0	105	0	3	3	105	2	0	0	0	2	2	105	105	yes	yes	yes	NA	Logs experimental data	green
NA	NA	0.828571429	yes	#969696	no	2	NA	NA	legacy	NA	0	relative	1	m	2	2	106	0	0	106	0	0	0	0	0	106	106	106	0	0	106	0	3	3	106	2	0	0	0	2	2	106	106	yes	yes	yes	NA	Logs experimental data	red
NA	NA	0.833333333	yes	#969696	no	2	NA	NA	legacy	NA	0	relative	1	n	2	2	107	0	0	107	0	0	0	0	0	107	107	107	0	0	107	0	3	3	107	2	0	0	0	2	2	107	107	yes	yes	yes	NA	Logs experimental data	blue
NA	NA	1	yes	#969696	no	3	NA	NA	legacy	NA	0	relative	1	n	3	3	108	0	0	108	0	0	0	0	0	108	108	108	0	1	108	0	4	4	108	3	0	0	0	3	3	108	108	yes	yes	yes	NA	Logs experimental data	green
NA	NA	1	yes	#969696	no	3	NA	NA	legacy	NA	0	relative	1	n	3	3	109	0	0	109	0	0	0	0	0	109	109	109	0	1	109	0	4	4	109	3	0	0	0	3	3	109	109	yes	yes	yes	NA	Logs experimental data	green
NA	NA	0.666666667	yes	#969696	no	3	NA	NA	legacy	NA	0	relative	0	m	3	3	110	0	0	110	0	0	0	0	0	110	110	110	0	1	110	0	4	4	110	3	0	0	0	3	3	110	110	yes	yes	yes	NA	Logs experimental data	green
NA	NA	0.75	yes	#969696	no	3	NA	NA	legacy	NA	0	relative	1	n	3	3	111	0	0	111	0	0	0	0	0	111	111	111	0	1	111	0	4	4	111	3	0	0	0	3	3	111	111	yes	yes	yes	NA	Logs experimental data	blue
NA	NA	0.8	yes	#969696	no	3	NA	NA	legacy	NA	0	relative	1	n	3	3	112	0	0	112	0	0	0	0	0	112	112	112	0	1	112	0	4	4	112	3	0	0	0	3	3	112	112	yes	yes	yes	NA	Logs experimental data	blue
NA	NA	0.833333333	yes	#969696	no	3	NA	NA	legacy	NA	0	relative	1	n	3	3	113	0	0	113	0	0	0	0	0	113	113	113	0	1	113	0	4	4	113	3	0	0	0	3	3	113	113	yes	no	yes	NA	Logs experimental data	green
NA	NA	0.714285714	yes	#969696	no	3	NA	NA	legacy	NA	0	relative	0	n	3	3	114	0	0	114	0	0	0	0	0	114	114	114	0	1	114	0	4	4	114	3	0	0	0	3	3	114	114	yes	yes	yes	NA	Logs experimental data	blue
NA	NA	0.75	yes	#969696	no	3	NA	NA	legacy	NA	0	relative	1	m	3	3	115	0	0	115	0	0	0	0	0	115	115	115	0	1	115	0	4	4	115	3	0	0	0	3	3	115	115	yes	yes	yes	NA	Logs experimental data	blue
NA	NA	0.777777778	yes	#969696	no	3	NA	NA	legacy	NA	0	relative	1	n	3	3	116	0	0	116	0	0	0	0	0	116	116	116	0	1	116	0	4	4	116	3	0	0	0	3	3	116	116	yes	yes	yes	NA	Logs experimental data	red
NA	NA	0.8	yes	#969696	no	3	NA	NA	legacy	NA	0	relative	1	n	3	3	117	0	0	117	0	0	0	0	0	117	117	117	0	1	117	0	4	4	117	3	0	0	0	3	3	117	117	yes	yes	yes	NA	Logs experimental data	green
NA	NA	0.818181818	yes	#969696	no	3	NA	NA	legacy	NA	0	relative	1	n	3	3	118	0	0	118	0	0	0	0	0	118	118	118	0	1	118	0	4	4	118	3	0	0	0	3	3	118	118	yes	yes	yes	NA	Logs experimental data	green
NA	NA	0.75	yes	#969696	no	3	NA	NA	legacy	NA	0	relative	0	m	3	3	119	0	0	119	0	0	0	0	0	119	119	119	0	1	119	0	4	4	119	3	0	0	0	3	3	119	119	yes	yes	yes	NA	Logs experimental data	green
NA	NA	0.769230769	yes	#969696	no	3	NA	NA	legacy	NA	0	relative	1	n	3	3	120	0	0	120	0	0	0	0	0	120	120	120	0	1	120	0	4	4	120	3	0	0	0	3	3	120	120	yes	yes	yes	NA	Logs experimental data	green
NA	NA	0.785714286	yes	#969696	no	3	NA	NA	legacy	NA	0	relative	1	n	3	3	121	0	0	121	0	0	0	0	0	121	121	121	0	1	121	0	4	4	121	3	0	0	0	3	3	121	121	yes	yes	yes	NA	Logs experimental data	red
NA	NA	0.8	yes	#969696	no	3	NA	NA	legacy	NA	0	relative	1	n	3	3	122	0	0	122	0	0	0	0	0	122	122	122	0	1	122	0	4	4	122	3	0	0	0	3	3	122	122	yes	yes	yes	NA	Logs experimental data	blue
NA	NA	0.8125	yes	#969696	no	3	NA	NA	legacy	NA	0	relative	1	n	3	3	123	0	0	123	0	0	0	0	0	123	123	123	0	1	123	0	4	4	123	3	0	0	0	3	3	123	123	yes	yes	yes	NA	Logs experimental data	blue
NA	NA	0.823529412	yes	#969696	no	3	NA	NA	legacy	NA	0	relative	1	n	3	3	124	0	0	124	0	0	0	0	0	124	124	124	0	1	124	0	4	4	124	3	0	0	0	3	3	124	124	yes	yes	yes	NA	Logs experimental data	green
NA	NA	0.777777778	yes	#969696	no	3	NA	NA	legacy	NA	0	relative	0	m	3	3	125	0	0	125	0	0	0	0	0	125	125	125	0	1	125	0	4	4	125	3	0	0	0	3	3	125	125	yes	yes	yes	NA	Logs experimental data	green
NA	NA	0.736842105	yes	#969696	no	3	NA	NA	legacy	NA	0	relative	0	m	3	3	126	0	0	126	0	0	0	0	0	126	126	126	0	1	126	0	4	4	126	3	0	0	0	3	3	126	126	yes	yes	yes	NA	Logs experimental data	red
[truncated: 4,553 more rows]
[truncated: 109 more columns]
